# Supplementary material for: Inner membrane YfgM–PpiD heterodimer acts as a functional unit that associates with the SecY/E/G translocon and promotes protein translocation
Source: J Biol Chem. 2022 Oct 7;298(11):102572. doi: 10.1016/j.jbc.2022.102572 (PMC9643414; doi:10.1016/j.jbc.2022.102572)
Supplement: File_S1 [file mmc2.zip]

Archive with 3 entries (2 files):
- File_S1_PpiD-YfgM.pdb
- __MACOSX/
- __MACOSX/._File_S1_PpiD-YfgM.pdb
