# Supplementary material for: Inner membrane YfgM–PpiD heterodimer acts as a functional unit that associates with the SecY/E/G translocon and promotes protein translocation
Source: J Biol Chem. 2022 Oct 7;298(11):102572. doi: 10.1016/j.jbc.2022.102572 (PMC9643414; doi:10.1016/j.jbc.2022.102572)
Supplement: File_S1 [file mmc2.zip › File_S1_PpiD-YfgM.pdb]

ATOM      1  N   MET A   1      51.599  -4.109  72.447  1.00 26.18           N  
ATOM      2  H   MET A   1      52.047  -5.015  72.444  1.00 26.18           H  
ATOM      3  H2  MET A   1      51.463  -3.824  73.406  1.00 26.18           H  
ATOM      4  H3  MET A   1      52.208  -3.442  71.995  1.00 26.18           H  
ATOM      5  CA  MET A   1      50.290  -4.188  71.750  1.00 26.18           C  
ATOM      6  HA  MET A   1      49.660  -4.904  72.277  1.00 26.18           H  
ATOM      7  C   MET A   1      50.412  -4.748  70.339  1.00 26.18           C  
ATOM      8  CB  MET A   1      49.528  -2.856  71.715  1.00 26.18           C  
ATOM      9  HB2 MET A   1      50.218  -2.031  71.540  1.00 26.18           H  
ATOM     10  HB3 MET A   1      48.817  -2.882  70.889  1.00 26.18           H  
ATOM     11  O   MET A   1      49.604  -5.596  70.007  1.00 26.18           O  
ATOM     12  CG  MET A   1      48.725  -2.605  72.992  1.00 26.18           C  
ATOM     13  HG2 MET A   1      48.102  -3.471  73.214  1.00 26.18           H  
ATOM     14  HG3 MET A   1      49.417  -2.447  73.820  1.00 26.18           H  
ATOM     15  SD  MET A   1      47.657  -1.154  72.833  1.00 26.18           S  
ATOM     16  CE  MET A   1      47.424  -0.714  74.574  1.00 26.18           C  
ATOM     17  HE1 MET A   1      46.783   0.165  74.641  1.00 26.18           H  
ATOM     18  HE2 MET A   1      48.386  -0.489  75.033  1.00 26.18           H  
ATOM     19  HE3 MET A   1      46.949  -1.540  75.103  1.00 26.18           H  
ATOM     20  N   MET A   2      51.379  -4.301  69.521  1.00 32.65           N  
ATOM     21  H   MET A   2      51.974  -3.532  69.796  1.00 32.65           H  
ATOM     22  CA  MET A   2      51.572  -4.784  68.138  1.00 32.65           C  
ATOM     23  HA  MET A   2      50.659  -4.624  67.565  1.00 32.65           H  
ATOM     24  C   MET A   2      51.910  -6.281  68.026  1.00 32.65           C  
ATOM     25  CB  MET A   2      52.718  -3.992  67.480  1.00 32.65           C  
ATOM     26  HB2 MET A   2      53.561  -3.932  68.169  1.00 32.65           H  
ATOM     27  HB3 MET A   2      53.056  -4.524  66.591  1.00 32.65           H  
ATOM     28  O   MET A   2      51.423  -6.944  67.116  1.00 32.65           O  
ATOM     29  CG  MET A   2      52.316  -2.584  67.041  1.00 32.65           C  
ATOM     30  HG2 MET A   2      51.832  -2.069  67.871  1.00 32.65           H  
ATOM     31  HG3 MET A   2      51.604  -2.659  66.219  1.00 32.65           H  
ATOM     32  SD  MET A   2      53.732  -1.589  66.505  1.00 32.65           S  
ATOM     33  CE  MET A   2      52.889  -0.063  66.011  1.00 32.65           C  
ATOM     34  HE1 MET A   2      52.360   0.362  66.865  1.00 32.65           H  
ATOM     35  HE2 MET A   2      52.180  -0.277  65.212  1.00 32.65           H  
ATOM     36  HE3 MET A   2      53.625   0.656  65.651  1.00 32.65           H  
ATOM     37  N   ASP A   3      52.743  -6.811  68.929  1.00 37.55           N  
ATOM     38  H   ASP A   3      53.199  -6.188  69.581  1.00 37.55           H  
ATOM     39  CA  ASP A   3      53.403  -8.117  68.739  1.00 37.55           C  
ATOM     40  HA  ASP A   3      53.965  -8.093  67.806  1.00 37.55           H  
ATOM     41  C   ASP A   3      52.466  -9.324  68.637  1.00 37.55           C  
ATOM     42  CB  ASP A   3      54.381  -8.374  69.895  1.00 37.55           C  
ATOM     43  HB2 ASP A   3      54.657  -9.429  69.901  1.00 37.55           H  
ATOM     44  HB3 ASP A   3      53.888  -8.154  70.842  1.00 37.55           H  
ATOM     45  O   ASP A   3      52.784 -10.301  67.958  1.00 37.55           O  
ATOM     46  CG  ASP A   3      55.669  -7.569  69.766  1.00 37.55           C  
ATOM     47  OD1 ASP A   3      56.142  -7.411  68.620  1.00 37.55           O  
ATOM     48  OD2 ASP A   3      56.121  -7.077  70.820  1.00 37.55           O  
ATOM     49  N   SER A   4      51.299  -9.278  69.282  1.00 37.02           N  
ATOM     50  H   SER A   4      51.026  -8.431  69.761  1.00 37.02           H  
ATOM     51  CA  SER A   4      50.352 -10.399  69.299  1.00 37.02           C  
ATOM     52  HA  SER A   4      50.900 -11.303  69.563  1.00 37.02           H  
ATOM     53  C   SER A   4      49.706 -10.676  67.937  1.00 37.02           C  
ATOM     54  CB  SER A   4      49.283 -10.177  70.377  1.00 37.02           C  
ATOM     55  HB2 SER A   4      49.700 -10.461  71.344  1.00 37.02           H  
ATOM     56  HB3 SER A   4      48.418 -10.809  70.177  1.00 37.02           H  
ATOM     57  O   SER A   4      49.132 -11.747  67.750  1.00 37.02           O  
ATOM     58  OG  SER A   4      48.889  -8.816  70.448  1.00 37.02           O  
ATOM     59  HG  SER A   4      47.932  -8.773  70.498  1.00 37.02           H  
ATOM     60  N   LEU A   5      49.815  -9.755  66.971  1.00 37.60           N  
ATOM     61  H   LEU A   5      50.312  -8.902  67.184  1.00 37.60           H  
ATOM     62  CA  LEU A   5      49.266  -9.915  65.618  1.00 37.60           C  
ATOM     63  HA  LEU A   5      48.210 -10.174  65.689  1.00 37.60           H  
ATOM     64  C   LEU A   5      49.941 -11.038  64.816  1.00 37.60           C  
ATOM     65  CB  LEU A   5      49.422  -8.580  64.861  1.00 37.60           C  
ATOM     66  HB2 LEU A   5      49.397  -8.769  63.788  1.00 37.60           H  
ATOM     67  HB3 LEU A   5      50.405  -8.164  65.082  1.00 37.60           H  
ATOM     68  O   LEU A   5      49.313 -11.628  63.938  1.00 37.60           O  
ATOM     69  CG  LEU A   5      48.328  -7.551  65.191  1.00 37.60           C  
ATOM     70  HG  LEU A   5      48.114  -7.570  66.260  1.00 37.60           H  
ATOM     71  CD1 LEU A   5      48.782  -6.141  64.815  1.00 37.60           C  
ATOM     72 HD11 LEU A   5      48.997  -6.088  63.748  1.00 37.60           H  
ATOM     73 HD12 LEU A   5      49.681  -5.884  65.375  1.00 37.60           H  
ATOM     74 HD13 LEU A   5      47.998  -5.424  65.061  1.00 37.60           H  
ATOM     75  CD2 LEU A   5      47.048  -7.857  64.408  1.00 37.60           C  
ATOM     76 HD21 LEU A   5      46.279  -7.127  64.663  1.00 37.60           H  
ATOM     77 HD22 LEU A   5      47.239  -7.812  63.336  1.00 37.60           H  
ATOM     78 HD23 LEU A   5      46.678  -8.850  64.665  1.00 37.60           H  
ATOM     79  N   ARG A   6      51.223 -11.329  65.076  1.00 41.19           N  
ATOM     80  H   ARG A   6      51.665 -10.849  65.847  1.00 41.19           H  
ATOM     81  CA  ARG A   6      52.052 -12.129  64.157  1.00 41.19           C  
ATOM     82  HA  ARG A   6      51.865 -11.762  63.148  1.00 41.19           H  
ATOM     83  C   ARG A   6      51.674 -13.614  64.135  1.00 41.19           C  
ATOM     84  CB  ARG A   6      53.533 -11.894  64.506  1.00 41.19           C  
ATOM     85  HB2 ARG A   6      53.652 -10.867  64.852  1.00 41.19           H  
ATOM     86  HB3 ARG A   6      53.829 -12.556  65.319  1.00 41.19           H  
ATOM     87  O   ARG A   6      51.724 -14.245  63.083  1.00 41.19           O  
ATOM     88  CG  ARG A   6      54.462 -12.087  63.300  1.00 41.19           C  
ATOM     89  HG2 ARG A   6      54.139 -11.436  62.488  1.00 41.19           H  
ATOM     90  HG3 ARG A   6      54.415 -13.124  62.967  1.00 41.19           H  
ATOM     91  CD  ARG A   6      55.903 -11.734  63.688  1.00 41.19           C  
ATOM     92  HD2 ARG A   6      55.924 -10.706  64.050  1.00 41.19           H  
ATOM     93  HD3 ARG A   6      56.219 -12.394  64.496  1.00 41.19           H  
ATOM     94  NE  ARG A   6      56.830 -11.872  62.547  1.00 41.19           N  
ATOM     95  HE  ARG A   6      56.432 -12.182  61.672  1.00 41.19           H  
ATOM     96  NH1 ARG A   6      58.740 -11.214  63.643  1.00 41.19           N  
ATOM     97 HH11 ARG A   6      59.730 -11.012  63.638  1.00 41.19           H  
ATOM     98 HH12 ARG A   6      58.199 -11.049  64.480  1.00 41.19           H  
ATOM     99  NH2 ARG A   6      58.848 -11.785  61.489  1.00 41.19           N  
ATOM    100 HH21 ARG A   6      59.839 -11.590  61.511  1.00 41.19           H  
ATOM    101 HH22 ARG A   6      58.417 -12.084  60.626  1.00 41.19           H  
ATOM    102  CZ  ARG A   6      58.129 -11.624  62.566  1.00 41.19           C  
ATOM    103  N   THR A   7      51.289 -14.178  65.280  1.00 44.57           N  
ATOM    104  H   THR A   7      51.301 -13.612  66.117  1.00 44.57           H  
ATOM    105  CA  THR A   7      51.119 -15.632  65.460  1.00 44.57           C  
ATOM    106  HA  THR A   7      51.973 -16.129  64.999  1.00 44.57           H  
ATOM    107  C   THR A   7      49.861 -16.182  64.785  1.00 44.57           C  
ATOM    108  CB  THR A   7      51.089 -16.006  66.956  1.00 44.57           C  
ATOM    109  HB  THR A   7      50.055 -16.073  67.294  1.00 44.57           H  
ATOM    110  O   THR A   7      49.861 -17.315  64.305  1.00 44.57           O  
ATOM    111  CG2 THR A   7      51.795 -17.335  67.219  1.00 44.57           C  
ATOM    112 HG21 THR A   7      51.331 -18.122  66.625  1.00 44.57           H  
ATOM    113 HG22 THR A   7      52.849 -17.257  66.952  1.00 44.57           H  
ATOM    114 HG23 THR A   7      51.709 -17.597  68.274  1.00 44.57           H  
ATOM    115  OG1 THR A   7      51.744 -15.034  67.741  1.00 44.57           O  
ATOM    116  HG1 THR A   7      51.680 -15.299  68.661  1.00 44.57           H  
ATOM    117  N   ALA A   8      48.788 -15.387  64.711  1.00 46.97           N  
ATOM    118  H   ALA A   8      48.856 -14.449  65.081  1.00 46.97           H  
ATOM    119  CA  ALA A   8      47.493 -15.822  64.177  1.00 46.97           C  
ATOM    120  HA  ALA A   8      47.237 -16.778  64.632  1.00 46.97           H  
ATOM    121  C   ALA A   8      47.489 -16.038  62.647  1.00 46.97           C  
ATOM    122  CB  ALA A   8      46.437 -14.797  64.605  1.00 46.97           C  
ATOM    123  HB1 ALA A   8      45.454 -15.119  64.261  1.00 46.97           H  
ATOM    124  HB2 ALA A   8      46.417 -14.711  65.692  1.00 46.97           H  
ATOM    125  HB3 ALA A   8      46.661 -13.822  64.172  1.00 46.97           H  
ATOM    126  O   ALA A   8      46.599 -16.708  62.119  1.00 46.97           O  
ATOM    127  N   ALA A   9      48.492 -15.517  61.931  1.00 49.36           N  
ATOM    128  H   ALA A   9      49.198 -14.983  62.418  1.00 49.36           H  
ATOM    129  CA  ALA A   9      48.580 -15.580  60.471  1.00 49.36           C  
ATOM    130  HA  ALA A   9      47.667 -15.158  60.050  1.00 49.36           H  
ATOM    131  C   ALA A   9      48.723 -17.009  59.904  1.00 49.36           C  
ATOM    132  CB  ALA A   9      49.762 -14.701  60.044  1.00 49.36           C  
ATOM    133  HB1 ALA A   9      49.831 -14.684  58.956  1.00 49.36           H  
ATOM    134  HB2 ALA A   9      50.692 -15.096  60.454  1.00 49.36           H  
ATOM    135  HB3 ALA A   9      49.616 -13.682  60.403  1.00 49.36           H  
ATOM    136  O   ALA A   9      48.375 -17.251  58.749  1.00 49.36           O  
ATOM    137  N   ASN A  10      49.220 -17.968  60.698  1.00 50.29           N  
ATOM    138  H   ASN A  10      49.473 -17.716  61.643  1.00 50.29           H  
ATOM    139  CA  ASN A  10      49.479 -19.338  60.240  1.00 50.29           C  
ATOM    140  HA  ASN A  10      49.720 -19.291  59.178  1.00 50.29           H  
ATOM    141  C   ASN A  10      48.263 -20.279  60.295  1.00 50.29           C  
ATOM    142  CB  ASN A  10      50.701 -19.917  60.994  1.00 50.29           C  
ATOM    143  HB2 ASN A  10      50.856 -19.382  61.932  1.00 50.29           H  
ATOM    144  HB3 ASN A  10      50.517 -20.960  61.248  1.00 50.29           H  
ATOM    145  O   ASN A  10      48.400 -21.447  59.929  1.00 50.29           O  
ATOM    146  CG  ASN A  10      51.994 -19.885  60.193  1.00 50.29           C  
ATOM    147  ND2 ASN A  10      53.069 -20.379  60.760  1.00 50.29           N  
ATOM    148 HD21 ASN A  10      53.031 -20.766  61.693  1.00 50.29           H  
ATOM    149 HD22 ASN A  10      53.916 -20.357  60.210  1.00 50.29           H  
ATOM    150  OD1 ASN A  10      52.069 -19.445  59.057  1.00 50.29           O  
ATOM    151  N   SER A  11      47.083 -19.832  60.745  1.00 53.96           N  
ATOM    152  H   SER A  11      46.977 -18.860  60.996  1.00 53.96           H  
ATOM    153  CA  SER A  11      45.937 -20.748  60.832  1.00 53.96           C  
ATOM    154  HA  SER A  11      46.309 -21.655  61.308  1.00 53.96           H  
ATOM    155  C   SER A  11      45.420 -21.156  59.440  1.00 53.96           C  
ATOM    156  CB  SER A  11      44.831 -20.234  61.764  1.00 53.96           C  
ATOM    157  HB2 SER A  11      44.275 -21.094  62.138  1.00 53.96           H  
ATOM    158  HB3 SER A  11      45.271 -19.717  62.616  1.00 53.96           H  
ATOM    159  O   SER A  11      45.193 -20.322  58.561  1.00 53.96           O  
ATOM    160  OG  SER A  11      43.919 -19.388  61.103  1.00 53.96           O  
ATOM    161  HG  SER A  11      44.318 -18.518  61.030  1.00 53.96           H  
ATOM    162  N   LEU A  12      45.223 -22.466  59.242  1.00 65.29           N  
ATOM    163  H   LEU A  12      45.503 -23.098  59.978  1.00 65.29           H  
ATOM    164  CA  LEU A  12      44.725 -23.061  57.992  1.00 65.29           C  
ATOM    165  HA  LEU A  12      45.417 -22.815  57.186  1.00 65.29           H  
ATOM    166  C   LEU A  12      43.331 -22.524  57.616  1.00 65.29           C  
ATOM    167  CB  LEU A  12      44.675 -24.592  58.187  1.00 65.29           C  
ATOM    168  HB2 LEU A  12      45.522 -24.918  58.791  1.00 65.29           H  
ATOM    169  HB3 LEU A  12      43.774 -24.835  58.749  1.00 65.29           H  
ATOM    170  O   LEU A  12      43.040 -22.292  56.445  1.00 65.29           O  
ATOM    171  CG  LEU A  12      44.682 -25.385  56.864  1.00 65.29           C  
ATOM    172  HG  LEU A  12      44.246 -24.783  56.067  1.00 65.29           H  
ATOM    173  CD1 LEU A  12      46.115 -25.765  56.480  1.00 65.29           C  
ATOM    174 HD11 LEU A  12      46.725 -24.866  56.389  1.00 65.29           H  
ATOM    175 HD12 LEU A  12      46.547 -26.423  57.233  1.00 65.29           H  
ATOM    176 HD13 LEU A  12      46.108 -26.284  55.521  1.00 65.29           H  
ATOM    177  CD2 LEU A  12      43.864 -26.668  56.994  1.00 65.29           C  
ATOM    178 HD21 LEU A  12      42.826 -26.422  57.218  1.00 65.29           H  
ATOM    179 HD22 LEU A  12      44.266 -27.296  57.789  1.00 65.29           H  
ATOM    180 HD23 LEU A  12      43.891 -27.219  56.054  1.00 65.29           H  
ATOM    181  N   VAL A  13      42.490 -22.285  58.629  1.00 64.87           N  
ATOM    182  H   VAL A  13      42.823 -22.474  59.563  1.00 64.87           H  
ATOM    183  CA  VAL A  13      41.099 -21.833  58.477  1.00 64.87           C  
ATOM    184  HA  VAL A  13      40.569 -22.538  57.836  1.00 64.87           H  
ATOM    185  C   VAL A  13      41.030 -20.466  57.797  1.00 64.87           C  
ATOM    186  CB  VAL A  13      40.389 -21.798  59.847  1.00 64.87           C  
ATOM    187  HB  VAL A  13      40.911 -21.098  60.500  1.00 64.87           H  
ATOM    188  O   VAL A  13      40.247 -20.287  56.867  1.00 64.87           O  
ATOM    189  CG1 VAL A  13      38.928 -21.353  59.725  1.00 64.87           C  
ATOM    190 HG11 VAL A  13      38.391 -22.004  59.035  1.00 64.87           H  
ATOM    191 HG12 VAL A  13      38.872 -20.326  59.362  1.00 64.87           H  
ATOM    192 HG13 VAL A  13      38.443 -21.390  60.700  1.00 64.87           H  
ATOM    193  CG2 VAL A  13      40.404 -23.181  60.516  1.00 64.87           C  
ATOM    194 HG21 VAL A  13      41.424 -23.503  60.722  1.00 64.87           H  
ATOM    195 HG22 VAL A  13      39.917 -23.913  59.871  1.00 64.87           H  
ATOM    196 HG23 VAL A  13      39.867 -23.137  61.464  1.00 64.87           H  
ATOM    197  N   LEU A  14      41.888 -19.516  58.188  1.00 63.91           N  
ATOM    198  H   LEU A  14      42.542 -19.718  58.930  1.00 63.91           H  
ATOM    199  CA  LEU A  14      41.897 -18.180  57.583  1.00 63.91           C  
ATOM    200  HA  LEU A  14      40.872 -17.810  57.584  1.00 63.91           H  
ATOM    201  C   LEU A  14      42.325 -18.213  56.110  1.00 63.91           C  
ATOM    202  CB  LEU A  14      42.787 -17.234  58.418  1.00 63.91           C  
ATOM    203  HB2 LEU A  14      43.597 -16.854  57.796  1.00 63.91           H  
ATOM    204  HB3 LEU A  14      43.270 -17.802  59.212  1.00 63.91           H  
ATOM    205  O   LEU A  14      41.765 -17.471  55.306  1.00 63.91           O  
ATOM    206  CG  LEU A  14      42.011 -16.049  59.035  1.00 63.91           C  
ATOM    207  HG  LEU A  14      40.936 -16.201  58.936  1.00 63.91           H  
ATOM    208  CD1 LEU A  14      42.319 -15.918  60.527  1.00 63.91           C  
ATOM    209 HD11 LEU A  14      43.384 -15.744  60.679  1.00 63.91           H  
ATOM    210 HD12 LEU A  14      41.756 -15.082  60.943  1.00 63.91           H  
ATOM    211 HD13 LEU A  14      42.018 -16.829  61.044  1.00 63.91           H  
ATOM    212  CD2 LEU A  14      42.381 -14.737  58.345  1.00 63.91           C  
ATOM    213 HD21 LEU A  14      43.443 -14.526  58.474  1.00 63.91           H  
ATOM    214 HD22 LEU A  14      42.151 -14.810  57.282  1.00 63.91           H  
ATOM    215 HD23 LEU A  14      41.799 -13.920  58.772  1.00 63.91           H  
ATOM    216  N   LYS A  15      43.253 -19.106  55.732  1.00 62.97           N  
ATOM    217  H   LYS A  15      43.655 -19.700  56.444  1.00 62.97           H  
ATOM    218  CA  LYS A  15      43.632 -19.311  54.322  1.00 62.97           C  
ATOM    219  HA  LYS A  15      43.872 -18.345  53.879  1.00 62.97           H  
ATOM    220  C   LYS A  15      42.471 -19.860  53.489  1.00 62.97           C  
ATOM    221  CB  LYS A  15      44.860 -20.228  54.203  1.00 62.97           C  
ATOM    222  HB2 LYS A  15      44.711 -21.126  54.802  1.00 62.97           H  
ATOM    223  HB3 LYS A  15      44.963 -20.530  53.161  1.00 62.97           H  
ATOM    224  O   LYS A  15      42.281 -19.401  52.367  1.00 62.97           O  
ATOM    225  CG  LYS A  15      46.158 -19.527  54.627  1.00 62.97           C  
ATOM    226  HG2 LYS A  15      46.297 -18.633  54.020  1.00 62.97           H  
ATOM    227  HG3 LYS A  15      46.089 -19.237  55.675  1.00 62.97           H  
ATOM    228  CD  LYS A  15      47.364 -20.459  54.438  1.00 62.97           C  
ATOM    229  HD2 LYS A  15      47.418 -20.771  53.395  1.00 62.97           H  
ATOM    230  HD3 LYS A  15      47.233 -21.337  55.069  1.00 62.97           H  
ATOM    231  CE  LYS A  15      48.653 -19.726  54.827  1.00 62.97           C  
ATOM    232  HE2 LYS A  15      48.546 -19.361  55.848  1.00 62.97           H  
ATOM    233  HE3 LYS A  15      48.769 -18.858  54.179  1.00 62.97           H  
ATOM    234  NZ  LYS A  15      49.843 -20.608  54.726  1.00 62.97           N  
ATOM    235  HZ1 LYS A  15      50.673 -20.104  55.003  1.00 62.97           H  
ATOM    236  HZ2 LYS A  15      49.744 -21.402  55.341  1.00 62.97           H  
ATOM    237  HZ3 LYS A  15      49.965 -20.937  53.779  1.00 62.97           H  
ATOM    238  N   ILE A  16      41.677 -20.787  54.035  1.00 71.45           N  
ATOM    239  H   ILE A  16      41.904 -21.130  54.958  1.00 71.45           H  
ATOM    240  CA  ILE A  16      40.474 -21.309  53.361  1.00 71.45           C  
ATOM    241  HA  ILE A  16      40.754 -21.639  52.360  1.00 71.45           H  
ATOM    242  C   ILE A  16      39.438 -20.192  53.175  1.00 71.45           C  
ATOM    243  CB  ILE A  16      39.892 -22.529  54.116  1.00 71.45           C  
ATOM    244  HB  ILE A  16      39.727 -22.250  55.157  1.00 71.45           H  
ATOM    245  O   ILE A  16      38.928 -20.021  52.071  1.00 71.45           O  
ATOM    246  CG1 ILE A  16      40.889 -23.712  54.072  1.00 71.45           C  
ATOM    247 HG12 ILE A  16      41.877 -23.369  54.376  1.00 71.45           H  
ATOM    248 HG13 ILE A  16      40.970 -24.078  53.048  1.00 71.45           H  
ATOM    249  CG2 ILE A  16      38.538 -22.958  53.514  1.00 71.45           C  
ATOM    250 HG21 ILE A  16      38.136 -23.822  54.042  1.00 71.45           H  
ATOM    251 HG22 ILE A  16      38.655 -23.206  52.459  1.00 71.45           H  
ATOM    252 HG23 ILE A  16      37.802 -22.160  53.610  1.00 71.45           H  
ATOM    253  CD1 ILE A  16      40.516 -24.884  54.990  1.00 71.45           C  
ATOM    254 HD11 ILE A  16      40.361 -24.524  56.007  1.00 71.45           H  
ATOM    255 HD12 ILE A  16      39.614 -25.382  54.635  1.00 71.45           H  
ATOM    256 HD13 ILE A  16      41.330 -25.609  54.993  1.00 71.45           H  
ATOM    257  N   ILE A  17      39.174 -19.389  54.215  1.00 71.84           N  
ATOM    258  H   ILE A  17      39.610 -19.593  55.103  1.00 71.84           H  
ATOM    259  CA  ILE A  17      38.228 -18.263  54.136  1.00 71.84           C  
ATOM    260  HA  ILE A  17      37.267 -18.646  53.793  1.00 71.84           H  
ATOM    261  C   ILE A  17      38.684 -17.241  53.083  1.00 71.84           C  
ATOM    262  CB  ILE A  17      38.013 -17.621  55.528  1.00 71.84           C  
ATOM    263  HB  ILE A  17      38.988 -17.381  55.953  1.00 71.84           H  
ATOM    264  O   ILE A  17      37.887 -16.864  52.228  1.00 71.84           O  
ATOM    265  CG1 ILE A  17      37.288 -18.613  56.468  1.00 71.84           C  
ATOM    266 HG12 ILE A  17      37.789 -19.581  56.437  1.00 71.84           H  
ATOM    267 HG13 ILE A  17      36.268 -18.764  56.117  1.00 71.84           H  
ATOM    268  CG2 ILE A  17      37.201 -16.315  55.418  1.00 71.84           C  
ATOM    269 HG21 ILE A  17      36.243 -16.506  54.935  1.00 71.84           H  
ATOM    270 HG22 ILE A  17      37.751 -15.572  54.839  1.00 71.84           H  
ATOM    271 HG23 ILE A  17      37.027 -15.880  56.402  1.00 71.84           H  
ATOM    272  CD1 ILE A  17      37.247 -18.168  57.936  1.00 71.84           C  
ATOM    273 HD11 ILE A  17      36.612 -17.291  58.058  1.00 71.84           H  
ATOM    274 HD12 ILE A  17      36.834 -18.975  58.542  1.00 71.84           H  
ATOM    275 HD13 ILE A  17      38.255 -17.944  58.285  1.00 71.84           H  
ATOM    276  N   PHE A  18      39.962 -16.842  53.078  1.00 69.55           N  
ATOM    277  H   PHE A  18      40.581 -17.166  53.807  1.00 69.55           H  
ATOM    278  CA  PHE A  18      40.493 -15.937  52.050  1.00 69.55           C  
ATOM    279  HA  PHE A  18      39.882 -15.034  52.040  1.00 69.55           H  
ATOM    280  C   PHE A  18      40.397 -16.530  50.640  1.00 69.55           C  
ATOM    281  CB  PHE A  18      41.941 -15.533  52.368  1.00 69.55           C  
ATOM    282  HB2 PHE A  18      42.539 -15.594  51.459  1.00 69.55           H  
ATOM    283  HB3 PHE A  18      42.385 -16.232  53.077  1.00 69.55           H  
ATOM    284  O   PHE A  18      40.033 -15.816  49.710  1.00 69.55           O  
ATOM    285  CG  PHE A  18      42.058 -14.119  52.897  1.00 69.55           C  
ATOM    286  CD1 PHE A  18      42.143 -13.041  51.995  1.00 69.55           C  
ATOM    287  HD1 PHE A  18      42.125 -13.222  50.931  1.00 69.55           H  
ATOM    288  CD2 PHE A  18      42.058 -13.875  54.281  1.00 69.55           C  
ATOM    289  HD2 PHE A  18      41.974 -14.703  54.970  1.00 69.55           H  
ATOM    290  CE1 PHE A  18      42.242 -11.724  52.478  1.00 69.55           C  
ATOM    291  HE1 PHE A  18      42.302 -10.898  51.785  1.00 69.55           H  
ATOM    292  CE2 PHE A  18      42.157 -12.558  54.765  1.00 69.55           C  
ATOM    293  HE2 PHE A  18      42.153 -12.370  55.829  1.00 69.55           H  
ATOM    294  CZ  PHE A  18      42.251 -11.483  53.863  1.00 69.55           C  
ATOM    295  HZ  PHE A  18      42.319 -10.470  54.233  1.00 69.55           H  
ATOM    296  N   GLY A  19      40.665 -17.830  50.477  1.00 68.60           N  
ATOM    297  H   GLY A  19      40.984 -18.365  51.272  1.00 68.60           H  
ATOM    298  CA  GLY A  19      40.500 -18.522  49.198  1.00 68.60           C  
ATOM    299  HA2 GLY A  19      41.158 -18.074  48.453  1.00 68.60           H  
ATOM    300  HA3 GLY A  19      40.771 -19.571  49.325  1.00 68.60           H  
ATOM    301  C   GLY A  19      39.061 -18.458  48.678  1.00 68.60           C  
ATOM    302  O   GLY A  19      38.847 -18.111  47.518  1.00 68.60           O  
ATOM    303  N   ILE A  20      38.072 -18.708  49.544  1.00 67.71           N  
ATOM    304  H   ILE A  20      38.317 -18.983  50.485  1.00 67.71           H  
ATOM    305  CA  ILE A  20      36.647 -18.597  49.194  1.00 67.71           C  
ATOM    306  HA  ILE A  20      36.467 -19.187  48.295  1.00 67.71           H  
ATOM    307  C   ILE A  20      36.280 -17.148  48.842  1.00 67.71           C  
ATOM    308  CB  ILE A  20      35.755 -19.168  50.324  1.00 67.71           C  
ATOM    309  HB  ILE A  20      36.028 -18.681  51.260  1.00 67.71           H  
ATOM    310  O   ILE A  20      35.582 -16.928  47.854  1.00 67.71           O  
ATOM    311  CG1 ILE A  20      35.983 -20.692  50.470  1.00 67.71           C  
ATOM    312 HG12 ILE A  20      37.051 -20.902  50.523  1.00 67.71           H  
ATOM    313 HG13 ILE A  20      35.595 -21.202  49.587  1.00 67.71           H  
ATOM    314  CG2 ILE A  20      34.263 -18.891  50.051  1.00 67.71           C  
ATOM    315 HG21 ILE A  20      33.640 -19.305  50.844  1.00 67.71           H  
ATOM    316 HG22 ILE A  20      33.967 -19.328  49.097  1.00 67.71           H  
ATOM    317 HG23 ILE A  20      34.067 -17.819  50.024  1.00 67.71           H  
ATOM    318  CD1 ILE A  20      35.339 -21.307  51.720  1.00 67.71           C  
ATOM    319 HD11 ILE A  20      35.656 -22.345  51.812  1.00 67.71           H  
ATOM    320 HD12 ILE A  20      34.251 -21.286  51.646  1.00 67.71           H  
ATOM    321 HD13 ILE A  20      35.657 -20.761  52.608  1.00 67.71           H  
ATOM    322  N   ILE A  21      36.775 -16.156  49.593  1.00 67.67           N  
ATOM    323  H   ILE A  21      37.325 -16.398  50.405  1.00 67.67           H  
ATOM    324  CA  ILE A  21      36.524 -14.732  49.308  1.00 67.67           C  
ATOM    325  HA  ILE A  21      35.447 -14.575  49.264  1.00 67.67           H  
ATOM    326  C   ILE A  21      37.074 -14.348  47.928  1.00 67.67           C  
ATOM    327  CB  ILE A  21      37.089 -13.831  50.434  1.00 67.67           C  
ATOM    328  HB  ILE A  21      38.127 -14.111  50.614  1.00 67.67           H  
ATOM    329  O   ILE A  21      36.358 -13.711  47.158  1.00 67.67           O  
ATOM    330  CG1 ILE A  21      36.278 -14.031  51.736  1.00 67.67           C  
ATOM    331 HG12 ILE A  21      36.143 -15.095  51.930  1.00 67.67           H  
ATOM    332 HG13 ILE A  21      35.284 -13.602  51.612  1.00 67.67           H  
ATOM    333  CG2 ILE A  21      37.052 -12.339  50.043  1.00 67.67           C  
ATOM    334 HG21 ILE A  21      37.662 -12.153  49.159  1.00 67.67           H  
ATOM    335 HG22 ILE A  21      37.462 -11.721  50.842  1.00 67.67           H  
ATOM    336 HG23 ILE A  21      36.027 -12.029  49.842  1.00 67.67           H  
ATOM    337  CD1 ILE A  21      36.934 -13.411  52.977  1.00 67.67           C  
ATOM    338 HD11 ILE A  21      36.364 -13.696  53.861  1.00 67.67           H  
ATOM    339 HD12 ILE A  21      36.939 -12.323  52.911  1.00 67.67           H  
ATOM    340 HD13 ILE A  21      37.956 -13.776  53.080  1.00 67.67           H  
ATOM    341  N   ILE A  22      38.298 -14.767  47.583  1.00 64.47           N  
ATOM    342  H   ILE A  22      38.836 -15.287  48.262  1.00 64.47           H  
ATOM    343  CA  ILE A  22      38.905 -14.481  46.272  1.00 64.47           C  
ATOM    344  HA  ILE A  22      38.897 -13.402  46.114  1.00 64.47           H  
ATOM    345  C   ILE A  22      38.065 -15.092  45.144  1.00 64.47           C  
ATOM    346  CB  ILE A  22      40.375 -14.962  46.226  1.00 64.47           C  
ATOM    347  HB  ILE A  22      40.410 -15.998  46.563  1.00 64.47           H  
ATOM    348  O   ILE A  22      37.727 -14.395  44.189  1.00 64.47           O  
ATOM    349  CG1 ILE A  22      41.251 -14.099  47.165  1.00 64.47           C  
ATOM    350 HG12 ILE A  22      41.376 -13.107  46.732  1.00 64.47           H  
ATOM    351 HG13 ILE A  22      40.749 -13.968  48.124  1.00 64.47           H  
ATOM    352  CG2 ILE A  22      40.943 -14.899  44.793  1.00 64.47           C  
ATOM    353 HG21 ILE A  22      41.991 -15.197  44.776  1.00 64.47           H  
ATOM    354 HG22 ILE A  22      40.852 -13.887  44.397  1.00 64.47           H  
ATOM    355 HG23 ILE A  22      40.407 -15.585  44.137  1.00 64.47           H  
ATOM    356  CD1 ILE A  22      42.635 -14.700  47.448  1.00 64.47           C  
ATOM    357 HD11 ILE A  22      43.140 -14.093  48.199  1.00 64.47           H  
ATOM    358 HD12 ILE A  22      43.245 -14.709  46.545  1.00 64.47           H  
ATOM    359 HD13 ILE A  22      42.527 -15.715  47.829  1.00 64.47           H  
ATOM    360  N   VAL A  23      37.679 -16.368  45.261  1.00 65.27           N  
ATOM    361  H   VAL A  23      37.978 -16.891  46.072  1.00 65.27           H  
ATOM    362  CA  VAL A  23      36.849 -17.041  44.246  1.00 65.27           C  
ATOM    363  HA  VAL A  23      37.335 -16.937  43.276  1.00 65.27           H  
ATOM    364  C   VAL A  23      35.475 -16.370  44.114  1.00 65.27           C  
ATOM    365  CB  VAL A  23      36.725 -18.547  44.557  1.00 65.27           C  
ATOM    366  HB  VAL A  23      36.365 -18.675  45.578  1.00 65.27           H  
ATOM    367  O   VAL A  23      34.995 -16.174  42.998  1.00 65.27           O  
ATOM    368  CG1 VAL A  23      35.762 -19.268  43.605  1.00 65.27           C  
ATOM    369 HG11 VAL A  23      36.047 -19.083  42.569  1.00 65.27           H  
ATOM    370 HG12 VAL A  23      35.779 -20.340  43.797  1.00 65.27           H  
ATOM    371 HG13 VAL A  23      34.743 -18.915  43.763  1.00 65.27           H  
ATOM    372  CG2 VAL A  23      38.088 -19.243  44.421  1.00 65.27           C  
ATOM    373 HG21 VAL A  23      37.996 -20.290  44.709  1.00 65.27           H  
ATOM    374 HG22 VAL A  23      38.828 -18.772  45.068  1.00 65.27           H  
ATOM    375 HG23 VAL A  23      38.435 -19.184  43.390  1.00 65.27           H  
ATOM    376  N   SER A  24      34.869 -15.950  45.228  1.00 58.96           N  
ATOM    377  H   SER A  24      35.310 -16.145  46.116  1.00 58.96           H  
ATOM    378  CA  SER A  24      33.571 -15.266  45.234  1.00 58.96           C  
ATOM    379  HA  SER A  24      32.863 -15.866  44.662  1.00 58.96           H  
ATOM    380  C   SER A  24      33.636 -13.879  44.579  1.00 58.96           C  
ATOM    381  CB  SER A  24      33.055 -15.171  46.673  1.00 58.96           C  
ATOM    382  HB2 SER A  24      33.574 -14.373  47.203  1.00 58.96           H  
ATOM    383  HB3 SER A  24      33.236 -16.116  47.184  1.00 58.96           H  
ATOM    384  O   SER A  24      32.758 -13.532  43.786  1.00 58.96           O  
ATOM    385  OG  SER A  24      31.664 -14.934  46.669  1.00 58.96           O  
ATOM    386  HG  SER A  24      31.371 -14.738  47.563  1.00 58.96           H  
ATOM    387  N   PHE A  25      34.704 -13.107  44.827  1.00 59.47           N  
ATOM    388  H   PHE A  25      35.396 -13.435  45.486  1.00 59.47           H  
ATOM    389  CA  PHE A  25      34.923 -11.804  44.184  1.00 59.47           C  
ATOM    390  HA  PHE A  25      34.015 -11.209  44.280  1.00 59.47           H  
ATOM    391  C   PHE A  25      35.200 -11.923  42.683  1.00 59.47           C  
ATOM    392  CB  PHE A  25      36.070 -11.043  44.868  1.00 59.47           C  
ATOM    393  HB2 PHE A  25      36.679 -10.553  44.108  1.00 59.47           H  
ATOM    394  HB3 PHE A  25      36.728 -11.738  45.389  1.00 59.47           H  
ATOM    395  O   PHE A  25      34.734 -11.084  41.918  1.00 59.47           O  
ATOM    396  CG  PHE A  25      35.592  -9.968  45.821  1.00 59.47           C  
ATOM    397  CD1 PHE A  25      35.267  -8.689  45.331  1.00 59.47           C  
ATOM    398  HD1 PHE A  25      35.345  -8.478  44.275  1.00 59.47           H  
ATOM    399  CD2 PHE A  25      35.460 -10.245  47.193  1.00 59.47           C  
ATOM    400  HD2 PHE A  25      35.690 -11.233  47.565  1.00 59.47           H  
ATOM    401  CE1 PHE A  25      34.828  -7.686  46.214  1.00 59.47           C  
ATOM    402  HE1 PHE A  25      34.574  -6.707  45.834  1.00 59.47           H  
ATOM    403  CE2 PHE A  25      35.022  -9.242  48.076  1.00 59.47           C  
ATOM    404  HE2 PHE A  25      34.918  -9.457  49.130  1.00 59.47           H  
ATOM    405  CZ  PHE A  25      34.710  -7.962  47.587  1.00 59.47           C  
ATOM    406  HZ  PHE A  25      34.367  -7.192  48.263  1.00 59.47           H  
ATOM    407  N   ILE A  26      35.917 -12.960  42.238  1.00 56.37           N  
ATOM    408  H   ILE A  26      36.324 -13.596  42.908  1.00 56.37           H  
ATOM    409  CA  ILE A  26      36.107 -13.213  40.802  1.00 56.37           C  
ATOM    410  HA  ILE A  26      36.462 -12.297  40.330  1.00 56.37           H  
ATOM    411  C   ILE A  26      34.758 -13.544  40.146  1.00 56.37           C  
ATOM    412  CB  ILE A  26      37.175 -14.308  40.573  1.00 56.37           C  
ATOM    413  HB  ILE A  26      36.909 -15.181  41.169  1.00 56.37           H  
ATOM    414  O   ILE A  26      34.433 -12.986  39.102  1.00 56.37           O  
ATOM    415  CG1 ILE A  26      38.568 -13.799  41.015  1.00 56.37           C  
ATOM    416 HG12 ILE A  26      38.909 -13.031  40.322  1.00 56.37           H  
ATOM    417 HG13 ILE A  26      38.499 -13.337  41.999  1.00 56.37           H  
ATOM    418  CG2 ILE A  26      37.227 -14.725  39.090  1.00 56.37           C  
ATOM    419 HG21 ILE A  26      36.275 -15.153  38.777  1.00 56.37           H  
ATOM    420 HG22 ILE A  26      37.989 -15.488  38.930  1.00 56.37           H  
ATOM    421 HG23 ILE A  26      37.448 -13.860  38.465  1.00 56.37           H  
ATOM    422  CD1 ILE A  26      39.636 -14.899  41.100  1.00 56.37           C  
ATOM    423 HD11 ILE A  26      39.869 -15.291  40.110  1.00 56.37           H  
ATOM    424 HD12 ILE A  26      39.285 -15.707  41.742  1.00 56.37           H  
ATOM    425 HD13 ILE A  26      40.547 -14.480  41.527  1.00 56.37           H  
ATOM    426  N   LEU A  27      33.933 -14.391  40.770  1.00 53.43           N  
ATOM    427  H   LEU A  27      34.239 -14.835  41.624  1.00 53.43           H  
ATOM    428  CA  LEU A  27      32.613 -14.731  40.229  1.00 53.43           C  
ATOM    429  HA  LEU A  27      32.741 -15.061  39.198  1.00 53.43           H  
ATOM    430  C   LEU A  27      31.673 -13.519  40.157  1.00 53.43           C  
ATOM    431  CB  LEU A  27      32.002 -15.883  41.047  1.00 53.43           C  
ATOM    432  HB2 LEU A  27      30.917 -15.864  40.948  1.00 53.43           H  
ATOM    433  HB3 LEU A  27      32.236 -15.729  42.100  1.00 53.43           H  
ATOM    434  O   LEU A  27      31.058 -13.315  39.118  1.00 53.43           O  
ATOM    435  CG  LEU A  27      32.510 -17.264  40.593  1.00 53.43           C  
ATOM    436  HG  LEU A  27      33.582 -17.216  40.398  1.00 53.43           H  
ATOM    437  CD1 LEU A  27      32.271 -18.304  41.687  1.00 53.43           C  
ATOM    438 HD11 LEU A  27      32.803 -18.004  42.591  1.00 53.43           H  
ATOM    439 HD12 LEU A  27      32.647 -19.274  41.362  1.00 53.43           H  
ATOM    440 HD13 LEU A  27      31.206 -18.379  41.905  1.00 53.43           H  
ATOM    441  CD2 LEU A  27      31.787 -17.738  39.328  1.00 53.43           C  
ATOM    442 HD21 LEU A  27      32.165 -18.717  39.033  1.00 53.43           H  
ATOM    443 HD22 LEU A  27      30.714 -17.807  39.510  1.00 53.43           H  
ATOM    444 HD23 LEU A  27      31.963 -17.039  38.511  1.00 53.43           H  
ATOM    445  N   THR A  28      31.586 -12.699  41.210  1.00 54.24           N  
ATOM    446  H   THR A  28      32.135 -12.922  42.027  1.00 54.24           H  
ATOM    447  CA  THR A  28      30.666 -11.538  41.262  1.00 54.24           C  
ATOM    448  HA  THR A  28      29.747 -11.806  40.739  1.00 54.24           H  
ATOM    449  C   THR A  28      31.187 -10.281  40.563  1.00 54.24           C  
ATOM    450  CB  THR A  28      30.279 -11.167  42.701  1.00 54.24           C  
ATOM    451  HB  THR A  28      29.872 -10.156  42.705  1.00 54.24           H  
ATOM    452  O   THR A  28      30.408  -9.523  39.989  1.00 54.24           O  
ATOM    453  CG2 THR A  28      29.204 -12.094  43.259  1.00 54.24           C  
ATOM    454 HG21 THR A  28      28.968 -11.803  44.283  1.00 54.24           H  
ATOM    455 HG22 THR A  28      28.302 -12.011  42.653  1.00 54.24           H  
ATOM    456 HG23 THR A  28      29.553 -13.127  43.246  1.00 54.24           H  
ATOM    457  OG1 THR A  28      31.391 -11.205  43.569  1.00 54.24           O  
ATOM    458  HG1 THR A  28      31.684 -12.114  43.665  1.00 54.24           H  
ATOM    459  N   GLY A  29      32.497 -10.037  40.578  1.00 50.20           N  
ATOM    460  H   GLY A  29      33.102 -10.644  41.112  1.00 50.20           H  
ATOM    461  CA  GLY A  29      33.099  -8.892  39.894  1.00 50.20           C  
ATOM    462  HA2 GLY A  29      34.133  -8.789  40.223  1.00 50.20           H  
ATOM    463  HA3 GLY A  29      32.556  -7.981  40.147  1.00 50.20           H  
ATOM    464  C   GLY A  29      33.092  -9.060  38.376  1.00 50.20           C  
ATOM    465  O   GLY A  29      32.727  -8.140  37.646  1.00 50.20           O  
ATOM    466  N   VAL A  30      33.447 -10.253  37.886  1.00 49.17           N  
ATOM    467  H   VAL A  30      33.712 -10.992  38.522  1.00 49.17           H  
ATOM    468  CA  VAL A  30      33.507 -10.515  36.441  1.00 49.17           C  
ATOM    469  HA  VAL A  30      33.799  -9.585  35.954  1.00 49.17           H  
ATOM    470  C   VAL A  30      32.121 -10.869  35.880  1.00 49.17           C  
ATOM    471  CB  VAL A  30      34.595 -11.553  36.080  1.00 49.17           C  
ATOM    472  HB  VAL A  30      34.212 -12.557  36.262  1.00 49.17           H  
ATOM    473  O   VAL A  30      31.902 -10.707  34.681  1.00 49.17           O  
ATOM    474  CG1 VAL A  30      35.020 -11.418  34.609  1.00 49.17           C  
ATOM    475 HG11 VAL A  30      34.154 -11.453  33.949  1.00 49.17           H  
ATOM    476 HG12 VAL A  30      35.695 -12.231  34.342  1.00 49.17           H  
ATOM    477 HG13 VAL A  30      35.522 -10.465  34.441  1.00 49.17           H  
ATOM    478  CG2 VAL A  30      35.911 -11.364  36.859  1.00 49.17           C  
ATOM    479 HG21 VAL A  30      36.359 -10.403  36.607  1.00 49.17           H  
ATOM    480 HG22 VAL A  30      35.756 -11.381  37.938  1.00 49.17           H  
ATOM    481 HG23 VAL A  30      36.607 -12.163  36.601  1.00 49.17           H  
ATOM    482  N   SER A  31      31.135 -11.253  36.709  1.00 44.97           N  
ATOM    483  H   SER A  31      31.327 -11.405  37.689  1.00 44.97           H  
ATOM    484  CA  SER A  31      29.770 -11.522  36.227  1.00 44.97           C  
ATOM    485  HA  SER A  31      29.837 -12.274  35.440  1.00 44.97           H  
ATOM    486  C   SER A  31      29.093 -10.301  35.613  1.00 44.97           C  
ATOM    487  CB  SER A  31      28.849 -12.088  37.314  1.00 44.97           C  
ATOM    488  HB2 SER A  31      27.848 -12.201  36.899  1.00 44.97           H  
ATOM    489  HB3 SER A  31      29.198 -13.080  37.602  1.00 44.97           H  
ATOM    490  O   SER A  31      28.349 -10.459  34.653  1.00 44.97           O  
ATOM    491  OG  SER A  31      28.766 -11.264  38.457  1.00 44.97           O  
ATOM    492  HG  SER A  31      28.471 -10.379  38.232  1.00 44.97           H  
ATOM    493  N   GLY A  32      29.358  -9.086  36.107  1.00 46.04           N  
ATOM    494  H   GLY A  32      29.999  -8.999  36.883  1.00 46.04           H  
ATOM    495  CA  GLY A  32      28.793  -7.873  35.506  1.00 46.04           C  
ATOM    496  HA2 GLY A  32      27.704  -7.923  35.528  1.00 46.04           H  
ATOM    497  HA3 GLY A  32      29.114  -7.006  36.083  1.00 46.04           H  
ATOM    498  C   GLY A  32      29.240  -7.673  34.053  1.00 46.04           C  
ATOM    499  O   GLY A  32      28.426  -7.329  33.203  1.00 46.04           O  
ATOM    500  N   TYR A  33      30.510  -7.963  33.749  1.00 43.28           N  
ATOM    501  H   TYR A  33      31.115  -8.300  34.484  1.00 43.28           H  
ATOM    502  CA  TYR A  33      31.077  -7.795  32.406  1.00 43.28           C  
ATOM    503  HA  TYR A  33      30.586  -6.944  31.934  1.00 43.28           H  
ATOM    504  C   TYR A  33      30.829  -9.012  31.492  1.00 43.28           C  
ATOM    505  CB  TYR A  33      32.573  -7.455  32.534  1.00 43.28           C  
ATOM    506  HB2 TYR A  33      32.758  -7.006  33.510  1.00 43.28           H  
ATOM    507  HB3 TYR A  33      33.160  -8.373  32.493  1.00 43.28           H  
ATOM    508  O   TYR A  33      30.610  -8.841  30.298  1.00 43.28           O  
ATOM    509  CG  TYR A  33      33.080  -6.479  31.487  1.00 43.28           C  
ATOM    510  CD1 TYR A  33      33.608  -6.946  30.268  1.00 43.28           C  
ATOM    511  HD1 TYR A  33      33.630  -8.005  30.059  1.00 43.28           H  
ATOM    512  CD2 TYR A  33      33.016  -5.093  31.738  1.00 43.28           C  
ATOM    513  HD2 TYR A  33      32.597  -4.733  32.665  1.00 43.28           H  
ATOM    514  CE1 TYR A  33      34.085  -6.031  29.309  1.00 43.28           C  
ATOM    515  HE1 TYR A  33      34.481  -6.378  28.367  1.00 43.28           H  
ATOM    516  CE2 TYR A  33      33.485  -4.174  30.778  1.00 43.28           C  
ATOM    517  HE2 TYR A  33      33.426  -3.113  30.971  1.00 43.28           H  
ATOM    518  OH  TYR A  33      34.481  -3.766  28.630  1.00 43.28           O  
ATOM    519  HH  TYR A  33      34.328  -2.855  28.889  1.00 43.28           H  
ATOM    520  CZ  TYR A  33      34.024  -4.644  29.561  1.00 43.28           C  
ATOM    521  N   LEU A  34      30.828 -10.240  32.037  1.00 41.69           N  
ATOM    522  H   LEU A  34      31.057 -10.323  33.017  1.00 41.69           H  
ATOM    523  CA  LEU A  34      30.591 -11.477  31.271  1.00 41.69           C  
ATOM    524  HA  LEU A  34      30.997 -11.346  30.267  1.00 41.69           H  
ATOM    525  C   LEU A  34      29.104 -11.814  31.071  1.00 41.69           C  
ATOM    526  CB  LEU A  34      31.314 -12.666  31.943  1.00 41.69           C  
ATOM    527  HB2 LEU A  34      31.268 -12.542  33.025  1.00 41.69           H  
ATOM    528  HB3 LEU A  34      30.777 -13.586  31.713  1.00 41.69           H  
ATOM    529  O   LEU A  34      28.746 -12.308  30.008  1.00 41.69           O  
ATOM    530  CG  LEU A  34      32.775 -12.853  31.496  1.00 41.69           C  
ATOM    531  HG  LEU A  34      33.280 -11.887  31.481  1.00 41.69           H  
ATOM    532  CD1 LEU A  34      33.518 -13.780  32.460  1.00 41.69           C  
ATOM    533 HD11 LEU A  34      34.583 -13.776  32.225  1.00 41.69           H  
ATOM    534 HD12 LEU A  34      33.132 -14.795  32.371  1.00 41.69           H  
ATOM    535 HD13 LEU A  34      33.372 -13.452  33.489  1.00 41.69           H  
ATOM    536  CD2 LEU A  34      32.856 -13.507  30.112  1.00 41.69           C  
ATOM    537 HD21 LEU A  34      32.351 -14.473  30.116  1.00 41.69           H  
ATOM    538 HD22 LEU A  34      33.899 -13.644  29.828  1.00 41.69           H  
ATOM    539 HD23 LEU A  34      32.380 -12.865  29.370  1.00 41.69           H  
ATOM    540  N   ILE A  35      28.239 -11.581  32.066  1.00 43.40           N  
ATOM    541  H   ILE A  35      28.582 -11.164  32.919  1.00 43.40           H  
ATOM    542  CA  ILE A  35      26.795 -11.889  31.984  1.00 43.40           C  
ATOM    543  HA  ILE A  35      26.648 -12.666  31.233  1.00 43.40           H  
ATOM    544  C   ILE A  35      26.001 -10.667  31.503  1.00 43.40           C  
ATOM    545  CB  ILE A  35      26.240 -12.446  33.325  1.00 43.40           C  
ATOM    546  HB  ILE A  35      26.255 -11.649  34.068  1.00 43.40           H  
ATOM    547  O   ILE A  35      25.037 -10.820  30.756  1.00 43.40           O  
ATOM    548  CG1 ILE A  35      27.104 -13.621  33.848  1.00 43.40           C  
ATOM    549 HG12 ILE A  35      27.145 -14.405  33.092  1.00 43.40           H  
ATOM    550 HG13 ILE A  35      28.121 -13.266  34.016  1.00 43.40           H  
ATOM    551  CG2 ILE A  35      24.771 -12.886  33.166  1.00 43.40           C  
ATOM    552 HG21 ILE A  35      24.696 -13.687  32.431  1.00 43.40           H  
ATOM    553 HG22 ILE A  35      24.152 -12.049  32.840  1.00 43.40           H  
ATOM    554 HG23 ILE A  35      24.364 -13.225  34.118  1.00 43.40           H  
ATOM    555  CD1 ILE A  35      26.622 -14.235  35.169  1.00 43.40           C  
ATOM    556 HD11 ILE A  35      25.741 -14.854  34.996  1.00 43.40           H  
ATOM    557 HD12 ILE A  35      27.409 -14.864  35.585  1.00 43.40           H  
ATOM    558 HD13 ILE A  35      26.373 -13.450  35.883  1.00 43.40           H  
ATOM    559  N   GLY A  36      26.414  -9.449  31.873  1.00 43.29           N  
ATOM    560  H   GLY A  36      27.212  -9.365  32.487  1.00 43.29           H  
ATOM    561  CA  GLY A  36      25.724  -8.215  31.475  1.00 43.29           C  
ATOM    562  HA2 GLY A  36      26.117  -7.386  32.064  1.00 43.29           H  
ATOM    563  HA3 GLY A  36      24.661  -8.312  31.692  1.00 43.29           H  
ATOM    564  C   GLY A  36      25.869  -7.843  29.995  1.00 43.29           C  
ATOM    565  O   GLY A  36      25.070  -7.063  29.489  1.00 43.29           O  
ATOM    566  N   GLY A  37      26.852  -8.397  29.277  1.00 44.13           N  
ATOM    567  H   GLY A  37      27.515  -9.002  29.741  1.00 44.13           H  
ATOM    568  CA  GLY A  37      27.033  -8.113  27.849  1.00 44.13           C  
ATOM    569  HA2 GLY A  37      26.967  -7.038  27.681  1.00 44.13           H  
ATOM    570  HA3 GLY A  37      28.029  -8.442  27.552  1.00 44.13           H  
ATOM    571  C   GLY A  37      26.019  -8.801  26.927  1.00 44.13           C  
ATOM    572  O   GLY A  37      25.817  -8.345  25.808  1.00 44.13           O  
ATOM    573  N   GLY A  38      25.394  -9.900  27.366  1.00 47.27           N  
ATOM    574  H   GLY A  38      25.544 -10.182  28.324  1.00 47.27           H  
ATOM    575  CA  GLY A  38      24.735 -10.841  26.456  1.00 47.27           C  
ATOM    576  HA2 GLY A  38      25.449 -11.152  25.693  1.00 47.27           H  
ATOM    577  HA3 GLY A  38      24.436 -11.723  27.022  1.00 47.27           H  
ATOM    578  C   GLY A  38      23.495 -10.307  25.736  1.00 47.27           C  
ATOM    579  O   GLY A  38      23.426 -10.391  24.520  1.00 47.27           O  
ATOM    580  N   ASN A  39      22.499  -9.792  26.464  1.00 56.49           N  
ATOM    581  H   ASN A  39      22.635  -9.689  27.459  1.00 56.49           H  
ATOM    582  CA  ASN A  39      21.175  -9.477  25.900  1.00 56.49           C  
ATOM    583  HA  ASN A  39      21.019 -10.106  25.023  1.00 56.49           H  
ATOM    584  C   ASN A  39      21.041  -8.054  25.337  1.00 56.49           C  
ATOM    585  CB  ASN A  39      20.069  -9.827  26.921  1.00 56.49           C  
ATOM    586  HB2 ASN A  39      20.430  -9.681  27.939  1.00 56.49           H  
ATOM    587  HB3 ASN A  39      19.219  -9.158  26.789  1.00 56.49           H  
ATOM    588  O   ASN A  39      19.930  -7.609  25.085  1.00 56.49           O  
ATOM    589  CG  ASN A  39      19.523 -11.236  26.779  1.00 56.49           C  
ATOM    590  ND2 ASN A  39      18.430 -11.514  27.450  1.00 56.49           N  
ATOM    591 HD21 ASN A  39      18.011 -12.417  27.285  1.00 56.49           H  
ATOM    592 HD22 ASN A  39      17.943 -10.771  27.932  1.00 56.49           H  
ATOM    593  OD1 ASN A  39      20.048 -12.104  26.092  1.00 56.49           O  
ATOM    594  N   ASN A  40      22.136  -7.325  25.110  1.00 71.87           N  
ATOM    595  H   ASN A  40      23.044  -7.747  25.242  1.00 71.87           H  
ATOM    596  CA  ASN A  40      22.056  -5.939  24.633  1.00 71.87           C  
ATOM    597  HA  ASN A  40      21.104  -5.544  24.987  1.00 71.87           H  
ATOM    598  C   ASN A  40      21.979  -5.830  23.092  1.00 71.87           C  
ATOM    599  CB  ASN A  40      23.169  -5.113  25.297  1.00 71.87           C  
ATOM    600  HB2 ASN A  40      24.051  -5.108  24.658  1.00 71.87           H  
ATOM    601  HB3 ASN A  40      23.445  -5.567  26.249  1.00 71.87           H  
ATOM    602  O   ASN A  40      22.493  -4.888  22.483  1.00 71.87           O  
ATOM    603  CG  ASN A  40      22.749  -3.685  25.608  1.00 71.87           C  
ATOM    604  ND2 ASN A  40      23.699  -2.848  25.949  1.00 71.87           N  
ATOM    605 HD21 ASN A  40      23.402  -1.912  26.186  1.00 71.87           H  
ATOM    606 HD22 ASN A  40      24.659  -3.158  25.979  1.00 71.87           H  
ATOM    607  OD1 ASN A  40      21.590  -3.296  25.604  1.00 71.87           O  
ATOM    608  N   TYR A  41      21.361  -6.825  22.455  1.00 87.32           N  
ATOM    609  H   TYR A  41      20.875  -7.503  23.024  1.00 87.32           H  
ATOM    610  CA  TYR A  41      21.079  -6.858  21.024  1.00 87.32           C  
ATOM    611  HA  TYR A  41      21.596  -6.032  20.535  1.00 87.32           H  
ATOM    612  C   TYR A  41      19.582  -6.656  20.786  1.00 87.32           C  
ATOM    613  CB  TYR A  41      21.616  -8.156  20.396  1.00 87.32           C  
ATOM    614  HB2 TYR A  41      22.702  -8.151  20.485  1.00 87.32           H  
ATOM    615  HB3 TYR A  41      21.390  -8.151  19.329  1.00 87.32           H  
ATOM    616  O   TYR A  41      18.750  -7.078  21.582  1.00 87.32           O  
ATOM    617  CG  TYR A  41      21.085  -9.454  20.983  1.00 87.32           C  
ATOM    618  CD1 TYR A  41      21.877 -10.191  21.879  1.00 87.32           C  
ATOM    619  HD1 TYR A  41      22.865  -9.839  22.138  1.00 87.32           H  
ATOM    620  CD2 TYR A  41      19.808  -9.934  20.637  1.00 87.32           C  
ATOM    621  HD2 TYR A  41      19.172  -9.343  19.994  1.00 87.32           H  
ATOM    622  CE1 TYR A  41      21.381 -11.378  22.450  1.00 87.32           C  
ATOM    623  HE1 TYR A  41      21.990 -11.919  23.160  1.00 87.32           H  
ATOM    624  CE2 TYR A  41      19.322 -11.144  21.167  1.00 87.32           C  
ATOM    625  HE2 TYR A  41      18.330 -11.492  20.921  1.00 87.32           H  
ATOM    626  OH  TYR A  41      19.627 -12.982  22.693  1.00 87.32           O  
ATOM    627  HH  TYR A  41      20.077 -13.094  23.534  1.00 87.32           H  
ATOM    628  CZ  TYR A  41      20.104 -11.857  22.097  1.00 87.32           C  
ATOM    629  N   ALA A  42      19.221  -6.039  19.664  1.00 91.20           N  
ATOM    630  H   ALA A  42      19.939  -5.780  19.003  1.00 91.20           H  
ATOM    631  CA  ALA A  42      17.833  -5.982  19.220  1.00 91.20           C  
ATOM    632  HA  ALA A  42      17.193  -5.764  20.075  1.00 91.20           H  
ATOM    633  C   ALA A  42      17.375  -7.332  18.649  1.00 91.20           C  
ATOM    634  CB  ALA A  42      17.708  -4.850  18.201  1.00 91.20           C  
ATOM    635  HB1 ALA A  42      18.318  -5.061  17.323  1.00 91.20           H  
ATOM    636  HB2 ALA A  42      18.032  -3.912  18.652  1.00 91.20           H  
ATOM    637  HB3 ALA A  42      16.665  -4.745  17.901  1.00 91.20           H  
ATOM    638  O   ALA A  42      16.253  -7.774  18.893  1.00 91.20           O  
ATOM    639  N   ALA A  43      18.267  -8.023  17.939  1.00 93.28           N  
ATOM    640  H   ALA A  43      19.171  -7.605  17.772  1.00 93.28           H  
ATOM    641  CA  ALA A  43      18.084  -9.402  17.507  1.00 93.28           C  
ATOM    642  HA  ALA A  43      17.522  -9.936  18.273  1.00 93.28           H  
ATOM    643  C   ALA A  43      19.438 -10.106  17.343  1.00 93.28           C  
ATOM    644  CB  ALA A  43      17.268  -9.419  16.207  1.00 93.28           C  
ATOM    645  HB1 ALA A  43      17.578  -8.597  15.561  1.00 93.28           H  
ATOM    646  HB2 ALA A  43      16.210  -9.297  16.439  1.00 93.28           H  
ATOM    647  HB3 ALA A  43      17.408 -10.361  15.677  1.00 93.28           H  
ATOM    648  O   ALA A  43      20.461  -9.467  17.124  1.00 93.28           O  
ATOM    649  N   LYS A  44      19.447 -11.433  17.420  1.00 93.69           N  
ATOM    650  H   LYS A  44      18.574 -11.881  17.657  1.00 93.69           H  
ATOM    651  CA  LYS A  44      20.576 -12.290  17.064  1.00 93.69           C  
ATOM    652  HA  LYS A  44      21.373 -11.679  16.639  1.00 93.69           H  
ATOM    653  C   LYS A  44      20.119 -13.264  15.988  1.00 93.69           C  
ATOM    654  CB  LYS A  44      21.121 -12.964  18.329  1.00 93.69           C  
ATOM    655  HB2 LYS A  44      21.367 -12.184  19.049  1.00 93.69           H  
ATOM    656  HB3 LYS A  44      20.362 -13.613  18.766  1.00 93.69           H  
ATOM    657  O   LYS A  44      19.198 -14.043  16.226  1.00 93.69           O  
ATOM    658  CG  LYS A  44      22.382 -13.779  18.024  1.00 93.69           C  
ATOM    659  HG2 LYS A  44      22.119 -14.659  17.437  1.00 93.69           H  
ATOM    660  HG3 LYS A  44      23.071 -13.162  17.448  1.00 93.69           H  
ATOM    661  CD  LYS A  44      23.067 -14.211  19.323  1.00 93.69           C  
ATOM    662  HD2 LYS A  44      22.445 -14.930  19.858  1.00 93.69           H  
ATOM    663  HD3 LYS A  44      23.209 -13.328  19.945  1.00 93.69           H  
ATOM    664  CE  LYS A  44      24.430 -14.822  18.993  1.00 93.69           C  
ATOM    665  HE2 LYS A  44      24.314 -15.873  18.728  1.00 93.69           H  
ATOM    666  HE3 LYS A  44      24.827 -14.310  18.116  1.00 93.69           H  
ATOM    667  NZ  LYS A  44      25.377 -14.629  20.116  1.00 93.69           N  
ATOM    668  HZ1 LYS A  44      25.065 -15.060  20.974  1.00 93.69           H  
ATOM    669  HZ2 LYS A  44      25.471 -13.641  20.303  1.00 93.69           H  
ATOM    670  HZ3 LYS A  44      26.303 -14.941  19.859  1.00 93.69           H  
ATOM    671  N   VAL A  45      20.732 -13.183  14.814  1.00 94.85           N  
ATOM    672  H   VAL A  45      21.519 -12.553  14.742  1.00 94.85           H  
ATOM    673  CA  VAL A  45      20.415 -13.972  13.620  1.00 94.85           C  
ATOM    674  HA  VAL A  45      19.510 -14.555  13.788  1.00 94.85           H  
ATOM    675  C   VAL A  45      21.573 -14.927  13.371  1.00 94.85           C  
ATOM    676  CB  VAL A  45      20.179 -13.064  12.397  1.00 94.85           C  
ATOM    677  HB  VAL A  45      21.094 -12.518  12.166  1.00 94.85           H  
ATOM    678  O   VAL A  45      22.657 -14.507  12.964  1.00 94.85           O  
ATOM    679  CG1 VAL A  45      19.782 -13.892  11.170  1.00 94.85           C  
ATOM    680 HG11 VAL A  45      20.574 -14.590  10.899  1.00 94.85           H  
ATOM    681 HG12 VAL A  45      18.862 -14.446  11.358  1.00 94.85           H  
ATOM    682 HG13 VAL A  45      19.628 -13.226  10.322  1.00 94.85           H  
ATOM    683  CG2 VAL A  45      19.070 -12.039  12.663  1.00 94.85           C  
ATOM    684 HG21 VAL A  45      18.147 -12.546  12.945  1.00 94.85           H  
ATOM    685 HG22 VAL A  45      18.895 -11.454  11.759  1.00 94.85           H  
ATOM    686 HG23 VAL A  45      19.368 -11.352  13.455  1.00 94.85           H  
ATOM    687  N   ASN A  46      21.355 -16.212  13.643  1.00 94.38           N  
ATOM    688  H   ASN A  46      20.448 -16.470  14.006  1.00 94.38           H  
ATOM    689  CA  ASN A  46      22.412 -17.214  13.731  1.00 94.38           C  
ATOM    690  HA  ASN A  46      21.979 -18.113  14.170  1.00 94.38           H  
ATOM    691  C   ASN A  46      23.489 -16.758  14.735  1.00 94.38           C  
ATOM    692  CB  ASN A  46      22.892 -17.588  12.308  1.00 94.38           C  
ATOM    693  HB2 ASN A  46      23.696 -18.322  12.370  1.00 94.38           H  
ATOM    694  HB3 ASN A  46      23.271 -16.708  11.787  1.00 94.38           H  
ATOM    695  O   ASN A  46      23.189 -16.578  15.919  1.00 94.38           O  
ATOM    696  CG  ASN A  46      21.778 -18.210  11.489  1.00 94.38           C  
ATOM    697  ND2 ASN A  46      21.635 -17.871  10.233  1.00 94.38           N  
ATOM    698 HD21 ASN A  46      20.927 -18.334   9.682  1.00 94.38           H  
ATOM    699 HD22 ASN A  46      22.202 -17.146   9.817  1.00 94.38           H  
ATOM    700  OD1 ASN A  46      21.012 -19.016  11.996  1.00 94.38           O  
ATOM    701  N   ASP A  47      24.718 -16.533  14.274  1.00 89.90           N  
ATOM    702  H   ASP A  47      24.904 -16.717  13.298  1.00 89.90           H  
ATOM    703  CA  ASP A  47      25.830 -16.066  15.110  1.00 89.90           C  
ATOM    704  HA  ASP A  47      25.604 -16.288  16.153  1.00 89.90           H  
ATOM    705  C   ASP A  47      26.049 -14.544  15.040  1.00 89.90           C  
ATOM    706  CB  ASP A  47      27.093 -16.861  14.752  1.00 89.90           C  
ATOM    707  HB2 ASP A  47      27.935 -16.473  15.327  1.00 89.90           H  
ATOM    708  HB3 ASP A  47      27.314 -16.725  13.693  1.00 89.90           H  
ATOM    709  O   ASP A  47      26.890 -14.007  15.761  1.00 89.90           O  
ATOM    710  CG  ASP A  47      26.946 -18.354  15.072  1.00 89.90           C  
ATOM    711  OD1 ASP A  47      26.394 -18.676  16.151  1.00 89.90           O  
ATOM    712  OD2 ASP A  47      27.406 -19.167  14.242  1.00 89.90           O  
ATOM    713  N   GLN A  48      25.281 -13.831  14.210  1.00 91.13           N  
ATOM    714  H   GLN A  48      24.536 -14.306  13.720  1.00 91.13           H  
ATOM    715  CA  GLN A  48      25.395 -12.387  14.011  1.00 91.13           C  
ATOM    716  HA  GLN A  48      26.408 -12.074  14.263  1.00 91.13           H  
ATOM    717  C   GLN A  48      24.412 -11.630  14.907  1.00 91.13           C  
ATOM    718  CB  GLN A  48      25.161 -12.075  12.531  1.00 91.13           C  
ATOM    719  HB2 GLN A  48      25.821 -12.710  11.940  1.00 91.13           H  
ATOM    720  HB3 GLN A  48      24.127 -12.323  12.292  1.00 91.13           H  
ATOM    721  O   GLN A  48      23.205 -11.862  14.872  1.00 91.13           O  
ATOM    722  CG  GLN A  48      25.401 -10.606  12.145  1.00 91.13           C  
ATOM    723  HG2 GLN A  48      26.405 -10.307  12.444  1.00 91.13           H  
ATOM    724  HG3 GLN A  48      24.681  -9.971  12.663  1.00 91.13           H  
ATOM    725  CD  GLN A  48      25.256 -10.383  10.639  1.00 91.13           C  
ATOM    726  NE2 GLN A  48      25.196  -9.152  10.181  1.00 91.13           N  
ATOM    727 HE21 GLN A  48      25.091  -9.049   9.182  1.00 91.13           H  
ATOM    728 HE22 GLN A  48      25.166  -8.360  10.807  1.00 91.13           H  
ATOM    729  OE1 GLN A  48      25.208 -11.314   9.849  1.00 91.13           O  
ATOM    730  N   GLU A  49      24.919 -10.687  15.694  1.00 91.88           N  
ATOM    731  H   GLU A  49      25.914 -10.517  15.680  1.00 91.88           H  
ATOM    732  CA  GLU A  49      24.100  -9.816  16.538  1.00 91.88           C  
ATOM    733  HA  GLU A  49      23.150 -10.304  16.753  1.00 91.88           H  
ATOM    734  C   GLU A  49      23.774  -8.507  15.814  1.00 91.88           C  
ATOM    735  CB  GLU A  49      24.797  -9.582  17.888  1.00 91.88           C  
ATOM    736  HB2 GLU A  49      25.830  -9.283  17.716  1.00 91.88           H  
ATOM    737  HB3 GLU A  49      24.278  -8.788  18.425  1.00 91.88           H  
ATOM    738  O   GLU A  49      24.652  -7.840  15.269  1.00 91.88           O  
ATOM    739  CG  GLU A  49      24.748 -10.870  18.728  1.00 91.88           C  
ATOM    740  HG2 GLU A  49      23.704 -11.090  18.953  1.00 91.88           H  
ATOM    741  HG3 GLU A  49      25.136 -11.699  18.137  1.00 91.88           H  
ATOM    742  CD  GLU A  49      25.535 -10.823  20.042  1.00 91.88           C  
ATOM    743  OE1 GLU A  49      25.654 -11.932  20.634  1.00 91.88           O  
ATOM    744  OE2 GLU A  49      26.018  -9.738  20.425  1.00 91.88           O  
ATOM    745  N   ILE A  50      22.497  -8.135  15.833  1.00 91.51           N  
ATOM    746  H   ILE A  50      21.837  -8.748  16.291  1.00 91.51           H  
ATOM    747  CA  ILE A  50      21.994  -6.814  15.470  1.00 91.51           C  
ATOM    748  HA  ILE A  50      22.681  -6.337  14.771  1.00 91.51           H  
ATOM    749  C   ILE A  50      21.959  -6.009  16.763  1.00 91.51           C  
ATOM    750  CB  ILE A  50      20.603  -6.905  14.804  1.00 91.51           C  
ATOM    751  HB  ILE A  50      19.911  -7.381  15.500  1.00 91.51           H  
ATOM    752  O   ILE A  50      21.107  -6.226  17.628  1.00 91.51           O  
ATOM    753  CG1 ILE A  50      20.668  -7.758  13.516  1.00 91.51           C  
ATOM    754 HG12 ILE A  50      21.249  -7.231  12.760  1.00 91.51           H  
ATOM    755 HG13 ILE A  50      21.169  -8.704  13.723  1.00 91.51           H  
ATOM    756  CG2 ILE A  50      20.079  -5.488  14.491  1.00 91.51           C  
ATOM    757 HG21 ILE A  50      19.068  -5.542  14.087  1.00 91.51           H  
ATOM    758 HG22 ILE A  50      20.728  -5.002  13.763  1.00 91.51           H  
ATOM    759 HG23 ILE A  50      20.035  -4.878  15.393  1.00 91.51           H  
ATOM    760  CD1 ILE A  50      19.298  -8.111  12.929  1.00 91.51           C  
ATOM    761 HD11 ILE A  50      19.444  -8.751  12.059  1.00 91.51           H  
ATOM    762 HD12 ILE A  50      18.759  -7.216  12.620  1.00 91.51           H  
ATOM    763 HD13 ILE A  50      18.707  -8.658  13.664  1.00 91.51           H  
ATOM    764  N   SER A  51      22.908  -5.093  16.920  1.00 89.76           N  
ATOM    765  H   SER A  51      23.567  -4.961  16.166  1.00 89.76           H  
ATOM    766  CA  SER A  51      23.010  -4.276  18.130  1.00 89.76           C  
ATOM    767  HA  SER A  51      23.048  -4.946  18.989  1.00 89.76           H  
ATOM    768  C   SER A  51      21.800  -3.350  18.303  1.00 89.76           C  
ATOM    769  CB  SER A  51      24.306  -3.464  18.118  1.00 89.76           C  
ATOM    770  HB2 SER A  51      24.411  -2.936  19.066  1.00 89.76           H  
ATOM    771  HB3 SER A  51      25.156  -4.136  17.997  1.00 89.76           H  
ATOM    772  O   SER A  51      21.177  -2.924  17.327  1.00 89.76           O  
ATOM    773  OG  SER A  51      24.286  -2.527  17.062  1.00 89.76           O  
ATOM    774  HG  SER A  51      24.325  -3.029  16.245  1.00 89.76           H  
ATOM    775  N   ARG A  52      21.506  -2.964  19.551  1.00 89.43           N  
ATOM    776  H   ARG A  52      21.998  -3.387  20.325  1.00 89.43           H  
ATOM    777  CA  ARG A  52      20.486  -1.940  19.839  1.00 89.43           C  
ATOM    778  HA  ARG A  52      19.525  -2.289  19.460  1.00 89.43           H  
ATOM    779  C   ARG A  52      20.765  -0.628  19.100  1.00 89.43           C  
ATOM    780  CB  ARG A  52      20.380  -1.708  21.359  1.00 89.43           C  
ATOM    781  HB2 ARG A  52      20.683  -0.689  21.598  1.00 89.43           H  
ATOM    782  HB3 ARG A  52      21.044  -2.387  21.894  1.00 89.43           H  
ATOM    783  O   ARG A  52      19.855  -0.046  18.533  1.00 89.43           O  
ATOM    784  CG  ARG A  52      18.949  -1.930  21.866  1.00 89.43           C  
ATOM    785  HG2 ARG A  52      18.680  -2.975  21.714  1.00 89.43           H  
ATOM    786  HG3 ARG A  52      18.258  -1.293  21.315  1.00 89.43           H  
ATOM    787  CD  ARG A  52      18.867  -1.596  23.360  1.00 89.43           C  
ATOM    788  HD2 ARG A  52      19.608  -2.200  23.884  1.00 89.43           H  
ATOM    789  HD3 ARG A  52      19.108  -0.543  23.504  1.00 89.43           H  
ATOM    790  NE  ARG A  52      17.523  -1.856  23.907  1.00 89.43           N  
ATOM    791  HE  ARG A  52      16.728  -1.658  23.315  1.00 89.43           H  
ATOM    792  NH1 ARG A  52      18.166  -2.460  26.032  1.00 89.43           N  
ATOM    793 HH11 ARG A  52      19.133  -2.272  25.806  1.00 89.43           H  
ATOM    794 HH12 ARG A  52      17.915  -3.039  26.820  1.00 89.43           H  
ATOM    795  NH2 ARG A  52      16.075  -2.780  25.419  1.00 89.43           N  
ATOM    796 HH21 ARG A  52      16.005  -3.389  26.222  1.00 89.43           H  
ATOM    797 HH22 ARG A  52      15.301  -2.768  24.770  1.00 89.43           H  
ATOM    798  CZ  ARG A  52      17.255  -2.333  25.111  1.00 89.43           C  
ATOM    799  N   GLY A  53      22.032  -0.211  19.026  1.00 86.72           N  
ATOM    800  H   GLY A  53      22.740  -0.754  19.499  1.00 86.72           H  
ATOM    801  CA  GLY A  53      22.429   1.004  18.306  1.00 86.72           C  
ATOM    802  HA2 GLY A  53      21.903   1.861  18.728  1.00 86.72           H  
ATOM    803  HA3 GLY A  53      23.501   1.159  18.427  1.00 86.72           H  
ATOM    804  C   GLY A  53      22.122   0.948  16.806  1.00 86.72           C  
ATOM    805  O   GLY A  53      21.645   1.929  16.245  1.00 86.72           O  
ATOM    806  N   GLN A  54      22.335  -0.201  16.155  1.00 87.99           N  
ATOM    807  H   GLN A  54      22.696  -0.997  16.661  1.00 87.99           H  
ATOM    808  CA  GLN A  54      21.944  -0.384  14.750  1.00 87.99           C  
ATOM    809  HA  GLN A  54      22.375   0.416  14.148  1.00 87.99           H  
ATOM    810  C   GLN A  54      20.426  -0.305  14.569  1.00 87.99           C  
ATOM    811  CB  GLN A  54      22.462  -1.730  14.227  1.00 87.99           C  
ATOM    812  HB2 GLN A  54      21.937  -1.985  13.306  1.00 87.99           H  
ATOM    813  HB3 GLN A  54      22.242  -2.506  14.961  1.00 87.99           H  
ATOM    814  O   GLN A  54      19.966   0.354  13.638  1.00 87.99           O  
ATOM    815  CG  GLN A  54      23.964  -1.691  13.920  1.00 87.99           C  
ATOM    816  HG2 GLN A  54      24.508  -1.216  14.736  1.00 87.99           H  
ATOM    817  HG3 GLN A  54      24.126  -1.101  13.017  1.00 87.99           H  
ATOM    818  CD  GLN A  54      24.520  -3.095  13.729  1.00 87.99           C  
ATOM    819  NE2 GLN A  54      25.219  -3.369  12.651  1.00 87.99           N  
ATOM    820 HE21 GLN A  54      25.307  -2.694  11.905  1.00 87.99           H  
ATOM    821 HE22 GLN A  54      25.524  -4.327  12.554  1.00 87.99           H  
ATOM    822  OE1 GLN A  54      24.350  -3.959  14.577  1.00 87.99           O  
ATOM    823  N   PHE A  55      19.659  -0.928  15.469  1.00 92.02           N  
ATOM    824  H   PHE A  55      20.104  -1.449  16.212  1.00 92.02           H  
ATOM    825  CA  PHE A  55      18.199  -0.873  15.443  1.00 92.02           C  
ATOM    826  HA  PHE A  55      17.852  -1.190  14.460  1.00 92.02           H  
ATOM    827  C   PHE A  55      17.660   0.548  15.636  1.00 92.02           C  
ATOM    828  CB  PHE A  55      17.633  -1.852  16.474  1.00 92.02           C  
ATOM    829  HB2 PHE A  55      17.879  -2.866  16.160  1.00 92.02           H  
ATOM    830  HB3 PHE A  55      18.106  -1.673  17.440  1.00 92.02           H  
ATOM    831  O   PHE A  55      16.880   1.013  14.809  1.00 92.02           O  
ATOM    832  CG  PHE A  55      16.133  -1.740  16.636  1.00 92.02           C  
ATOM    833  CD1 PHE A  55      15.585  -1.169  17.801  1.00 92.02           C  
ATOM    834  HD1 PHE A  55      16.222  -0.815  18.598  1.00 92.02           H  
ATOM    835  CD2 PHE A  55      15.286  -2.127  15.582  1.00 92.02           C  
ATOM    836  HD2 PHE A  55      15.698  -2.535  14.671  1.00 92.02           H  
ATOM    837  CE1 PHE A  55      14.196  -1.007  17.919  1.00 92.02           C  
ATOM    838  HE1 PHE A  55      13.790  -0.546  18.807  1.00 92.02           H  
ATOM    839  CE2 PHE A  55      13.900  -1.943  15.692  1.00 92.02           C  
ATOM    840  HE2 PHE A  55      13.256  -2.200  14.864  1.00 92.02           H  
ATOM    841  CZ  PHE A  55      13.355  -1.393  16.863  1.00 92.02           C  
ATOM    842  HZ  PHE A  55      12.289  -1.235  16.939  1.00 92.02           H  
ATOM    843  N   GLU A  56      18.126   1.266  16.659  1.00 90.37           N  
ATOM    844  H   GLU A  56      18.736   0.819  17.327  1.00 90.37           H  
ATOM    845  CA  GLU A  56      17.691   2.639  16.935  1.00 90.37           C  
ATOM    846  HA  GLU A  56      16.605   2.662  17.025  1.00 90.37           H  
ATOM    847  C   GLU A  56      18.058   3.601  15.804  1.00 90.37           C  
ATOM    848  CB  GLU A  56      18.320   3.141  18.246  1.00 90.37           C  
ATOM    849  HB2 GLU A  56      19.399   2.991  18.206  1.00 90.37           H  
ATOM    850  HB3 GLU A  56      18.142   4.212  18.333  1.00 90.37           H  
ATOM    851  O   GLU A  56      17.262   4.462  15.431  1.00 90.37           O  
ATOM    852  CG  GLU A  56      17.770   2.457  19.506  1.00 90.37           C  
ATOM    853  HG2 GLU A  56      18.069   1.409  19.506  1.00 90.37           H  
ATOM    854  HG3 GLU A  56      18.226   2.925  20.379  1.00 90.37           H  
ATOM    855  CD  GLU A  56      16.244   2.544  19.624  1.00 90.37           C  
ATOM    856  OE1 GLU A  56      15.672   1.572  20.163  1.00 90.37           O  
ATOM    857  OE2 GLU A  56      15.672   3.549  19.139  1.00 90.37           O  
ATOM    858  N   ASN A  57      19.241   3.449  15.204  1.00 87.99           N  
ATOM    859  H   ASN A  57      19.886   2.759  15.563  1.00 87.99           H  
ATOM    860  CA  ASN A  57      19.625   4.261  14.052  1.00 87.99           C  
ATOM    861  HA  ASN A  57      19.507   5.314  14.307  1.00 87.99           H  
ATOM    862  C   ASN A  57      18.701   3.998  12.857  1.00 87.99           C  
ATOM    863  CB  ASN A  57      21.099   4.003  13.710  1.00 87.99           C  
ATOM    864  HB2 ASN A  57      21.279   2.929  13.656  1.00 87.99           H  
ATOM    865  HB3 ASN A  57      21.317   4.436  12.734  1.00 87.99           H  
ATOM    866  O   ASN A  57      18.186   4.950  12.273  1.00 87.99           O  
ATOM    867  CG  ASN A  57      22.059   4.629  14.706  1.00 87.99           C  
ATOM    868  ND2 ASN A  57      23.311   4.239  14.668  1.00 87.99           N  
ATOM    869 HD21 ASN A  57      23.596   3.508  14.033  1.00 87.99           H  
ATOM    870 HD22 ASN A  57      23.922   4.681  15.340  1.00 87.99           H  
ATOM    871  OD1 ASN A  57      21.733   5.501  15.493  1.00 87.99           O  
ATOM    872  N   ALA A  58      18.435   2.729  12.530  1.00 91.79           N  
ATOM    873  H   ALA A  58      18.853   1.983  13.068  1.00 91.79           H  
ATOM    874  CA  ALA A  58      17.527   2.368  11.442  1.00 91.79           C  
ATOM    875  HA  ALA A  58      17.876   2.836  10.521  1.00 91.79           H  
ATOM    876  C   ALA A  58      16.094   2.859  11.701  1.00 91.79           C  
ATOM    877  CB  ALA A  58      17.567   0.848  11.264  1.00 91.79           C  
ATOM    878  HB1 ALA A  58      16.951   0.562  10.411  1.00 91.79           H  
ATOM    879  HB2 ALA A  58      17.180   0.367  12.162  1.00 91.79           H  
ATOM    880  HB3 ALA A  58      18.592   0.522  11.089  1.00 91.79           H  
ATOM    881  O   ALA A  58      15.437   3.372  10.795  1.00 91.79           O  
ATOM    882  N   PHE A  59      15.627   2.762  12.947  1.00 91.86           N  
ATOM    883  H   PHE A  59      16.198   2.301  13.640  1.00 91.86           H  
ATOM    884  CA  PHE A  59      14.307   3.227  13.351  1.00 91.86           C  
ATOM    885  HA  PHE A  59      13.560   2.810  12.675  1.00 91.86           H  
ATOM    886  C   PHE A  59      14.180   4.749  13.261  1.00 91.86           C  
ATOM    887  CB  PHE A  59      14.026   2.717  14.765  1.00 91.86           C  
ATOM    888  HB2 PHE A  59      14.009   1.627  14.759  1.00 91.86           H  
ATOM    889  HB3 PHE A  59      14.834   3.027  15.427  1.00 91.86           H  
ATOM    890  O   PHE A  59      13.208   5.253  12.702  1.00 91.86           O  
ATOM    891  CG  PHE A  59      12.717   3.219  15.318  1.00 91.86           C  
ATOM    892  CD1 PHE A  59      12.720   4.217  16.309  1.00 91.86           C  
ATOM    893  HD1 PHE A  59      13.654   4.612  16.681  1.00 91.86           H  
ATOM    894  CD2 PHE A  59      11.503   2.697  14.835  1.00 91.86           C  
ATOM    895  HD2 PHE A  59      11.502   1.939  14.066  1.00 91.86           H  
ATOM    896  CE1 PHE A  59      11.510   4.660  16.856  1.00 91.86           C  
ATOM    897  HE1 PHE A  59      11.517   5.396  17.646  1.00 91.86           H  
ATOM    898  CE2 PHE A  59      10.292   3.140  15.386  1.00 91.86           C  
ATOM    899  HE2 PHE A  59       9.360   2.703  15.061  1.00 91.86           H  
ATOM    900  CZ  PHE A  59      10.307   4.096  16.415  1.00 91.86           C  
ATOM    901  HZ  PHE A  59       9.397   4.375  16.924  1.00 91.86           H  
ATOM    902  N   ASN A  60      15.185   5.491  13.730  1.00 91.07           N  
ATOM    903  H   ASN A  60      15.945   5.025  14.205  1.00 91.07           H  
ATOM    904  CA  ASN A  60      15.221   6.946  13.603  1.00 91.07           C  
ATOM    905  HA  ASN A  60      14.293   7.355  14.003  1.00 91.07           H  
ATOM    906  C   ASN A  60      15.302   7.392  12.138  1.00 91.07           C  
ATOM    907  CB  ASN A  60      16.397   7.498  14.421  1.00 91.07           C  
ATOM    908  HB2 ASN A  60      16.580   8.534  14.136  1.00 91.07           H  
ATOM    909  HB3 ASN A  60      17.299   6.923  14.209  1.00 91.07           H  
ATOM    910  O   ASN A  60      14.656   8.371  11.764  1.00 91.07           O  
ATOM    911  CG  ASN A  60      16.105   7.492  15.909  1.00 91.07           C  
ATOM    912  ND2 ASN A  60      17.008   7.006  16.721  1.00 91.07           N  
ATOM    913 HD21 ASN A  60      17.685   6.370  16.325  1.00 91.07           H  
ATOM    914 HD22 ASN A  60      16.704   6.870  17.675  1.00 91.07           H  
ATOM    915  OD1 ASN A  60      15.069   7.959  16.357  1.00 91.07           O  
ATOM    916  N   SER A  61      16.047   6.676  11.291  1.00 90.40           N  
ATOM    917  H   SER A  61      16.611   5.919  11.651  1.00 90.40           H  
ATOM    918  CA  SER A  61      16.066   6.933   9.849  1.00 90.40           C  
ATOM    919  HA  SER A  61      16.338   7.975   9.681  1.00 90.40           H  
ATOM    920  C   SER A  61      14.690   6.725   9.210  1.00 90.40           C  
ATOM    921  CB  SER A  61      17.104   6.050   9.152  1.00 90.40           C  
ATOM    922  HB2 SER A  61      16.929   5.003   9.399  1.00 90.40           H  
ATOM    923  HB3 SER A  61      17.010   6.176   8.074  1.00 90.40           H  
ATOM    924  O   SER A  61      14.245   7.594   8.462  1.00 90.40           O  
ATOM    925  OG  SER A  61      18.416   6.413   9.542  1.00 90.40           O  
ATOM    926  HG  SER A  61      18.510   7.366   9.489  1.00 90.40           H  
ATOM    927  N   GLU A  62      13.991   5.632   9.534  1.00 90.55           N  
ATOM    928  H   GLU A  62      14.416   4.932  10.125  1.00 90.55           H  
ATOM    929  CA  GLU A  62      12.643   5.368   9.011  1.00 90.55           C  
ATOM    930  HA  GLU A  62      12.676   5.462   7.926  1.00 90.55           H  
ATOM    931  C   GLU A  62      11.626   6.397   9.527  1.00 90.55           C  
ATOM    932  CB  GLU A  62      12.220   3.930   9.359  1.00 90.55           C  
ATOM    933  HB2 GLU A  62      13.045   3.250   9.147  1.00 90.55           H  
ATOM    934  HB3 GLU A  62      12.003   3.865  10.425  1.00 90.55           H  
ATOM    935  O   GLU A  62      10.828   6.932   8.757  1.00 90.55           O  
ATOM    936  CG  GLU A  62      10.984   3.462   8.568  1.00 90.55           C  
ATOM    937  HG2 GLU A  62      10.724   2.460   8.908  1.00 90.55           H  
ATOM    938  HG3 GLU A  62      10.147   4.118   8.805  1.00 90.55           H  
ATOM    939  CD  GLU A  62      11.196   3.426   7.038  1.00 90.55           C  
ATOM    940  OE1 GLU A  62      10.209   3.586   6.292  1.00 90.55           O  
ATOM    941  OE2 GLU A  62      12.348   3.244   6.567  1.00 90.55           O  
ATOM    942  N   ARG A  63      11.720   6.771  10.809  1.00 87.55           N  
ATOM    943  H   ARG A  63      12.372   6.270  11.395  1.00 87.55           H  
ATOM    944  CA  ARG A  63      10.922   7.846  11.406  1.00 87.55           C  
ATOM    945  HA  ARG A  63       9.866   7.588  11.323  1.00 87.55           H  
ATOM    946  C   ARG A  63      11.110   9.168  10.672  1.00 87.55           C  
ATOM    947  CB  ARG A  63      11.295   7.995  12.886  1.00 87.55           C  
ATOM    948  HB2 ARG A  63      11.091   7.059  13.406  1.00 87.55           H  
ATOM    949  HB3 ARG A  63      12.353   8.235  12.989  1.00 87.55           H  
ATOM    950  O   ARG A  63      10.130   9.797  10.287  1.00 87.55           O  
ATOM    951  CG  ARG A  63      10.456   9.115  13.503  1.00 87.55           C  
ATOM    952  HG2 ARG A  63      10.624  10.065  12.994  1.00 87.55           H  
ATOM    953  HG3 ARG A  63       9.414   8.841  13.337  1.00 87.55           H  
ATOM    954  CD  ARG A  63      10.734   9.321  14.986  1.00 87.55           C  
ATOM    955  HD2 ARG A  63      10.836   8.354  15.478  1.00 87.55           H  
ATOM    956  HD3 ARG A  63       9.894   9.862  15.421  1.00 87.55           H  
ATOM    957  NE  ARG A  63      11.958  10.120  15.133  1.00 87.55           N  
ATOM    958  HE  ARG A  63      12.355  10.493  14.282  1.00 87.55           H  
ATOM    959  NH1 ARG A  63      12.153  10.022  17.415  1.00 87.55           N  
ATOM    960 HH11 ARG A  63      12.693  10.192  18.251  1.00 87.55           H  
ATOM    961 HH12 ARG A  63      11.336   9.429  17.448  1.00 87.55           H  
ATOM    962  NH2 ARG A  63      13.653  11.158  16.196  1.00 87.55           N  
ATOM    963 HH21 ARG A  63      14.183  11.337  17.036  1.00 87.55           H  
ATOM    964 HH22 ARG A  63      13.983  11.469  15.293  1.00 87.55           H  
ATOM    965  CZ  ARG A  63      12.581  10.423  16.250  1.00 87.55           C  
ATOM    966  N   ASN A  64      12.357   9.595  10.483  1.00 89.59           N  
ATOM    967  H   ASN A  64      13.113   9.035  10.850  1.00 89.59           H  
ATOM    968  CA  ASN A  64      12.666  10.868   9.833  1.00 89.59           C  
ATOM    969  HA  ASN A  64      12.153  11.675  10.356  1.00 89.59           H  
ATOM    970  C   ASN A  64      12.168  10.874   8.383  1.00 89.59           C  
ATOM    971  CB  ASN A  64      14.181  11.112   9.893  1.00 89.59           C  
ATOM    972  HB2 ASN A  64      14.700  10.246   9.483  1.00 89.59           H  
ATOM    973  HB3 ASN A  64      14.420  11.979   9.277  1.00 89.59           H  
ATOM    974  O   ASN A  64      11.653  11.887   7.913  1.00 89.59           O  
ATOM    975  CG  ASN A  64      14.715  11.392  11.289  1.00 89.59           C  
ATOM    976  ND2 ASN A  64      16.020  11.387  11.436  1.00 89.59           N  
ATOM    977 HD21 ASN A  64      16.367  11.573  12.367  1.00 89.59           H  
ATOM    978 HD22 ASN A  64      16.619  11.164  10.654  1.00 89.59           H  
ATOM    979  OD1 ASN A  64      14.007  11.638  12.255  1.00 89.59           O  
ATOM    980  N   ARG A  65      12.267   9.735   7.688  1.00 92.12           N  
ATOM    981  H   ARG A  65      12.716   8.943   8.126  1.00 92.12           H  
ATOM    982  CA  ARG A  65      11.718   9.569   6.341  1.00 92.12           C  
ATOM    983  HA  ARG A  65      12.116  10.356   5.701  1.00 92.12           H  
ATOM    984  C   ARG A  65      10.197   9.730   6.326  1.00 92.12           C  
ATOM    985  CB  ARG A  65      12.154   8.205   5.797  1.00 92.12           C  
ATOM    986  HB2 ARG A  65      13.240   8.123   5.848  1.00 92.12           H  
ATOM    987  HB3 ARG A  65      11.720   7.413   6.407  1.00 92.12           H  
ATOM    988  O   ARG A  65       9.683  10.482   5.504  1.00 92.12           O  
ATOM    989  CG  ARG A  65      11.708   8.026   4.345  1.00 92.12           C  
ATOM    990  HG2 ARG A  65      10.633   8.183   4.260  1.00 92.12           H  
ATOM    991  HG3 ARG A  65      12.227   8.743   3.709  1.00 92.12           H  
ATOM    992  CD  ARG A  65      12.018   6.605   3.891  1.00 92.12           C  
ATOM    993  HD2 ARG A  65      13.095   6.444   3.931  1.00 92.12           H  
ATOM    994  HD3 ARG A  65      11.532   5.908   4.573  1.00 92.12           H  
ATOM    995  NE  ARG A  65      11.522   6.389   2.523  1.00 92.12           N  
ATOM    996  HE  ARG A  65      11.044   7.165   2.087  1.00 92.12           H  
ATOM    997  NH1 ARG A  65      12.015   4.159   2.424  1.00 92.12           N  
ATOM    998 HH11 ARG A  65      11.855   3.264   1.983  1.00 92.12           H  
ATOM    999 HH12 ARG A  65      12.164   4.190   3.422  1.00 92.12           H  
ATOM   1000  NH2 ARG A  65      11.065   5.163   0.666  1.00 92.12           N  
ATOM   1001 HH21 ARG A  65      11.022   4.267   0.201  1.00 92.12           H  
ATOM   1002 HH22 ARG A  65      10.635   5.975   0.247  1.00 92.12           H  
ATOM   1003  CZ  ARG A  65      11.543   5.243   1.875  1.00 92.12           C  
ATOM   1004  N   MET A  66       9.478   9.072   7.234  1.00 89.52           N  
ATOM   1005  H   MET A  66       9.948   8.439   7.866  1.00 89.52           H  
ATOM   1006  CA  MET A  66       8.022   9.214   7.324  1.00 89.52           C  
ATOM   1007  HA  MET A  66       7.580   9.033   6.344  1.00 89.52           H  
ATOM   1008  C   MET A  66       7.594  10.614   7.752  1.00 89.52           C  
ATOM   1009  CB  MET A  66       7.448   8.204   8.307  1.00 89.52           C  
ATOM   1010  HB2 MET A  66       6.412   8.473   8.515  1.00 89.52           H  
ATOM   1011  HB3 MET A  66       8.015   8.246   9.237  1.00 89.52           H  
ATOM   1012  O   MET A  66       6.626  11.130   7.211  1.00 89.52           O  
ATOM   1013  CG  MET A  66       7.462   6.791   7.727  1.00 89.52           C  
ATOM   1014  HG2 MET A  66       7.104   6.824   6.698  1.00 89.52           H  
ATOM   1015  HG3 MET A  66       8.479   6.399   7.725  1.00 89.52           H  
ATOM   1016  SD  MET A  66       6.386   5.678   8.644  1.00 89.52           S  
ATOM   1017  CE  MET A  66       7.249   5.716  10.219  1.00 89.52           C  
ATOM   1018  HE1 MET A  66       7.337   6.736  10.594  1.00 89.52           H  
ATOM   1019  HE2 MET A  66       8.245   5.290  10.101  1.00 89.52           H  
ATOM   1020  HE3 MET A  66       6.645   5.131  10.912  1.00 89.52           H  
ATOM   1021  N   GLN A  67       8.329  11.259   8.658  1.00 88.57           N  
ATOM   1022  H   GLN A  67       9.070  10.758   9.127  1.00 88.57           H  
ATOM   1023  CA  GLN A  67       8.061  12.638   9.058  1.00 88.57           C  
ATOM   1024  HA  GLN A  67       7.022  12.709   9.379  1.00 88.57           H  
ATOM   1025  C   GLN A  67       8.248  13.608   7.883  1.00 88.57           C  
ATOM   1026  CB  GLN A  67       8.962  12.996  10.245  1.00 88.57           C  
ATOM   1027  HB2 GLN A  67       8.860  12.225  11.009  1.00 88.57           H  
ATOM   1028  HB3 GLN A  67      10.002  13.032   9.921  1.00 88.57           H  
ATOM   1029  O   GLN A  67       7.430  14.501   7.694  1.00 88.57           O  
ATOM   1030  CG  GLN A  67       8.566  14.344  10.863  1.00 88.57           C  
ATOM   1031  HG2 GLN A  67       8.688  15.139  10.127  1.00 88.57           H  
ATOM   1032  HG3 GLN A  67       7.515  14.308  11.152  1.00 88.57           H  
ATOM   1033  CD  GLN A  67       9.393  14.705  12.091  1.00 88.57           C  
ATOM   1034  NE2 GLN A  67       9.036  15.766  12.780  1.00 88.57           N  
ATOM   1035 HE21 GLN A  67       9.581  15.981  13.603  1.00 88.57           H  
ATOM   1036 HE22 GLN A  67       8.216  16.293  12.517  1.00 88.57           H  
ATOM   1037  OE1 GLN A  67      10.368  14.063  12.454  1.00 88.57           O  
ATOM   1038  N   GLN A  68       9.273  13.408   7.048  1.00 90.49           N  
ATOM   1039  H   GLN A  68       9.942  12.682   7.262  1.00 90.49           H  
ATOM   1040  CA  GLN A  68       9.446  14.184   5.815  1.00 90.49           C  
ATOM   1041  HA  GLN A  68       9.409  15.247   6.053  1.00 90.49           H  
ATOM   1042  C   GLN A  68       8.330  13.925   4.794  1.00 90.49           C  
ATOM   1043  CB  GLN A  68      10.806  13.864   5.178  1.00 90.49           C  
ATOM   1044  HB2 GLN A  68      10.808  14.226   4.150  1.00 90.49           H  
ATOM   1045  HB3 GLN A  68      10.957  12.785   5.159  1.00 90.49           H  
ATOM   1046  O   GLN A  68       7.950  14.841   4.071  1.00 90.49           O  
ATOM   1047  CG  GLN A  68      11.968  14.537   5.917  1.00 90.49           C  
ATOM   1048  HG2 GLN A  68      11.951  14.255   6.970  1.00 90.49           H  
ATOM   1049  HG3 GLN A  68      11.847  15.619   5.858  1.00 90.49           H  
ATOM   1050  CD  GLN A  68      13.332  14.171   5.337  1.00 90.49           C  
ATOM   1051  NE2 GLN A  68      14.402  14.655   5.928  1.00 90.49           N  
ATOM   1052 HE21 GLN A  68      14.309  15.246   6.741  1.00 90.49           H  
ATOM   1053 HE22 GLN A  68      15.285  14.411   5.502  1.00 90.49           H  
ATOM   1054  OE1 GLN A  68      13.485  13.466   4.353  1.00 90.49           O  
ATOM   1055  N   GLN A  69       7.813  12.695   4.719  1.00 87.66           N  
ATOM   1056  H   GLN A  69       8.210  11.972   5.302  1.00 87.66           H  
ATOM   1057  CA  GLN A  69       6.797  12.315   3.735  1.00 87.66           C  
ATOM   1058  HA  GLN A  69       7.002  12.858   2.813  1.00 87.66           H  
ATOM   1059  C   GLN A  69       5.364  12.687   4.156  1.00 87.66           C  
ATOM   1060  CB  GLN A  69       6.946  10.813   3.442  1.00 87.66           C  
ATOM   1061  HB2 GLN A  69       6.623  10.236   4.308  1.00 87.66           H  
ATOM   1062  HB3 GLN A  69       7.997  10.597   3.250  1.00 87.66           H  
ATOM   1063  O   GLN A  69       4.559  13.036   3.297  1.00 87.66           O  
ATOM   1064  CG  GLN A  69       6.135  10.391   2.209  1.00 87.66           C  
ATOM   1065  HG2 GLN A  69       6.412  11.022   1.365  1.00 87.66           H  
ATOM   1066  HG3 GLN A  69       5.073  10.535   2.409  1.00 87.66           H  
ATOM   1067  CD  GLN A  69       6.345   8.934   1.808  1.00 87.66           C  
ATOM   1068  NE2 GLN A  69       5.685   8.485   0.764  1.00 87.66           N  
ATOM   1069 HE21 GLN A  69       5.007   9.077   0.305  1.00 87.66           H  
ATOM   1070 HE22 GLN A  69       5.772   7.495   0.581  1.00 87.66           H  
ATOM   1071  OE1 GLN A  69       7.101   8.172   2.389  1.00 87.66           O  
ATOM   1072  N   LEU A  70       5.040  12.603   5.449  1.00 86.99           N  
ATOM   1073  H   LEU A  70       5.747  12.268   6.087  1.00 86.99           H  
ATOM   1074  CA  LEU A  70       3.695  12.821   6.000  1.00 86.99           C  
ATOM   1075  HA  LEU A  70       2.966  12.829   5.189  1.00 86.99           H  
ATOM   1076  C   LEU A  70       3.537  14.178   6.707  1.00 86.99           C  
ATOM   1077  CB  LEU A  70       3.352  11.656   6.951  1.00 86.99           C  
ATOM   1078  HB2 LEU A  70       2.406  11.870   7.449  1.00 86.99           H  
ATOM   1079  HB3 LEU A  70       4.124  11.613   7.720  1.00 86.99           H  
ATOM   1080  O   LEU A  70       2.410  14.592   6.973  1.00 86.99           O  
ATOM   1081  CG  LEU A  70       3.247  10.273   6.286  1.00 86.99           C  
ATOM   1082  HG  LEU A  70       4.155  10.061   5.721  1.00 86.99           H  
ATOM   1083  CD1 LEU A  70       3.096   9.197   7.360  1.00 86.99           C  
ATOM   1084 HD11 LEU A  70       3.064   8.210   6.896  1.00 86.99           H  
ATOM   1085 HD12 LEU A  70       2.171   9.366   7.910  1.00 86.99           H  
ATOM   1086 HD13 LEU A  70       3.943   9.238   8.045  1.00 86.99           H  
ATOM   1087  CD2 LEU A  70       2.042  10.182   5.347  1.00 86.99           C  
ATOM   1088 HD21 LEU A  70       1.951   9.169   4.956  1.00 86.99           H  
ATOM   1089 HD22 LEU A  70       1.130  10.446   5.881  1.00 86.99           H  
ATOM   1090 HD23 LEU A  70       2.171  10.868   4.509  1.00 86.99           H  
ATOM   1091  N   GLY A  71       4.635  14.880   7.010  1.00 84.46           N  
ATOM   1092  H   GLY A  71       5.543  14.479   6.821  1.00 84.46           H  
ATOM   1093  CA  GLY A  71       4.606  16.174   7.693  1.00 84.46           C  
ATOM   1094  HA2 GLY A  71       5.624  16.504   7.902  1.00 84.46           H  
ATOM   1095  HA3 GLY A  71       4.131  16.910   7.044  1.00 84.46           H  
ATOM   1096  C   GLY A  71       3.845  16.098   9.016  1.00 84.46           C  
ATOM   1097  O   GLY A  71       4.122  15.235   9.850  1.00 84.46           O  
ATOM   1098  N   ASP A  72       2.849  16.965   9.181  1.00 80.24           N  
ATOM   1099  H   ASP A  72       2.700  17.681   8.483  1.00 80.24           H  
ATOM   1100  CA  ASP A  72       2.051  17.052  10.408  1.00 80.24           C  
ATOM   1101  HA  ASP A  72       2.731  17.168  11.252  1.00 80.24           H  
ATOM   1102  C   ASP A  72       1.214  15.791  10.685  1.00 80.24           C  
ATOM   1103  CB  ASP A  72       1.163  18.305  10.350  1.00 80.24           C  
ATOM   1104  HB2 ASP A  72       0.527  18.325  11.235  1.00 80.24           H  
ATOM   1105  HB3 ASP A  72       0.519  18.244   9.473  1.00 80.24           H  
ATOM   1106  O   ASP A  72       1.026  15.434  11.848  1.00 80.24           O  
ATOM   1107  CG  ASP A  72       1.971  19.609  10.312  1.00 80.24           C  
ATOM   1108  OD1 ASP A  72       3.098  19.619  10.858  1.00 80.24           O  
ATOM   1109  OD2 ASP A  72       1.469  20.572   9.695  1.00 80.24           O  
ATOM   1110  N   GLN A  73       0.796  15.044   9.649  1.00 83.38           N  
ATOM   1111  H   GLN A  73       1.066  15.325   8.717  1.00 83.38           H  
ATOM   1112  CA  GLN A  73       0.050  13.782   9.818  1.00 83.38           C  
ATOM   1113  HA  GLN A  73      -0.832  13.968  10.431  1.00 83.38           H  
ATOM   1114  C   GLN A  73       0.878  12.703  10.527  1.00 83.38           C  
ATOM   1115  CB  GLN A  73      -0.397  13.227   8.457  1.00 83.38           C  
ATOM   1116  HB2 GLN A  73       0.473  13.098   7.813  1.00 83.38           H  
ATOM   1117  HB3 GLN A  73      -0.845  12.246   8.615  1.00 83.38           H  
ATOM   1118  O   GLN A  73       0.328  11.792  11.148  1.00 83.38           O  
ATOM   1119  CG  GLN A  73      -1.429  14.107   7.745  1.00 83.38           C  
ATOM   1120  HG2 GLN A  73      -2.292  14.235   8.398  1.00 83.38           H  
ATOM   1121  HG3 GLN A  73      -0.999  15.089   7.546  1.00 83.38           H  
ATOM   1122  CD  GLN A  73      -1.898  13.510   6.420  1.00 83.38           C  
ATOM   1123  NE2 GLN A  73      -2.944  14.054   5.839  1.00 83.38           N  
ATOM   1124 HE21 GLN A  73      -3.241  13.624   4.974  1.00 83.38           H  
ATOM   1125 HE22 GLN A  73      -3.434  14.812   6.292  1.00 83.38           H  
ATOM   1126  OE1 GLN A  73      -1.355  12.564   5.870  1.00 83.38           O  
ATOM   1127  N   TYR A  74       2.211  12.800  10.464  1.00 86.85           N  
ATOM   1128  H   TYR A  74       2.618  13.598   9.998  1.00 86.85           H  
ATOM   1129  CA  TYR A  74       3.085  11.887  11.191  1.00 86.85           C  
ATOM   1130  HA  TYR A  74       2.839  10.865  10.905  1.00 86.85           H  
ATOM   1131  C   TYR A  74       2.883  12.001  12.707  1.00 86.85           C  
ATOM   1132  CB  TYR A  74       4.551  12.158  10.828  1.00 86.85           C  
ATOM   1133  HB2 TYR A  74       4.698  12.029   9.755  1.00 86.85           H  
ATOM   1134  HB3 TYR A  74       4.799  13.188  11.083  1.00 86.85           H  
ATOM   1135  O   TYR A  74       2.929  10.988  13.397  1.00 86.85           O  
ATOM   1136  CG  TYR A  74       5.496  11.240  11.567  1.00 86.85           C  
ATOM   1137  CD1 TYR A  74       6.186  11.721  12.696  1.00 86.85           C  
ATOM   1138  HD1 TYR A  74       6.115  12.765  12.967  1.00 86.85           H  
ATOM   1139  CD2 TYR A  74       5.548   9.876  11.226  1.00 86.85           C  
ATOM   1140  HD2 TYR A  74       4.989   9.511  10.377  1.00 86.85           H  
ATOM   1141  CE1 TYR A  74       6.865  10.824  13.536  1.00 86.85           C  
ATOM   1142  HE1 TYR A  74       7.323  11.183  14.446  1.00 86.85           H  
ATOM   1143  CE2 TYR A  74       6.223   8.976  12.067  1.00 86.85           C  
ATOM   1144  HE2 TYR A  74       6.166   7.911  11.893  1.00 86.85           H  
ATOM   1145  OH  TYR A  74       7.290   8.547  14.154  1.00 86.85           O  
ATOM   1146  HH  TYR A  74       7.345   8.950  15.024  1.00 86.85           H  
ATOM   1147  CZ  TYR A  74       6.838   9.444  13.242  1.00 86.85           C  
ATOM   1148  N   SER A  75       2.632  13.206  13.227  1.00 81.71           N  
ATOM   1149  H   SER A  75       2.537  13.998  12.608  1.00 81.71           H  
ATOM   1150  CA  SER A  75       2.474  13.444  14.667  1.00 81.71           C  
ATOM   1151  HA  SER A  75       3.359  13.078  15.187  1.00 81.71           H  
ATOM   1152  C   SER A  75       1.259  12.709  15.240  1.00 81.71           C  
ATOM   1153  CB  SER A  75       2.349  14.946  14.936  1.00 81.71           C  
ATOM   1154  HB2 SER A  75       2.279  15.117  16.010  1.00 81.71           H  
ATOM   1155  HB3 SER A  75       1.445  15.327  14.460  1.00 81.71           H  
ATOM   1156  O   SER A  75       1.349  12.134  16.324  1.00 81.71           O  
ATOM   1157  OG  SER A  75       3.479  15.631  14.423  1.00 81.71           O  
ATOM   1158  HG  SER A  75       3.156  16.387  13.927  1.00 81.71           H  
ATOM   1159  N   GLU A  76       0.151  12.657  14.493  1.00 79.44           N  
ATOM   1160  H   GLU A  76       0.138  13.141  13.607  1.00 79.44           H  
ATOM   1161  CA  GLU A  76      -1.047  11.898  14.880  1.00 79.44           C  
ATOM   1162  HA  GLU A  76      -1.347  12.179  15.890  1.00 79.44           H  
ATOM   1163  C   GLU A  76      -0.786  10.386  14.888  1.00 79.44           C  
ATOM   1164  CB  GLU A  76      -2.209  12.204  13.923  1.00 79.44           C  
ATOM   1165  HB2 GLU A  76      -1.889  12.013  12.899  1.00 79.44           H  
ATOM   1166  HB3 GLU A  76      -3.027  11.524  14.161  1.00 79.44           H  
ATOM   1167  O   GLU A  76      -1.151   9.692  15.837  1.00 79.44           O  
ATOM   1168  CG  GLU A  76      -2.732  13.644  14.038  1.00 79.44           C  
ATOM   1169  HG2 GLU A  76      -2.979  13.839  15.081  1.00 79.44           H  
ATOM   1170  HG3 GLU A  76      -1.940  14.332  13.742  1.00 79.44           H  
ATOM   1171  CD  GLU A  76      -3.976  13.900  13.166  1.00 79.44           C  
ATOM   1172  OE1 GLU A  76      -4.587  14.977  13.344  1.00 79.44           O  
ATOM   1173  OE2 GLU A  76      -4.316  13.031  12.330  1.00 79.44           O  
ATOM   1174  N   LEU A  77      -0.099   9.869  13.864  1.00 82.14           N  
ATOM   1175  H   LEU A  77       0.166  10.486  13.109  1.00 82.14           H  
ATOM   1176  CA  LEU A  77       0.274   8.452  13.794  1.00 82.14           C  
ATOM   1177  HA  LEU A  77      -0.612   7.843  13.971  1.00 82.14           H  
ATOM   1178  C   LEU A  77       1.288   8.073  14.881  1.00 82.14           C  
ATOM   1179  CB  LEU A  77       0.838   8.147  12.397  1.00 82.14           C  
ATOM   1180  HB2 LEU A  77       1.621   8.872  12.176  1.00 82.14           H  
ATOM   1181  HB3 LEU A  77       1.297   7.158  12.412  1.00 82.14           H  
ATOM   1182  O   LEU A  77       1.201   6.992  15.459  1.00 82.14           O  
ATOM   1183  CG  LEU A  77      -0.213   8.175  11.275  1.00 82.14           C  
ATOM   1184  HG  LEU A  77      -0.795   9.095  11.329  1.00 82.14           H  
ATOM   1185  CD1 LEU A  77       0.504   8.135   9.928  1.00 82.14           C  
ATOM   1186 HD11 LEU A  77       1.104   7.230   9.842  1.00 82.14           H  
ATOM   1187 HD12 LEU A  77       1.145   9.014   9.856  1.00 82.14           H  
ATOM   1188 HD13 LEU A  77      -0.228   8.172   9.121  1.00 82.14           H  
ATOM   1189  CD2 LEU A  77      -1.162   6.975  11.349  1.00 82.14           C  
ATOM   1190 HD21 LEU A  77      -1.748   7.023  12.266  1.00 82.14           H  
ATOM   1191 HD22 LEU A  77      -1.849   7.003  10.503  1.00 82.14           H  
ATOM   1192 HD23 LEU A  77      -0.592   6.046  11.325  1.00 82.14           H  
ATOM   1193  N   ALA A  78       2.226   8.968  15.193  1.00 84.18           N  
ATOM   1194  H   ALA A  78       2.255   9.827  14.662  1.00 84.18           H  
ATOM   1195  CA  ALA A  78       3.252   8.759  16.206  1.00 84.18           C  
ATOM   1196  HA  ALA A  78       3.699   7.779  16.035  1.00 84.18           H  
ATOM   1197  C   ALA A  78       2.696   8.755  17.636  1.00 84.18           C  
ATOM   1198  CB  ALA A  78       4.334   9.828  16.034  1.00 84.18           C  
ATOM   1199  HB1 ALA A  78       5.144   9.645  16.740  1.00 84.18           H  
ATOM   1200  HB2 ALA A  78       4.721   9.788  15.016  1.00 84.18           H  
ATOM   1201  HB3 ALA A  78       3.910  10.815  16.218  1.00 84.18           H  
ATOM   1202  O   ALA A  78       3.283   8.119  18.510  1.00 84.18           O  
ATOM   1203  N   ALA A  79       1.560   9.420  17.869  1.00 81.26           N  
ATOM   1204  H   ALA A  79       1.161   9.979  17.128  1.00 81.26           H  
ATOM   1205  CA  ALA A  79       0.845   9.360  19.141  1.00 81.26           C  
ATOM   1206  HA  ALA A  79       1.560   9.513  19.949  1.00 81.26           H  
ATOM   1207  C   ALA A  79       0.172   7.993  19.385  1.00 81.26           C  
ATOM   1208  CB  ALA A  79      -0.167  10.512  19.174  1.00 81.26           C  
ATOM   1209  HB1 ALA A  79      -0.915  10.375  18.393  1.00 81.26           H  
ATOM   1210  HB2 ALA A  79      -0.665  10.532  20.143  1.00 81.26           H  
ATOM   1211  HB3 ALA A  79       0.345  11.461  19.017  1.00 81.26           H  
ATOM   1212  O   ALA A  79      -0.195   7.679  20.517  1.00 81.26           O  
ATOM   1213  N   ASN A  80       0.020   7.158  18.350  1.00 79.86           N  
ATOM   1214  H   ASN A  80       0.361   7.447  17.445  1.00 79.86           H  
ATOM   1215  CA  ASN A  80      -0.542   5.818  18.473  1.00 79.86           C  
ATOM   1216  HA  ASN A  80      -1.247   5.813  19.304  1.00 79.86           H  
ATOM   1217  C   ASN A  80       0.555   4.783  18.791  1.00 79.86           C  
ATOM   1218  CB  ASN A  80      -1.343   5.512  17.197  1.00 79.86           C  
ATOM   1219  HB2 ASN A  80      -2.058   6.320  17.040  1.00 79.86           H  
ATOM   1220  HB3 ASN A  80      -0.676   5.487  16.336  1.00 79.86           H  
ATOM   1221  O   ASN A  80       1.335   4.381  17.925  1.00 79.86           O  
ATOM   1222  CG  ASN A  80      -2.096   4.195  17.253  1.00 79.86           C  
ATOM   1223  ND2 ASN A  80      -3.242   4.126  16.620  1.00 79.86           N  
ATOM   1224 HD21 ASN A  80      -3.752   3.257  16.685  1.00 79.86           H  
ATOM   1225 HD22 ASN A  80      -3.600   4.942  16.144  1.00 79.86           H  
ATOM   1226  OD1 ASN A  80      -1.678   3.206  17.836  1.00 79.86           O  
ATOM   1227  N   GLU A  81       0.577   4.280  20.028  1.00 81.62           N  
ATOM   1228  H   GLU A  81      -0.012   4.705  20.730  1.00 81.62           H  
ATOM   1229  CA  GLU A  81       1.546   3.260  20.461  1.00 81.62           C  
ATOM   1230  HA  GLU A  81       2.555   3.670  20.397  1.00 81.62           H  
ATOM   1231  C   GLU A  81       1.505   1.976  19.620  1.00 81.62           C  
ATOM   1232  CB  GLU A  81       1.273   2.844  21.906  1.00 81.62           C  
ATOM   1233  HB2 GLU A  81       0.234   2.527  21.994  1.00 81.62           H  
ATOM   1234  HB3 GLU A  81       1.910   1.987  22.127  1.00 81.62           H  
ATOM   1235  O   GLU A  81       2.546   1.373  19.346  1.00 81.62           O  
ATOM   1236  CG  GLU A  81       1.570   3.925  22.946  1.00 81.62           C  
ATOM   1237  HG2 GLU A  81       0.829   4.720  22.864  1.00 81.62           H  
ATOM   1238  HG3 GLU A  81       2.556   4.343  22.743  1.00 81.62           H  
ATOM   1239  CD  GLU A  81       1.540   3.318  24.355  1.00 81.62           C  
ATOM   1240  OE1 GLU A  81       2.364   3.748  25.183  1.00 81.62           O  
ATOM   1241  OE2 GLU A  81       0.778   2.348  24.570  1.00 81.62           O  
ATOM   1242  N   GLY A  82       0.315   1.551  19.181  1.00 85.11           N  
ATOM   1243  H   GLY A  82      -0.486   2.144  19.343  1.00 85.11           H  
ATOM   1244  CA  GLY A  82       0.148   0.368  18.336  1.00 85.11           C  
ATOM   1245  HA2 GLY A  82       0.589  -0.499  18.830  1.00 85.11           H  
ATOM   1246  HA3 GLY A  82      -0.917   0.192  18.186  1.00 85.11           H  
ATOM   1247  C   GLY A  82       0.803   0.542  16.965  1.00 85.11           C  
ATOM   1248  O   GLY A  82       1.449  -0.382  16.456  1.00 85.11           O  
ATOM   1249  N   TYR A  83       0.707   1.748  16.399  1.00 86.15           N  
ATOM   1250  H   TYR A  83       0.213   2.471  16.901  1.00 86.15           H  
ATOM   1251  CA  TYR A  83       1.395   2.109  15.161  1.00 86.15           C  
ATOM   1252  HA  TYR A  83       1.159   1.371  14.394  1.00 86.15           H  
ATOM   1253  C   TYR A  83       2.915   2.103  15.352  1.00 86.15           C  
ATOM   1254  CB  TYR A  83       0.907   3.477  14.673  1.00 86.15           C  
ATOM   1255  HB2 TYR A  83       1.092   4.228  15.441  1.00 86.15           H  
ATOM   1256  HB3 TYR A  83      -0.169   3.435  14.502  1.00 86.15           H  
ATOM   1257  O   TYR A  83       3.632   1.431  14.608  1.00 86.15           O  
ATOM   1258  CG  TYR A  83       1.589   3.921  13.398  1.00 86.15           C  
ATOM   1259  CD1 TYR A  83       2.669   4.825  13.448  1.00 86.15           C  
ATOM   1260  HD1 TYR A  83       2.983   5.239  14.395  1.00 86.15           H  
ATOM   1261  CD2 TYR A  83       1.162   3.396  12.166  1.00 86.15           C  
ATOM   1262  HD2 TYR A  83       0.334   2.703  12.128  1.00 86.15           H  
ATOM   1263  CE1 TYR A  83       3.324   5.209  12.262  1.00 86.15           C  
ATOM   1264  HE1 TYR A  83       4.141   5.915  12.301  1.00 86.15           H  
ATOM   1265  CE2 TYR A  83       1.808   3.783  10.979  1.00 86.15           C  
ATOM   1266  HE2 TYR A  83       1.486   3.398  10.023  1.00 86.15           H  
ATOM   1267  OH  TYR A  83       3.483   5.048   9.860  1.00 86.15           O  
ATOM   1268  HH  TYR A  83       4.241   5.625   9.975  1.00 86.15           H  
ATOM   1269  CZ  TYR A  83       2.886   4.689  11.024  1.00 86.15           C  
ATOM   1270  N   MET A  84       3.411   2.760  16.403  1.00 86.80           N  
ATOM   1271  H   MET A  84       2.772   3.300  16.970  1.00 86.80           H  
ATOM   1272  CA  MET A  84       4.846   2.834  16.695  1.00 86.80           C  
ATOM   1273  HA  MET A  84       5.356   3.221  15.813  1.00 86.80           H  
ATOM   1274  C   MET A  84       5.464   1.461  16.980  1.00 86.80           C  
ATOM   1275  CB  MET A  84       5.078   3.796  17.869  1.00 86.80           C  
ATOM   1276  HB2 MET A  84       4.450   3.505  18.712  1.00 86.80           H  
ATOM   1277  HB3 MET A  84       6.117   3.728  18.191  1.00 86.80           H  
ATOM   1278  O   MET A  84       6.580   1.179  16.536  1.00 86.80           O  
ATOM   1279  CG  MET A  84       4.765   5.252  17.489  1.00 86.80           C  
ATOM   1280  HG2 MET A  84       5.015   5.891  18.335  1.00 86.80           H  
ATOM   1281  HG3 MET A  84       3.691   5.348  17.326  1.00 86.80           H  
ATOM   1282  SD  MET A  84       5.608   5.894  16.009  1.00 86.80           S  
ATOM   1283  CE  MET A  84       7.311   5.714  16.538  1.00 86.80           C  
ATOM   1284  HE1 MET A  84       7.978   6.084  15.759  1.00 86.80           H  
ATOM   1285  HE2 MET A  84       7.472   6.262  17.466  1.00 86.80           H  
ATOM   1286  HE3 MET A  84       7.471   4.647  16.693  1.00 86.80           H  
ATOM   1287  N   LYS A  85       4.731   0.566  17.651  1.00 87.41           N  
ATOM   1288  H   LYS A  85       3.854   0.875  18.046  1.00 87.41           H  
ATOM   1289  CA  LYS A  85       5.156  -0.822  17.862  1.00 87.41           C  
ATOM   1290  HA  LYS A  85       6.152  -0.813  18.306  1.00 87.41           H  
ATOM   1291  C   LYS A  85       5.264  -1.586  16.544  1.00 87.41           C  
ATOM   1292  CB  LYS A  85       4.187  -1.495  18.840  1.00 87.41           C  
ATOM   1293  HB2 LYS A  85       3.198  -1.569  18.388  1.00 87.41           H  
ATOM   1294  HB3 LYS A  85       4.112  -0.878  19.735  1.00 87.41           H  
ATOM   1295  O   LYS A  85       6.274  -2.245  16.311  1.00 87.41           O  
ATOM   1296  CG  LYS A  85       4.680  -2.890  19.244  1.00 87.41           C  
ATOM   1297  HG2 LYS A  85       5.685  -2.811  19.658  1.00 87.41           H  
ATOM   1298  HG3 LYS A  85       4.703  -3.544  18.372  1.00 87.41           H  
ATOM   1299  CD  LYS A  85       3.745  -3.491  20.296  1.00 87.41           C  
ATOM   1300  HD2 LYS A  85       3.703  -2.822  21.155  1.00 87.41           H  
ATOM   1301  HD3 LYS A  85       2.746  -3.595  19.873  1.00 87.41           H  
ATOM   1302  CE  LYS A  85       4.275  -4.858  20.734  1.00 87.41           C  
ATOM   1303  HE2 LYS A  85       5.304  -4.734  21.070  1.00 87.41           H  
ATOM   1304  HE3 LYS A  85       4.280  -5.524  19.871  1.00 87.41           H  
ATOM   1305  NZ  LYS A  85       3.449  -5.421  21.829  1.00 87.41           N  
ATOM   1306  HZ1 LYS A  85       3.823  -6.306  22.139  1.00 87.41           H  
ATOM   1307  HZ2 LYS A  85       3.454  -4.789  22.617  1.00 87.41           H  
ATOM   1308  HZ3 LYS A  85       2.493  -5.545  21.527  1.00 87.41           H  
ATOM   1309  N   THR A  86       4.265  -1.457  15.670  1.00 90.16           N  
ATOM   1310  H   THR A  86       3.480  -0.877  15.927  1.00 90.16           H  
ATOM   1311  CA  THR A  86       4.272  -2.089  14.339  1.00 90.16           C  
ATOM   1312  HA  THR A  86       4.394  -3.165  14.461  1.00 90.16           H  
ATOM   1313  C   THR A  86       5.444  -1.582  13.500  1.00 90.16           C  
ATOM   1314  CB  THR A  86       2.947  -1.839  13.605  1.00 90.16           C  
ATOM   1315  HB  THR A  86       2.809  -0.772  13.433  1.00 90.16           H  
ATOM   1316  O   THR A  86       6.168  -2.383  12.911  1.00 90.16           O  
ATOM   1317  CG2 THR A  86       2.883  -2.573  12.264  1.00 90.16           C  
ATOM   1318 HG21 THR A  86       3.614  -2.156  11.570  1.00 90.16           H  
ATOM   1319 HG22 THR A  86       3.080  -3.635  12.410  1.00 90.16           H  
ATOM   1320 HG23 THR A  86       1.890  -2.449  11.833  1.00 90.16           H  
ATOM   1321  OG1 THR A  86       1.881  -2.317  14.394  1.00 90.16           O  
ATOM   1322  HG1 THR A  86       1.680  -1.653  15.059  1.00 90.16           H  
ATOM   1323  N   LEU A  87       5.696  -0.272  13.525  1.00 90.21           N  
ATOM   1324  H   LEU A  87       5.039   0.334  13.995  1.00 90.21           H  
ATOM   1325  CA  LEU A  87       6.827   0.354  12.848  1.00 90.21           C  
ATOM   1326  HA  LEU A  87       6.754   0.135  11.782  1.00 90.21           H  
ATOM   1327  C   LEU A  87       8.171  -0.185  13.354  1.00 90.21           C  
ATOM   1328  CB  LEU A  87       6.721   1.870  13.065  1.00 90.21           C  
ATOM   1329  HB2 LEU A  87       5.779   2.225  12.649  1.00 90.21           H  
ATOM   1330  HB3 LEU A  87       6.708   2.071  14.136  1.00 90.21           H  
ATOM   1331  O   LEU A  87       9.020  -0.589  12.561  1.00 90.21           O  
ATOM   1332  CG  LEU A  87       7.879   2.658  12.436  1.00 90.21           C  
ATOM   1333  HG  LEU A  87       8.834   2.254  12.771  1.00 90.21           H  
ATOM   1334  CD1 LEU A  87       7.839   2.561  10.911  1.00 90.21           C  
ATOM   1335 HD11 LEU A  87       8.000   1.531  10.592  1.00 90.21           H  
ATOM   1336 HD12 LEU A  87       8.642   3.162  10.484  1.00 90.21           H  
ATOM   1337 HD13 LEU A  87       6.875   2.897  10.528  1.00 90.21           H  
ATOM   1338  CD2 LEU A  87       7.803   4.096  12.949  1.00 90.21           C  
ATOM   1339 HD21 LEU A  87       8.020   4.119  14.017  1.00 90.21           H  
ATOM   1340 HD22 LEU A  87       6.795   4.493  12.830  1.00 90.21           H  
ATOM   1341 HD23 LEU A  87       8.540   4.718  12.441  1.00 90.21           H  
ATOM   1342  N   ARG A  88       8.363  -0.247  14.678  1.00 91.61           N  
ATOM   1343  H   ARG A  88       7.637   0.118  15.278  1.00 91.61           H  
ATOM   1344  CA  ARG A  88       9.564  -0.839  15.290  1.00 91.61           C  
ATOM   1345  HA  ARG A  88      10.450  -0.298  14.955  1.00 91.61           H  
ATOM   1346  C   ARG A  88       9.764  -2.285  14.847  1.00 91.61           C  
ATOM   1347  CB  ARG A  88       9.457  -0.756  16.820  1.00 91.61           C  
ATOM   1348  HB2 ARG A  88       8.450  -1.022  17.141  1.00 91.61           H  
ATOM   1349  HB3 ARG A  88      10.148  -1.469  17.268  1.00 91.61           H  
ATOM   1350  O   ARG A  88      10.876  -2.684  14.509  1.00 91.61           O  
ATOM   1351  CG  ARG A  88       9.810   0.643  17.328  1.00 91.61           C  
ATOM   1352  HG2 ARG A  88      10.809   0.910  16.984  1.00 91.61           H  
ATOM   1353  HG3 ARG A  88       9.083   1.363  16.952  1.00 91.61           H  
ATOM   1354  CD  ARG A  88       9.793   0.682  18.851  1.00 91.61           C  
ATOM   1355  HD2 ARG A  88       8.793   0.414  19.193  1.00 91.61           H  
ATOM   1356  HD3 ARG A  88      10.506  -0.049  19.231  1.00 91.61           H  
ATOM   1357  NE  ARG A  88      10.148   2.019  19.365  1.00 91.61           N  
ATOM   1358  HE  ARG A  88      10.529   2.693  18.717  1.00 91.61           H  
ATOM   1359  NH1 ARG A  88       9.784   1.476  21.533  1.00 91.61           N  
ATOM   1360 HH11 ARG A  88       9.604   0.526  21.243  1.00 91.61           H  
ATOM   1361 HH12 ARG A  88      10.193   1.594  22.449  1.00 91.61           H  
ATOM   1362  NH2 ARG A  88      10.526   3.529  21.047  1.00 91.61           N  
ATOM   1363 HH21 ARG A  88      10.541   3.774  22.026  1.00 91.61           H  
ATOM   1364 HH22 ARG A  88      11.001   4.169  20.427  1.00 91.61           H  
ATOM   1365  CZ  ARG A  88      10.145   2.349  20.645  1.00 91.61           C  
ATOM   1366  N   GLN A  89       8.689  -3.064  14.796  1.00 91.97           N  
ATOM   1367  H   GLN A  89       7.806  -2.676  15.096  1.00 91.97           H  
ATOM   1368  CA  GLN A  89       8.737  -4.461  14.376  1.00 91.97           C  
ATOM   1369  HA  GLN A  89       9.542  -4.939  14.934  1.00 91.97           H  
ATOM   1370  C   GLN A  89       9.084  -4.611  12.890  1.00 91.97           C  
ATOM   1371  CB  GLN A  89       7.400  -5.124  14.745  1.00 91.97           C  
ATOM   1372  HB2 GLN A  89       6.749  -5.197  13.874  1.00 91.97           H  
ATOM   1373  HB3 GLN A  89       6.896  -4.499  15.483  1.00 91.97           H  
ATOM   1374  O   GLN A  89       9.874  -5.484  12.537  1.00 91.97           O  
ATOM   1375  CG  GLN A  89       7.594  -6.504  15.382  1.00 91.97           C  
ATOM   1376  HG2 GLN A  89       7.739  -7.251  14.602  1.00 91.97           H  
ATOM   1377  HG3 GLN A  89       8.484  -6.491  16.012  1.00 91.97           H  
ATOM   1378  CD  GLN A  89       6.421  -6.914  16.273  1.00 91.97           C  
ATOM   1379  NE2 GLN A  89       6.576  -7.962  17.051  1.00 91.97           N  
ATOM   1380 HE21 GLN A  89       5.764  -8.230  17.588  1.00 91.97           H  
ATOM   1381 HE22 GLN A  89       7.443  -8.480  17.056  1.00 91.97           H  
ATOM   1382  OE1 GLN A  89       5.359  -6.318  16.319  1.00 91.97           O  
ATOM   1383  N   GLN A  90       8.561  -3.736  12.027  1.00 92.97           N  
ATOM   1384  H   GLN A  90       7.898  -3.057  12.373  1.00 92.97           H  
ATOM   1385  CA  GLN A  90       8.920  -3.682  10.608  1.00 92.97           C  
ATOM   1386  HA  GLN A  90       8.755  -4.661  10.156  1.00 92.97           H  
ATOM   1387  C   GLN A  90      10.399  -3.338  10.407  1.00 92.97           C  
ATOM   1388  CB  GLN A  90       8.040  -2.655   9.886  1.00 92.97           C  
ATOM   1389  HB2 GLN A  90       8.482  -2.426   8.917  1.00 92.97           H  
ATOM   1390  HB3 GLN A  90       8.006  -1.734  10.468  1.00 92.97           H  
ATOM   1391  O   GLN A  90      11.082  -4.024   9.648  1.00 92.97           O  
ATOM   1392  CG  GLN A  90       6.615  -3.173   9.644  1.00 92.97           C  
ATOM   1393  HG2 GLN A  90       6.163  -3.495  10.582  1.00 92.97           H  
ATOM   1394  HG3 GLN A  90       6.663  -4.034   8.977  1.00 92.97           H  
ATOM   1395  CD  GLN A  90       5.716  -2.112   9.017  1.00 92.97           C  
ATOM   1396  NE2 GLN A  90       4.638  -2.500   8.374  1.00 92.97           N  
ATOM   1397 HE21 GLN A  90       4.084  -1.754   7.977  1.00 92.97           H  
ATOM   1398 HE22 GLN A  90       4.400  -3.477   8.278  1.00 92.97           H  
ATOM   1399  OE1 GLN A  90       5.953  -0.920   9.092  1.00 92.97           O  
ATOM   1400  N   VAL A  91      10.917  -2.338  11.127  1.00 93.62           N  
ATOM   1401  H   VAL A  91      10.295  -1.787  11.701  1.00 93.62           H  
ATOM   1402  CA  VAL A  91      12.340  -1.969  11.072  1.00 93.62           C  
ATOM   1403  HA  VAL A  91      12.610  -1.768  10.035  1.00 93.62           H  
ATOM   1404  C   VAL A  91      13.226  -3.124  11.542  1.00 93.62           C  
ATOM   1405  CB  VAL A  91      12.606  -0.691  11.889  1.00 93.62           C  
ATOM   1406  HB  VAL A  91      12.198  -0.811  12.892  1.00 93.62           H  
ATOM   1407  O   VAL A  91      14.210  -3.447  10.879  1.00 93.62           O  
ATOM   1408  CG1 VAL A  91      14.103  -0.384  12.006  1.00 93.62           C  
ATOM   1409 HG11 VAL A  91      14.237   0.540  12.569  1.00 93.62           H  
ATOM   1410 HG12 VAL A  91      14.547  -0.275  11.017  1.00 93.62           H  
ATOM   1411 HG13 VAL A  91      14.622  -1.171  12.554  1.00 93.62           H  
ATOM   1412  CG2 VAL A  91      11.935   0.519  11.222  1.00 93.62           C  
ATOM   1413 HG21 VAL A  91      10.867   0.348  11.089  1.00 93.62           H  
ATOM   1414 HG22 VAL A  91      12.061   1.407  11.841  1.00 93.62           H  
ATOM   1415 HG23 VAL A  91      12.381   0.705  10.245  1.00 93.62           H  
ATOM   1416  N   LEU A  92      12.865  -3.797  12.641  1.00 94.09           N  
ATOM   1417  H   LEU A  92      12.060  -3.483  13.163  1.00 94.09           H  
ATOM   1418  CA  LEU A  92      13.633  -4.941  13.133  1.00 94.09           C  
ATOM   1419  HA  LEU A  92      14.669  -4.618  13.235  1.00 94.09           H  
ATOM   1420  C   LEU A  92      13.612  -6.110  12.142  1.00 94.09           C  
ATOM   1421  CB  LEU A  92      13.102  -5.383  14.505  1.00 94.09           C  
ATOM   1422  HB2 LEU A  92      13.060  -4.524  15.174  1.00 94.09           H  
ATOM   1423  HB3 LEU A  92      12.088  -5.764  14.386  1.00 94.09           H  
ATOM   1424  O   LEU A  92      14.656  -6.696  11.875  1.00 94.09           O  
ATOM   1425  CG  LEU A  92      13.977  -6.474  15.153  1.00 94.09           C  
ATOM   1426  HG  LEU A  92      14.029  -7.348  14.504  1.00 94.09           H  
ATOM   1427  CD1 LEU A  92      15.399  -5.987  15.442  1.00 94.09           C  
ATOM   1428 HD11 LEU A  92      15.948  -5.859  14.509  1.00 94.09           H  
ATOM   1429 HD12 LEU A  92      15.359  -5.038  15.976  1.00 94.09           H  
ATOM   1430 HD13 LEU A  92      15.929  -6.720  16.049  1.00 94.09           H  
ATOM   1431  CD2 LEU A  92      13.348  -6.909  16.468  1.00 94.09           C  
ATOM   1432 HD21 LEU A  92      13.210  -6.044  17.117  1.00 94.09           H  
ATOM   1433 HD22 LEU A  92      14.007  -7.621  16.965  1.00 94.09           H  
ATOM   1434 HD23 LEU A  92      12.391  -7.389  16.265  1.00 94.09           H  
ATOM   1435  N   ASN A  93      12.444  -6.431  11.577  1.00 93.39           N  
ATOM   1436  H   ASN A  93      11.620  -5.913  11.847  1.00 93.39           H  
ATOM   1437  CA  ASN A  93      12.313  -7.472  10.558  1.00 93.39           C  
ATOM   1438  HA  ASN A  93      12.682  -8.416  10.961  1.00 93.39           H  
ATOM   1439  C   ASN A  93      13.175  -7.166   9.332  1.00 93.39           C  
ATOM   1440  CB  ASN A  93      10.836  -7.629  10.167  1.00 93.39           C  
ATOM   1441  HB2 ASN A  93      10.387  -6.646  10.030  1.00 93.39           H  
ATOM   1442  HB3 ASN A  93      10.775  -8.154   9.213  1.00 93.39           H  
ATOM   1443  O   ASN A  93      13.878  -8.052   8.864  1.00 93.39           O  
ATOM   1444  CG  ASN A  93      10.034  -8.430  11.173  1.00 93.39           C  
ATOM   1445  ND2 ASN A  93       8.753  -8.176  11.278  1.00 93.39           N  
ATOM   1446 HD21 ASN A  93       8.220  -8.716  11.944  1.00 93.39           H  
ATOM   1447 HD22 ASN A  93       8.357  -7.403  10.761  1.00 93.39           H  
ATOM   1448  OD1 ASN A  93      10.514  -9.354  11.815  1.00 93.39           O  
ATOM   1449  N   ARG A  94      13.202  -5.911   8.875  1.00 94.41           N  
ATOM   1450  H   ARG A  94      12.584  -5.231   9.295  1.00 94.41           H  
ATOM   1451  CA  ARG A  94      14.055  -5.493   7.759  1.00 94.41           C  
ATOM   1452  HA  ARG A  94      13.836  -6.132   6.904  1.00 94.41           H  
ATOM   1453  C   ARG A  94      15.544  -5.682   8.060  1.00 94.41           C  
ATOM   1454  CB  ARG A  94      13.712  -4.043   7.407  1.00 94.41           C  
ATOM   1455  HB2 ARG A  94      12.640  -3.972   7.219  1.00 94.41           H  
ATOM   1456  HB3 ARG A  94      13.959  -3.393   8.247  1.00 94.41           H  
ATOM   1457  O   ARG A  94      16.271  -6.157   7.197  1.00 94.41           O  
ATOM   1458  CG  ARG A  94      14.465  -3.568   6.162  1.00 94.41           C  
ATOM   1459  HG2 ARG A  94      15.538  -3.578   6.352  1.00 94.41           H  
ATOM   1460  HG3 ARG A  94      14.241  -4.226   5.323  1.00 94.41           H  
ATOM   1461  CD  ARG A  94      14.031  -2.142   5.830  1.00 94.41           C  
ATOM   1462  HD2 ARG A  94      14.200  -1.513   6.703  1.00 94.41           H  
ATOM   1463  HD3 ARG A  94      12.966  -2.144   5.596  1.00 94.41           H  
ATOM   1464  NE  ARG A  94      14.793  -1.614   4.690  1.00 94.41           N  
ATOM   1465  HE  ARG A  94      15.507  -2.217   4.308  1.00 94.41           H  
ATOM   1466  NH1 ARG A  94      13.798   0.455   4.640  1.00 94.41           N  
ATOM   1467 HH11 ARG A  94      13.218   0.192   5.424  1.00 94.41           H  
ATOM   1468 HH12 ARG A  94      13.813   1.434   4.393  1.00 94.41           H  
ATOM   1469  NH2 ARG A  94      15.451  -0.034   3.204  1.00 94.41           N  
ATOM   1470 HH21 ARG A  94      15.383   0.902   2.831  1.00 94.41           H  
ATOM   1471 HH22 ARG A  94      16.167  -0.668   2.879  1.00 94.41           H  
ATOM   1472  CZ  ARG A  94      14.671  -0.403   4.181  1.00 94.41           C  
ATOM   1473  N   LEU A  95      15.994  -5.354   9.275  1.00 94.23           N  
ATOM   1474  H   LEU A  95      15.345  -4.937   9.927  1.00 94.23           H  
ATOM   1475  CA  LEU A  95      17.383  -5.591   9.693  1.00 94.23           C  
ATOM   1476  HA  LEU A  95      18.056  -5.185   8.938  1.00 94.23           H  
ATOM   1477  C   LEU A  95      17.716  -7.086   9.806  1.00 94.23           C  
ATOM   1478  CB  LEU A  95      17.650  -4.907  11.042  1.00 94.23           C  
ATOM   1479  HB2 LEU A  95      16.888  -5.226  11.752  1.00 94.23           H  
ATOM   1480  HB3 LEU A  95      18.616  -5.249  11.411  1.00 94.23           H  
ATOM   1481  O   LEU A  95      18.836  -7.491   9.503  1.00 94.23           O  
ATOM   1482  CG  LEU A  95      17.690  -3.374  10.993  1.00 94.23           C  
ATOM   1483  HG  LEU A  95      16.767  -2.984  10.563  1.00 94.23           H  
ATOM   1484  CD1 LEU A  95      17.824  -2.862  12.423  1.00 94.23           C  
ATOM   1485 HD11 LEU A  95      16.973  -3.211  13.009  1.00 94.23           H  
ATOM   1486 HD12 LEU A  95      18.753  -3.218  12.869  1.00 94.23           H  
ATOM   1487 HD13 LEU A  95      17.827  -1.772  12.403  1.00 94.23           H  
ATOM   1488  CD2 LEU A  95      18.879  -2.845  10.191  1.00 94.23           C  
ATOM   1489 HD21 LEU A  95      18.911  -1.756  10.246  1.00 94.23           H  
ATOM   1490 HD22 LEU A  95      19.812  -3.255  10.576  1.00 94.23           H  
ATOM   1491 HD23 LEU A  95      18.781  -3.121   9.141  1.00 94.23           H  
ATOM   1492  N   ILE A  96      16.756  -7.908  10.237  1.00 95.42           N  
ATOM   1493  H   ILE A  96      15.868  -7.506  10.501  1.00 95.42           H  
ATOM   1494  CA  ILE A  96      16.896  -9.370  10.253  1.00 95.42           C  
ATOM   1495  HA  ILE A  96      17.819  -9.632  10.770  1.00 95.42           H  
ATOM   1496  C   ILE A  96      17.038  -9.899   8.825  1.00 95.42           C  
ATOM   1497  CB  ILE A  96      15.714 -10.021  11.005  1.00 95.42           C  
ATOM   1498  HB  ILE A  96      14.786  -9.578  10.644  1.00 95.42           H  
ATOM   1499  O   ILE A  96      17.950 -10.677   8.560  1.00 95.42           O  
ATOM   1500  CG1 ILE A  96      15.836  -9.734  12.518  1.00 95.42           C  
ATOM   1501 HG12 ILE A  96      16.646 -10.330  12.938  1.00 95.42           H  
ATOM   1502 HG13 ILE A  96      16.088  -8.686  12.676  1.00 95.42           H  
ATOM   1503  CG2 ILE A  96      15.630 -11.539  10.754  1.00 95.42           C  
ATOM   1504 HG21 ILE A  96      16.564 -12.028  11.031  1.00 95.42           H  
ATOM   1505 HG22 ILE A  96      14.803 -11.970  11.318  1.00 95.42           H  
ATOM   1506 HG23 ILE A  96      15.428 -11.735   9.701  1.00 95.42           H  
ATOM   1507  CD1 ILE A  96      14.549 -10.018  13.301  1.00 95.42           C  
ATOM   1508 HD11 ILE A  96      14.690  -9.694  14.332  1.00 95.42           H  
ATOM   1509 HD12 ILE A  96      14.318 -11.083  13.297  1.00 95.42           H  
ATOM   1510 HD13 ILE A  96      13.718  -9.461  12.868  1.00 95.42           H  
ATOM   1511  N   ASP A  97      16.181  -9.453   7.911  1.00 95.05           N  
ATOM   1512  H   ASP A  97      15.420  -8.858   8.207  1.00 95.05           H  
ATOM   1513  CA  ASP A  97      16.201  -9.867   6.510  1.00 95.05           C  
ATOM   1514  HA  ASP A  97      16.153 -10.955   6.466  1.00 95.05           H  
ATOM   1515  C   ASP A  97      17.509  -9.435   5.819  1.00 95.05           C  
ATOM   1516  CB  ASP A  97      14.957  -9.303   5.801  1.00 95.05           C  
ATOM   1517  HB2 ASP A  97      15.049  -9.491   4.731  1.00 95.05           H  
ATOM   1518  HB3 ASP A  97      14.937  -8.221   5.935  1.00 95.05           H  
ATOM   1519  O   ASP A  97      18.119 -10.220   5.094  1.00 95.05           O  
ATOM   1520  CG  ASP A  97      13.617  -9.893   6.287  1.00 95.05           C  
ATOM   1521  OD1 ASP A  97      13.594 -10.980   6.922  1.00 95.05           O  
ATOM   1522  OD2 ASP A  97      12.582  -9.245   6.020  1.00 95.05           O  
ATOM   1523  N   GLU A  98      18.011  -8.231   6.111  1.00 92.57           N  
ATOM   1524  H   GLU A  98      17.452  -7.604   6.672  1.00 92.57           H  
ATOM   1525  CA  GLU A  98      19.321  -7.765   5.641  1.00 92.57           C  
ATOM   1526  HA  GLU A  98      19.342  -7.834   4.553  1.00 92.57           H  
ATOM   1527  C   GLU A  98      20.470  -8.638   6.173  1.00 92.57           C  
ATOM   1528  CB  GLU A  98      19.501  -6.289   6.035  1.00 92.57           C  
ATOM   1529  HB2 GLU A  98      18.634  -5.734   5.676  1.00 92.57           H  
ATOM   1530  HB3 GLU A  98      19.542  -6.207   7.121  1.00 92.57           H  
ATOM   1531  O   GLU A  98      21.354  -9.028   5.408  1.00 92.57           O  
ATOM   1532  CG  GLU A  98      20.768  -5.665   5.428  1.00 92.57           C  
ATOM   1533  HG2 GLU A  98      20.728  -5.782   4.345  1.00 92.57           H  
ATOM   1534  HG3 GLU A  98      21.639  -6.208   5.793  1.00 92.57           H  
ATOM   1535  CD  GLU A  98      20.942  -4.173   5.764  1.00 92.57           C  
ATOM   1536  OE1 GLU A  98      22.038  -3.647   5.461  1.00 92.57           O  
ATOM   1537  OE2 GLU A  98      19.995  -3.552   6.303  1.00 92.57           O  
ATOM   1538  N   ALA A  99      20.439  -9.009   7.460  1.00 93.93           N  
ATOM   1539  H   ALA A  99      19.693  -8.660   8.044  1.00 93.93           H  
ATOM   1540  CA  ALA A  99      21.428  -9.913   8.045  1.00 93.93           C  
ATOM   1541  HA  ALA A  99      22.420  -9.510   7.844  1.00 93.93           H  
ATOM   1542  C   ALA A  99      21.375 -11.317   7.416  1.00 93.93           C  
ATOM   1543  CB  ALA A  99      21.227  -9.966   9.566  1.00 93.93           C  
ATOM   1544  HB1 ALA A  99      21.303  -8.961   9.980  1.00 93.93           H  
ATOM   1545  HB2 ALA A  99      20.244 -10.375   9.799  1.00 93.93           H  
ATOM   1546  HB3 ALA A  99      21.993 -10.599  10.013  1.00 93.93           H  
ATOM   1547  O   ALA A  99      22.425 -11.910   7.171  1.00 93.93           O  
ATOM   1548  N   LEU A 100      20.180 -11.838   7.118  1.00 95.63           N  
ATOM   1549  H   LEU A 100      19.356 -11.301   7.351  1.00 95.63           H  
ATOM   1550  CA  LEU A 100      20.006 -13.118   6.422  1.00 95.63           C  
ATOM   1551  HA  LEU A 100      20.571 -13.888   6.947  1.00 95.63           H  
ATOM   1552  C   LEU A 100      20.566 -13.069   4.998  1.00 95.63           C  
ATOM   1553  CB  LEU A 100      18.517 -13.506   6.390  1.00 95.63           C  
ATOM   1554  HB2 LEU A 100      18.383 -14.324   5.683  1.00 95.63           H  
ATOM   1555  HB3 LEU A 100      17.947 -12.655   6.018  1.00 95.63           H  
ATOM   1556  O   LEU A 100      21.276 -13.988   4.599  1.00 95.63           O  
ATOM   1557  CG  LEU A 100      17.931 -13.938   7.741  1.00 95.63           C  
ATOM   1558  HG  LEU A 100      18.130 -13.179   8.497  1.00 95.63           H  
ATOM   1559  CD1 LEU A 100      16.416 -14.112   7.621  1.00 95.63           C  
ATOM   1560 HD11 LEU A 100      16.184 -14.869   6.872  1.00 95.63           H  
ATOM   1561 HD12 LEU A 100      15.963 -13.167   7.323  1.00 95.63           H  
ATOM   1562 HD13 LEU A 100      15.999 -14.406   8.584  1.00 95.63           H  
ATOM   1563  CD2 LEU A 100      18.519 -15.261   8.227  1.00 95.63           C  
ATOM   1564 HD21 LEU A 100      19.594 -15.170   8.383  1.00 95.63           H  
ATOM   1565 HD22 LEU A 100      18.051 -15.516   9.178  1.00 95.63           H  
ATOM   1566 HD23 LEU A 100      18.324 -16.049   7.501  1.00 95.63           H  
ATOM   1567  N   LEU A 101      20.309 -11.994   4.249  1.00 94.54           N  
ATOM   1568  H   LEU A 101      19.691 -11.286   4.619  1.00 94.54           H  
ATOM   1569  CA  LEU A 101      20.849 -11.820   2.897  1.00 94.54           C  
ATOM   1570  HA  LEU A 101      20.615 -12.707   2.310  1.00 94.54           H  
ATOM   1571  C   LEU A 101      22.374 -11.691   2.888  1.00 94.54           C  
ATOM   1572  CB  LEU A 101      20.215 -10.582   2.247  1.00 94.54           C  
ATOM   1573  HB2 LEU A 101      20.248  -9.757   2.959  1.00 94.54           H  
ATOM   1574  HB3 LEU A 101      20.811 -10.298   1.379  1.00 94.54           H  
ATOM   1575  O   LEU A 101      23.032 -12.297   2.045  1.00 94.54           O  
ATOM   1576  CG  LEU A 101      18.769 -10.806   1.786  1.00 94.54           C  
ATOM   1577  HG  LEU A 101      18.195 -11.242   2.604  1.00 94.54           H  
ATOM   1578  CD1 LEU A 101      18.139  -9.464   1.410  1.00 94.54           C  
ATOM   1579 HD11 LEU A 101      18.208  -8.784   2.259  1.00 94.54           H  
ATOM   1580 HD12 LEU A 101      17.082  -9.617   1.193  1.00 94.54           H  
ATOM   1581 HD13 LEU A 101      18.645  -9.032   0.547  1.00 94.54           H  
ATOM   1582  CD2 LEU A 101      18.715 -11.738   0.569  1.00 94.54           C  
ATOM   1583 HD21 LEU A 101      17.682 -11.846   0.237  1.00 94.54           H  
ATOM   1584 HD22 LEU A 101      19.073 -12.732   0.835  1.00 94.54           H  
ATOM   1585 HD23 LEU A 101      19.317 -11.335  -0.246  1.00 94.54           H  
ATOM   1586  N   ASP A 102      22.946 -10.947   3.835  1.00 93.06           N  
ATOM   1587  H   ASP A 102      22.344 -10.432   4.461  1.00 93.06           H  
ATOM   1588  CA  ASP A 102      24.397 -10.812   3.999  1.00 93.06           C  
ATOM   1589  HA  ASP A 102      24.838 -10.481   3.059  1.00 93.06           H  
ATOM   1590  C   ASP A 102      25.049 -12.159   4.372  1.00 93.06           C  
ATOM   1591  CB  ASP A 102      24.635  -9.719   5.055  1.00 93.06           C  
ATOM   1592  HB2 ASP A 102      24.118 -10.003   5.971  1.00 93.06           H  
ATOM   1593  HB3 ASP A 102      24.193  -8.788   4.699  1.00 93.06           H  
ATOM   1594  O   ASP A 102      26.100 -12.530   3.843  1.00 93.06           O  
ATOM   1595  CG  ASP A 102      26.104  -9.451   5.386  1.00 93.06           C  
ATOM   1596  OD1 ASP A 102      26.959  -9.349   4.481  1.00 93.06           O  
ATOM   1597  OD2 ASP A 102      26.424  -9.370   6.600  1.00 93.06           O  
ATOM   1598  N   GLN A 103      24.405 -12.951   5.236  1.00 94.08           N  
ATOM   1599  H   GLN A 103      23.540 -12.615   5.636  1.00 94.08           H  
ATOM   1600  CA  GLN A 103      24.842 -14.315   5.557  1.00 94.08           C  
ATOM   1601  HA  GLN A 103      25.892 -14.289   5.849  1.00 94.08           H  
ATOM   1602  C   GLN A 103      24.753 -15.251   4.352  1.00 94.08           C  
ATOM   1603  CB  GLN A 103      24.020 -14.874   6.724  1.00 94.08           C  
ATOM   1604  HB2 GLN A 103      24.196 -15.946   6.810  1.00 94.08           H  
ATOM   1605  HB3 GLN A 103      22.958 -14.712   6.538  1.00 94.08           H  
ATOM   1606  O   GLN A 103      25.722 -15.954   4.066  1.00 94.08           O  
ATOM   1607  CG  GLN A 103      24.425 -14.205   8.041  1.00 94.08           C  
ATOM   1608  HG2 GLN A 103      25.438 -14.512   8.300  1.00 94.08           H  
ATOM   1609  HG3 GLN A 103      24.431 -13.122   7.925  1.00 94.08           H  
ATOM   1610  CD  GLN A 103      23.507 -14.566   9.199  1.00 94.08           C  
ATOM   1611  NE2 GLN A 103      23.493 -13.749  10.223  1.00 94.08           N  
ATOM   1612 HE21 GLN A 103      23.974 -12.865  10.141  1.00 94.08           H  
ATOM   1613 HE22 GLN A 103      22.968 -14.015  11.044  1.00 94.08           H  
ATOM   1614  OE1 GLN A 103      22.867 -15.602   9.250  1.00 94.08           O  
ATOM   1615  N   TYR A 104      23.645 -15.213   3.616  1.00 95.08           N  
ATOM   1616  H   TYR A 104      22.875 -14.636   3.923  1.00 95.08           H  
ATOM   1617  CA  TYR A 104      23.441 -16.050   2.442  1.00 95.08           C  
ATOM   1618  HA  TYR A 104      23.623 -17.087   2.724  1.00 95.08           H  
ATOM   1619  C   TYR A 104      24.417 -15.699   1.312  1.00 95.08           C  
ATOM   1620  CB  TYR A 104      21.983 -15.912   2.000  1.00 95.08           C  
ATOM   1621  HB2 TYR A 104      21.783 -14.870   1.753  1.00 95.08           H  
ATOM   1622  HB3 TYR A 104      21.335 -16.190   2.831  1.00 95.08           H  
ATOM   1623  O   TYR A 104      25.021 -16.580   0.706  1.00 95.08           O  
ATOM   1624  CG  TYR A 104      21.632 -16.790   0.822  1.00 95.08           C  
ATOM   1625  CD1 TYR A 104      21.056 -16.225  -0.329  1.00 95.08           C  
ATOM   1626  HD1 TYR A 104      20.836 -15.168  -0.341  1.00 95.08           H  
ATOM   1627  CD2 TYR A 104      21.870 -18.175   0.883  1.00 95.08           C  
ATOM   1628  HD2 TYR A 104      22.288 -18.630   1.769  1.00 95.08           H  
ATOM   1629  CE1 TYR A 104      20.738 -17.036  -1.433  1.00 95.08           C  
ATOM   1630  HE1 TYR A 104      20.293 -16.617  -2.323  1.00 95.08           H  
ATOM   1631  CE2 TYR A 104      21.546 -18.988  -0.213  1.00 95.08           C  
ATOM   1632  HE2 TYR A 104      21.726 -20.051  -0.151  1.00 95.08           H  
ATOM   1633  OH  TYR A 104      20.692 -19.192  -2.448  1.00 95.08           O  
ATOM   1634  HH  TYR A 104      21.012 -20.087  -2.308  1.00 95.08           H  
ATOM   1635  CZ  TYR A 104      20.986 -18.421  -1.375  1.00 95.08           C  
ATOM   1636  N   ALA A 105      24.685 -14.411   1.084  1.00 93.03           N  
ATOM   1637  H   ALA A 105      24.153 -13.709   1.577  1.00 93.03           H  
ATOM   1638  CA  ALA A 105      25.700 -13.981   0.130  1.00 93.03           C  
ATOM   1639  HA  ALA A 105      25.452 -14.397  -0.846  1.00 93.03           H  
ATOM   1640  C   ALA A 105      27.107 -14.486   0.506  1.00 93.03           C  
ATOM   1641  CB  ALA A 105      25.654 -12.457   0.036  1.00 93.03           C  
ATOM   1642  HB1 ALA A 105      26.383 -12.139  -0.710  1.00 93.03           H  
ATOM   1643  HB2 ALA A 105      25.896 -12.008   1.000  1.00 93.03           H  
ATOM   1644  HB3 ALA A 105      24.661 -12.130  -0.272  1.00 93.03           H  
ATOM   1645  O   ALA A 105      27.866 -14.908  -0.371  1.00 93.03           O  
ATOM   1646  N   ARG A 106      27.450 -14.502   1.805  1.00 90.54           N  
ATOM   1647  H   ARG A 106      26.786 -14.128   2.469  1.00 90.54           H  
ATOM   1648  CA  ARG A 106      28.702 -15.101   2.300  1.00 90.54           C  
ATOM   1649  HA  ARG A 106      29.532 -14.711   1.712  1.00 90.54           H  
ATOM   1650  C   ARG A 106      28.744 -16.616   2.113  1.00 90.54           C  
ATOM   1651  CB  ARG A 106      28.920 -14.765   3.781  1.00 90.54           C  
ATOM   1652  HB2 ARG A 106      29.669 -15.450   4.178  1.00 90.54           H  
ATOM   1653  HB3 ARG A 106      27.997 -14.915   4.342  1.00 90.54           H  
ATOM   1654  O   ARG A 106      29.788 -17.136   1.724  1.00 90.54           O  
ATOM   1655  CG  ARG A 106      29.425 -13.335   3.996  1.00 90.54           C  
ATOM   1656  HG2 ARG A 106      30.307 -13.181   3.374  1.00 90.54           H  
ATOM   1657  HG3 ARG A 106      28.668 -12.607   3.706  1.00 90.54           H  
ATOM   1658  CD  ARG A 106      29.831 -13.133   5.462  1.00 90.54           C  
ATOM   1659  HD2 ARG A 106      30.419 -13.989   5.793  1.00 90.54           H  
ATOM   1660  HD3 ARG A 106      30.481 -12.259   5.520  1.00 90.54           H  
ATOM   1661  NE  ARG A 106      28.669 -12.965   6.358  1.00 90.54           N  
ATOM   1662  HE  ARG A 106      28.110 -13.781   6.557  1.00 90.54           H  
ATOM   1663  NH1 ARG A 106      28.765 -10.681   6.503  1.00 90.54           N  
ATOM   1664 HH11 ARG A 106      29.247 -10.670   5.616  1.00 90.54           H  
ATOM   1665 HH12 ARG A 106      28.120  -9.911   6.604  1.00 90.54           H  
ATOM   1666  NH2 ARG A 106      27.190 -11.752   7.611  1.00 90.54           N  
ATOM   1667 HH21 ARG A 106      26.750 -10.844   7.664  1.00 90.54           H  
ATOM   1668 HH22 ARG A 106      26.630 -12.555   7.859  1.00 90.54           H  
ATOM   1669  CZ  ARG A 106      28.222 -11.815   6.827  1.00 90.54           C  
ATOM   1670  N   GLU A 107      27.643 -17.314   2.372  1.00 91.73           N  
ATOM   1671  H   GLU A 107      26.831 -16.824   2.720  1.00 91.73           H  
ATOM   1672  CA  GLU A 107      27.522 -18.763   2.167  1.00 91.73           C  
ATOM   1673  HA  GLU A 107      28.302 -19.274   2.731  1.00 91.73           H  
ATOM   1674  C   GLU A 107      27.706 -19.140   0.693  1.00 91.73           C  
ATOM   1675  CB  GLU A 107      26.165 -19.224   2.711  1.00 91.73           C  
ATOM   1676  HB2 GLU A 107      25.359 -18.701   2.197  1.00 91.73           H  
ATOM   1677  HB3 GLU A 107      26.132 -18.970   3.770  1.00 91.73           H  
ATOM   1678  O   GLU A 107      28.490 -20.031   0.360  1.00 91.73           O  
ATOM   1679  CG  GLU A 107      25.969 -20.736   2.547  1.00 91.73           C  
ATOM   1680  HG2 GLU A 107      25.833 -20.967   1.491  1.00 91.73           H  
ATOM   1681  HG3 GLU A 107      26.874 -21.238   2.889  1.00 91.73           H  
ATOM   1682  CD  GLU A 107      24.773 -21.272   3.344  1.00 91.73           C  
ATOM   1683  OE1 GLU A 107      24.727 -22.514   3.493  1.00 91.73           O  
ATOM   1684  OE2 GLU A 107      23.992 -20.446   3.870  1.00 91.73           O  
ATOM   1685  N   LEU A 108      27.102 -18.355  -0.198  1.00 93.98           N  
ATOM   1686  H   LEU A 108      26.428 -17.690   0.155  1.00 93.98           H  
ATOM   1687  CA  LEU A 108      27.294 -18.419  -1.642  1.00 93.98           C  
ATOM   1688  HA  LEU A 108      27.195 -19.457  -1.961  1.00 93.98           H  
ATOM   1689  C   LEU A 108      28.690 -17.965  -2.108  1.00 93.98           C  
ATOM   1690  CB  LEU A 108      26.194 -17.571  -2.295  1.00 93.98           C  
ATOM   1691  HB2 LEU A 108      26.172 -16.590  -1.820  1.00 93.98           H  
ATOM   1692  HB3 LEU A 108      26.469 -17.412  -3.338  1.00 93.98           H  
ATOM   1693  O   LEU A 108      28.988 -18.036  -3.302  1.00 93.98           O  
ATOM   1694  CG  LEU A 108      24.775 -18.163  -2.274  1.00 93.98           C  
ATOM   1695  HG  LEU A 108      24.402 -18.219  -1.250  1.00 93.98           H  
ATOM   1696  CD1 LEU A 108      23.879 -17.227  -3.085  1.00 93.98           C  
ATOM   1697 HD11 LEU A 108      23.807 -16.272  -2.565  1.00 93.98           H  
ATOM   1698 HD12 LEU A 108      24.278 -17.082  -4.089  1.00 93.98           H  
ATOM   1699 HD13 LEU A 108      22.878 -17.652  -3.165  1.00 93.98           H  
ATOM   1700  CD2 LEU A 108      24.706 -19.558  -2.895  1.00 93.98           C  
ATOM   1701 HD21 LEU A 108      23.662 -19.855  -2.992  1.00 93.98           H  
ATOM   1702 HD22 LEU A 108      25.179 -19.567  -3.877  1.00 93.98           H  
ATOM   1703 HD23 LEU A 108      25.194 -20.275  -2.235  1.00 93.98           H  
ATOM   1704  N   LYS A 109      29.562 -17.522  -1.194  1.00 92.57           N  
ATOM   1705  H   LYS A 109      29.250 -17.533  -0.234  1.00 92.57           H  
ATOM   1706  CA  LYS A 109      30.918 -17.017  -1.467  1.00 92.57           C  
ATOM   1707  HA  LYS A 109      31.293 -16.614  -0.526  1.00 92.57           H  
ATOM   1708  C   LYS A 109      30.944 -15.840  -2.443  1.00 92.57           C  
ATOM   1709  CB  LYS A 109      31.855 -18.154  -1.899  1.00 92.57           C  
ATOM   1710  HB2 LYS A 109      31.565 -18.501  -2.890  1.00 92.57           H  
ATOM   1711  HB3 LYS A 109      32.871 -17.762  -1.959  1.00 92.57           H  
ATOM   1712  O   LYS A 109      31.904 -15.674  -3.202  1.00 92.57           O  
ATOM   1713  CG  LYS A 109      31.842 -19.337  -0.928  1.00 92.57           C  
ATOM   1714  HG2 LYS A 109      32.111 -18.995   0.072  1.00 92.57           H  
ATOM   1715  HG3 LYS A 109      30.850 -19.788  -0.902  1.00 92.57           H  
ATOM   1716  CD  LYS A 109      32.842 -20.384  -1.407  1.00 92.57           C  
ATOM   1717  HD2 LYS A 109      32.585 -20.692  -2.420  1.00 92.57           H  
ATOM   1718  HD3 LYS A 109      33.843 -19.954  -1.397  1.00 92.57           H  
ATOM   1719  CE  LYS A 109      32.778 -21.584  -0.470  1.00 92.57           C  
ATOM   1720  HE2 LYS A 109      32.937 -21.237   0.551  1.00 92.57           H  
ATOM   1721  HE3 LYS A 109      31.778 -22.015  -0.525  1.00 92.57           H  
ATOM   1722  NZ  LYS A 109      33.807 -22.573  -0.849  1.00 92.57           N  
ATOM   1723  HZ1 LYS A 109      34.715 -22.135  -0.783  1.00 92.57           H  
ATOM   1724  HZ2 LYS A 109      33.767 -23.372  -0.232  1.00 92.57           H  
ATOM   1725  HZ3 LYS A 109      33.658 -22.871  -1.802  1.00 92.57           H  
ATOM   1726  N   LEU A 110      29.904 -15.012  -2.415  1.00 92.42           N  
ATOM   1727  H   LEU A 110      29.174 -15.184  -1.738  1.00 92.42           H  
ATOM   1728  CA  LEU A 110      29.890 -13.744  -3.128  1.00 92.42           C  
ATOM   1729  HA  LEU A 110      30.284 -13.916  -4.130  1.00 92.42           H  
ATOM   1730  C   LEU A 110      30.827 -12.753  -2.432  1.00 92.42           C  
ATOM   1731  CB  LEU A 110      28.457 -13.208  -3.268  1.00 92.42           C  
ATOM   1732  HB2 LEU A 110      28.492 -12.267  -3.816  1.00 92.42           H  
ATOM   1733  HB3 LEU A 110      28.063 -13.002  -2.273  1.00 92.42           H  
ATOM   1734  O   LEU A 110      31.027 -12.780  -1.217  1.00 92.42           O  
ATOM   1735  CG  LEU A 110      27.492 -14.163  -3.995  1.00 92.42           C  
ATOM   1736  HG  LEU A 110      27.397 -15.090  -3.429  1.00 92.42           H  
ATOM   1737  CD1 LEU A 110      26.113 -13.515  -4.087  1.00 92.42           C  
ATOM   1738 HD11 LEU A 110      25.416 -14.200  -4.569  1.00 92.42           H  
ATOM   1739 HD12 LEU A 110      25.746 -13.295  -3.084  1.00 92.42           H  
ATOM   1740 HD13 LEU A 110      26.166 -12.590  -4.662  1.00 92.42           H  
ATOM   1741  CD2 LEU A 110      27.962 -14.498  -5.414  1.00 92.42           C  
ATOM   1742 HD21 LEU A 110      27.191 -15.071  -5.930  1.00 92.42           H  
ATOM   1743 HD22 LEU A 110      28.149 -13.579  -5.969  1.00 92.42           H  
ATOM   1744 HD23 LEU A 110      28.868 -15.102  -5.378  1.00 92.42           H  
ATOM   1745  N   GLY A 111      31.449 -11.886  -3.219  1.00 90.00           N  
ATOM   1746  H   GLY A 111      31.196 -11.860  -4.196  1.00 90.00           H  
ATOM   1747  CA  GLY A 111      32.490 -10.997  -2.731  1.00 90.00           C  
ATOM   1748  HA2 GLY A 111      33.382 -11.581  -2.502  1.00 90.00           H  
ATOM   1749  HA3 GLY A 111      32.150 -10.512  -1.816  1.00 90.00           H  
ATOM   1750  C   GLY A 111      32.855  -9.946  -3.759  1.00 90.00           C  
ATOM   1751  O   GLY A 111      33.463 -10.252  -4.779  1.00 90.00           O  
ATOM   1752  N   ILE A 112      32.522  -8.699  -3.455  1.00 91.55           N  
ATOM   1753  H   ILE A 112      31.959  -8.543  -2.631  1.00 91.55           H  
ATOM   1754  CA  ILE A 112      32.823  -7.549  -4.304  1.00 91.55           C  
ATOM   1755  HA  ILE A 112      32.712  -7.847  -5.346  1.00 91.55           H  
ATOM   1756  C   ILE A 112      34.284  -7.117  -4.099  1.00 91.55           C  
ATOM   1757  CB  ILE A 112      31.787  -6.442  -4.020  1.00 91.55           C  
ATOM   1758  HB  ILE A 112      31.801  -6.239  -2.949  1.00 91.55           H  
ATOM   1759  O   ILE A 112      34.755  -6.928  -2.971  1.00 91.55           O  
ATOM   1760  CG1 ILE A 112      30.346  -6.884  -4.354  1.00 91.55           C  
ATOM   1761 HG12 ILE A 112      29.667  -6.136  -3.945  1.00 91.55           H  
ATOM   1762 HG13 ILE A 112      30.124  -7.824  -3.850  1.00 91.55           H  
ATOM   1763  CG2 ILE A 112      32.114  -5.134  -4.746  1.00 91.55           C  
ATOM   1764 HG21 ILE A 112      32.085  -5.300  -5.823  1.00 91.55           H  
ATOM   1765 HG22 ILE A 112      33.105  -4.776  -4.466  1.00 91.55           H  
ATOM   1766 HG23 ILE A 112      31.381  -4.371  -4.483  1.00 91.55           H  
ATOM   1767  CD1 ILE A 112      30.004  -7.068  -5.837  1.00 91.55           C  
ATOM   1768 HD11 ILE A 112      30.049  -6.115  -6.366  1.00 91.55           H  
ATOM   1769 HD12 ILE A 112      30.686  -7.780  -6.301  1.00 91.55           H  
ATOM   1770 HD13 ILE A 112      28.987  -7.452  -5.917  1.00 91.55           H  
ATOM   1771  N   SER A 113      35.014  -6.981  -5.205  1.00 90.33           N  
ATOM   1772  H   SER A 113      34.551  -7.152  -6.087  1.00 90.33           H  
ATOM   1773  CA  SER A 113      36.413  -6.545  -5.233  1.00 90.33           C  
ATOM   1774  HA  SER A 113      36.958  -7.109  -4.476  1.00 90.33           H  
ATOM   1775  C   SER A 113      36.579  -5.059  -4.907  1.00 90.33           C  
ATOM   1776  CB  SER A 113      37.049  -6.853  -6.593  1.00 90.33           C  
ATOM   1777  HB2 SER A 113      36.914  -7.908  -6.832  1.00 90.33           H  
ATOM   1778  HB3 SER A 113      38.116  -6.637  -6.551  1.00 90.33           H  
ATOM   1779  O   SER A 113      35.658  -4.256  -5.053  1.00 90.33           O  
ATOM   1780  OG  SER A 113      36.467  -6.072  -7.610  1.00 90.33           O  
ATOM   1781  HG  SER A 113      35.613  -6.466  -7.804  1.00 90.33           H  
ATOM   1782  N   ASP A 114      37.791  -4.671  -4.512  1.00 90.23           N  
ATOM   1783  H   ASP A 114      38.501  -5.366  -4.327  1.00 90.23           H  
ATOM   1784  CA  ASP A 114      38.125  -3.271  -4.227  1.00 90.23           C  
ATOM   1785  HA  ASP A 114      37.445  -2.890  -3.465  1.00 90.23           H  
ATOM   1786  C   ASP A 114      37.962  -2.382  -5.468  1.00 90.23           C  
ATOM   1787  CB  ASP A 114      39.562  -3.183  -3.684  1.00 90.23           C  
ATOM   1788  HB2 ASP A 114      40.250  -3.569  -4.437  1.00 90.23           H  
ATOM   1789  HB3 ASP A 114      39.805  -2.134  -3.509  1.00 90.23           H  
ATOM   1790  O   ASP A 114      37.544  -1.232  -5.350  1.00 90.23           O  
ATOM   1791  CG  ASP A 114      39.773  -3.951  -2.373  1.00 90.23           C  
ATOM   1792  OD1 ASP A 114      38.770  -4.408  -1.775  1.00 90.23           O  
ATOM   1793  OD2 ASP A 114      40.940  -4.131  -1.975  1.00 90.23           O  
ATOM   1794  N   GLU A 115      38.218  -2.924  -6.663  1.00 88.96           N  
ATOM   1795  H   GLU A 115      38.530  -3.883  -6.704  1.00 88.96           H  
ATOM   1796  CA  GLU A 115      38.023  -2.198  -7.920  1.00 88.96           C  
ATOM   1797  HA  GLU A 115      38.515  -1.230  -7.830  1.00 88.96           H  
ATOM   1798  C   GLU A 115      36.537  -1.928  -8.192  1.00 88.96           C  
ATOM   1799  CB  GLU A 115      38.691  -2.973  -9.069  1.00 88.96           C  
ATOM   1800  HB2 GLU A 115      39.720  -3.202  -8.790  1.00 88.96           H  
ATOM   1801  HB3 GLU A 115      38.168  -3.918  -9.213  1.00 88.96           H  
ATOM   1802  O   GLU A 115      36.179  -0.815  -8.565  1.00 88.96           O  
ATOM   1803  CG  GLU A 115      38.706  -2.207 -10.403  1.00 88.96           C  
ATOM   1804  HG2 GLU A 115      37.677  -2.087 -10.742  1.00 88.96           H  
ATOM   1805  HG3 GLU A 115      39.219  -2.822 -11.142  1.00 88.96           H  
ATOM   1806  CD  GLU A 115      39.393  -0.825 -10.342  1.00 88.96           C  
ATOM   1807  OE1 GLU A 115      38.988   0.061 -11.129  1.00 88.96           O  
ATOM   1808  OE2 GLU A 115      40.325  -0.622  -9.527  1.00 88.96           O  
ATOM   1809  N   GLN A 116      35.651  -2.893  -7.922  1.00 92.61           N  
ATOM   1810  H   GLN A 116      35.988  -3.780  -7.576  1.00 92.61           H  
ATOM   1811  CA  GLN A 116      34.201  -2.684  -8.033  1.00 92.61           C  
ATOM   1812  HA  GLN A 116      33.965  -2.306  -9.027  1.00 92.61           H  
ATOM   1813  C   GLN A 116      33.697  -1.650  -7.015  1.00 92.61           C  
ATOM   1814  CB  GLN A 116      33.466  -4.011  -7.821  1.00 92.61           C  
ATOM   1815  HB2 GLN A 116      32.398  -3.815  -7.726  1.00 92.61           H  
ATOM   1816  HB3 GLN A 116      33.828  -4.451  -6.892  1.00 92.61           H  
ATOM   1817  O   GLN A 116      32.897  -0.783  -7.366  1.00 92.61           O  
ATOM   1818  CG  GLN A 116      33.674  -5.014  -8.959  1.00 92.61           C  
ATOM   1819  HG2 GLN A 116      34.735  -5.079  -9.199  1.00 92.61           H  
ATOM   1820  HG3 GLN A 116      33.160  -4.666  -9.856  1.00 92.61           H  
ATOM   1821  CD  GLN A 116      33.200  -6.406  -8.558  1.00 92.61           C  
ATOM   1822  NE2 GLN A 116      32.080  -6.888  -9.030  1.00 92.61           N  
ATOM   1823 HE21 GLN A 116      31.822  -7.823  -8.748  1.00 92.61           H  
ATOM   1824 HE22 GLN A 116      31.545  -6.337  -9.686  1.00 92.61           H  
ATOM   1825  OE1 GLN A 116      33.864  -7.081  -7.786  1.00 92.61           O  
ATOM   1826  N   VAL A 117      34.198  -1.687  -5.771  1.00 93.33           N  
ATOM   1827  H   VAL A 117      34.839  -2.432  -5.537  1.00 93.33           H  
ATOM   1828  CA  VAL A 117      33.881  -0.665  -4.756  1.00 93.33           C  
ATOM   1829  HA  VAL A 117      32.799  -0.617  -4.632  1.00 93.33           H  
ATOM   1830  C   VAL A 117      34.338   0.713  -5.235  1.00 93.33           C  
ATOM   1831  CB  VAL A 117      34.511  -0.996  -3.388  1.00 93.33           C  
ATOM   1832  HB  VAL A 117      35.587  -1.128  -3.504  1.00 93.33           H  
ATOM   1833  O   VAL A 117      33.563   1.665  -5.203  1.00 93.33           O  
ATOM   1834  CG1 VAL A 117      34.269   0.107  -2.352  1.00 93.33           C  
ATOM   1835 HG11 VAL A 117      33.200   0.286  -2.242  1.00 93.33           H  
ATOM   1836 HG12 VAL A 117      34.672  -0.201  -1.387  1.00 93.33           H  
ATOM   1837 HG13 VAL A 117      34.768   1.029  -2.649  1.00 93.33           H  
ATOM   1838  CG2 VAL A 117      33.924  -2.279  -2.794  1.00 93.33           C  
ATOM   1839 HG21 VAL A 117      34.380  -2.476  -1.824  1.00 93.33           H  
ATOM   1840 HG22 VAL A 117      32.845  -2.179  -2.673  1.00 93.33           H  
ATOM   1841 HG23 VAL A 117      34.138  -3.125  -3.448  1.00 93.33           H  
ATOM   1842  N   LYS A 118      35.570   0.827  -5.737  1.00 91.27           N  
ATOM   1843  H   LYS A 118      36.159   0.007  -5.741  1.00 91.27           H  
ATOM   1844  CA  LYS A 118      36.118   2.081  -6.264  1.00 91.27           C  
ATOM   1845  HA  LYS A 118      36.090   2.838  -5.480  1.00 91.27           H  
ATOM   1846  C   LYS A 118      35.296   2.622  -7.434  1.00 91.27           C  
ATOM   1847  CB  LYS A 118      37.570   1.822  -6.664  1.00 91.27           C  
ATOM   1848  HB2 LYS A 118      37.583   1.054  -7.438  1.00 91.27           H  
ATOM   1849  HB3 LYS A 118      38.113   1.441  -5.799  1.00 91.27           H  
ATOM   1850  O   LYS A 118      34.983   3.811  -7.445  1.00 91.27           O  
ATOM   1851  CG  LYS A 118      38.284   3.074  -7.183  1.00 91.27           C  
ATOM   1852  HG2 LYS A 118      38.399   3.804  -6.382  1.00 91.27           H  
ATOM   1853  HG3 LYS A 118      37.724   3.519  -8.006  1.00 91.27           H  
ATOM   1854  CD  LYS A 118      39.649   2.629  -7.699  1.00 91.27           C  
ATOM   1855  HD2 LYS A 118      40.254   2.260  -6.871  1.00 91.27           H  
ATOM   1856  HD3 LYS A 118      39.495   1.813  -8.404  1.00 91.27           H  
ATOM   1857  CE  LYS A 118      40.372   3.761  -8.416  1.00 91.27           C  
ATOM   1858  HE2 LYS A 118      40.721   4.492  -7.686  1.00 91.27           H  
ATOM   1859  HE3 LYS A 118      39.667   4.247  -9.090  1.00 91.27           H  
ATOM   1860  NZ  LYS A 118      41.491   3.171  -9.184  1.00 91.27           N  
ATOM   1861  HZ1 LYS A 118      41.969   3.859  -9.749  1.00 91.27           H  
ATOM   1862  HZ2 LYS A 118      42.136   2.702  -8.566  1.00 91.27           H  
ATOM   1863  HZ3 LYS A 118      41.120   2.450  -9.786  1.00 91.27           H  
ATOM   1864  N   GLN A 119      34.915   1.771  -8.386  1.00 90.77           N  
ATOM   1865  H   GLN A 119      35.232   0.813  -8.330  1.00 90.77           H  
ATOM   1866  CA  GLN A 119      34.058   2.157  -9.510  1.00 90.77           C  
ATOM   1867  HA  GLN A 119      34.534   2.971 -10.057  1.00 90.77           H  
ATOM   1868  C   GLN A 119      32.700   2.678  -9.028  1.00 90.77           C  
ATOM   1869  CB  GLN A 119      33.872   0.970 -10.463  1.00 90.77           C  
ATOM   1870  HB2 GLN A 119      33.050   1.187 -11.144  1.00 90.77           H  
ATOM   1871  HB3 GLN A 119      33.619   0.077  -9.891  1.00 90.77           H  
ATOM   1872  O   GLN A 119      32.255   3.723  -9.495  1.00 90.77           O  
ATOM   1873  CG  GLN A 119      35.134   0.713 -11.298  1.00 90.77           C  
ATOM   1874  HG2 GLN A 119      35.320   1.575 -11.939  1.00 90.77           H  
ATOM   1875  HG3 GLN A 119      35.999   0.593 -10.646  1.00 90.77           H  
ATOM   1876  CD  GLN A 119      35.021  -0.522 -12.181  1.00 90.77           C  
ATOM   1877  NE2 GLN A 119      36.108  -0.932 -12.795  1.00 90.77           N  
ATOM   1878 HE21 GLN A 119      37.000  -0.532 -12.542  1.00 90.77           H  
ATOM   1879 HE22 GLN A 119      36.010  -1.773 -13.346  1.00 90.77           H  
ATOM   1880  OE1 GLN A 119      33.977  -1.130 -12.348  1.00 90.77           O  
ATOM   1881  N   ALA A 120      32.082   2.017  -8.046  1.00 93.24           N  
ATOM   1882  H   ALA A 120      32.479   1.150  -7.713  1.00 93.24           H  
ATOM   1883  CA  ALA A 120      30.820   2.464  -7.461  1.00 93.24           C  
ATOM   1884  HA  ALA A 120      30.095   2.605  -8.263  1.00 93.24           H  
ATOM   1885  C   ALA A 120      30.949   3.811  -6.723  1.00 93.24           C  
ATOM   1886  CB  ALA A 120      30.305   1.358  -6.542  1.00 93.24           C  
ATOM   1887  HB1 ALA A 120      30.154   0.443  -7.116  1.00 93.24           H  
ATOM   1888  HB2 ALA A 120      31.030   1.166  -5.752  1.00 93.24           H  
ATOM   1889  HB3 ALA A 120      29.357   1.661  -6.098  1.00 93.24           H  
ATOM   1890  O   ALA A 120      30.103   4.690  -6.902  1.00 93.24           O  
ATOM   1891  N   ILE A 121      32.028   4.023  -5.957  1.00 92.93           N  
ATOM   1892  H   ILE A 121      32.662   3.252  -5.805  1.00 92.93           H  
ATOM   1893  CA  ILE A 121      32.324   5.324  -5.327  1.00 92.93           C  
ATOM   1894  HA  ILE A 121      31.482   5.605  -4.694  1.00 92.93           H  
ATOM   1895  C   ILE A 121      32.460   6.405  -6.405  1.00 92.93           C  
ATOM   1896  CB  ILE A 121      33.596   5.253  -4.443  1.00 92.93           C  
ATOM   1897  HB  ILE A 121      34.419   4.858  -5.039  1.00 92.93           H  
ATOM   1898  O   ILE A 121      31.847   7.464  -6.305  1.00 92.93           O  
ATOM   1899  CG1 ILE A 121      33.366   4.322  -3.237  1.00 92.93           C  
ATOM   1900 HG12 ILE A 121      32.615   4.768  -2.584  1.00 92.93           H  
ATOM   1901 HG13 ILE A 121      32.966   3.374  -3.595  1.00 92.93           H  
ATOM   1902  CG2 ILE A 121      33.991   6.654  -3.935  1.00 92.93           C  
ATOM   1903 HG21 ILE A 121      34.223   7.315  -4.770  1.00 92.93           H  
ATOM   1904 HG22 ILE A 121      34.882   6.607  -3.310  1.00 92.93           H  
ATOM   1905 HG23 ILE A 121      33.175   7.087  -3.356  1.00 92.93           H  
ATOM   1906  CD1 ILE A 121      34.612   3.999  -2.405  1.00 92.93           C  
ATOM   1907 HD11 ILE A 121      34.346   3.278  -1.631  1.00 92.93           H  
ATOM   1908 HD12 ILE A 121      35.382   3.568  -3.045  1.00 92.93           H  
ATOM   1909 HD13 ILE A 121      34.997   4.895  -1.919  1.00 92.93           H  
ATOM   1910  N   PHE A 122      33.227   6.141  -7.463  1.00 91.92           N  
ATOM   1911  H   PHE A 122      33.704   5.252  -7.507  1.00 91.92           H  
ATOM   1912  CA  PHE A 122      33.499   7.134  -8.505  1.00 91.92           C  
ATOM   1913  HA  PHE A 122      33.792   8.072  -8.033  1.00 91.92           H  
ATOM   1914  C   PHE A 122      32.258   7.446  -9.348  1.00 91.92           C  
ATOM   1915  CB  PHE A 122      34.660   6.652  -9.387  1.00 91.92           C  
ATOM   1916  HB2 PHE A 122      34.488   5.614  -9.670  1.00 91.92           H  
ATOM   1917  HB3 PHE A 122      34.640   7.243 -10.303  1.00 91.92           H  
ATOM   1918  O   PHE A 122      32.101   8.578  -9.803  1.00 91.92           O  
ATOM   1919  CG  PHE A 122      36.061   6.777  -8.803  1.00 91.92           C  
ATOM   1920  CD1 PHE A 122      36.302   6.861  -7.414  1.00 91.92           C  
ATOM   1921  HD1 PHE A 122      35.493   6.839  -6.700  1.00 91.92           H  
ATOM   1922  CD2 PHE A 122      37.155   6.829  -9.687  1.00 91.92           C  
ATOM   1923  HD2 PHE A 122      36.983   6.772 -10.752  1.00 91.92           H  
ATOM   1924  CE1 PHE A 122      37.609   6.997  -6.922  1.00 91.92           C  
ATOM   1925  HE1 PHE A 122      37.770   7.085  -5.858  1.00 91.92           H  
ATOM   1926  CE2 PHE A 122      38.466   6.973  -9.196  1.00 91.92           C  
ATOM   1927  HE2 PHE A 122      39.293   7.041  -9.887  1.00 91.92           H  
ATOM   1928  CZ  PHE A 122      38.692   7.058  -7.812  1.00 91.92           C  
ATOM   1929  HZ  PHE A 122      39.693   7.196  -7.429  1.00 91.92           H  
ATOM   1930  N   ALA A 123      31.364   6.471  -9.526  1.00 91.38           N  
ATOM   1931  H   ALA A 123      31.588   5.548  -9.184  1.00 91.38           H  
ATOM   1932  CA  ALA A 123      30.101   6.631 -10.236  1.00 91.38           C  
ATOM   1933  HA  ALA A 123      30.270   7.246 -11.120  1.00 91.38           H  
ATOM   1934  C   ALA A 123      29.011   7.330  -9.403  1.00 91.38           C  
ATOM   1935  CB  ALA A 123      29.644   5.245 -10.706  1.00 91.38           C  
ATOM   1936  HB1 ALA A 123      30.409   4.793 -11.336  1.00 91.38           H  
ATOM   1937  HB2 ALA A 123      28.723   5.337 -11.282  1.00 91.38           H  
ATOM   1938  HB3 ALA A 123      29.461   4.603  -9.845  1.00 91.38           H  
ATOM   1939  O   ALA A 123      27.998   7.737  -9.964  1.00 91.38           O  
ATOM   1940  N   THR A 124      29.197   7.491  -8.087  1.00 91.36           N  
ATOM   1941  H   THR A 124      30.062   7.169  -7.678  1.00 91.36           H  
ATOM   1942  CA  THR A 124      28.191   8.099  -7.206  1.00 91.36           C  
ATOM   1943  HA  THR A 124      27.228   7.635  -7.420  1.00 91.36           H  
ATOM   1944  C   THR A 124      28.112   9.619  -7.438  1.00 91.36           C  
ATOM   1945  CB  THR A 124      28.492   7.786  -5.736  1.00 91.36           C  
ATOM   1946  HB  THR A 124      29.493   8.134  -5.484  1.00 91.36           H  
ATOM   1947  O   THR A 124      29.061  10.329  -7.092  1.00 91.36           O  
ATOM   1948  CG2 THR A 124      27.474   8.426  -4.788  1.00 91.36           C  
ATOM   1949 HG21 THR A 124      27.658   8.074  -3.773  1.00 91.36           H  
ATOM   1950 HG22 THR A 124      26.463   8.149  -5.085  1.00 91.36           H  
ATOM   1951 HG23 THR A 124      27.587   9.510  -4.794  1.00 91.36           H  
ATOM   1952  OG1 THR A 124      28.406   6.398  -5.513  1.00 91.36           O  
ATOM   1953  HG1 THR A 124      29.050   5.938  -6.056  1.00 91.36           H  
ATOM   1954  N   PRO A 125      26.986  10.173  -7.941  1.00 91.69           N  
ATOM   1955  CA  PRO A 125      26.897  11.592  -8.313  1.00 91.69           C  
ATOM   1956  HA  PRO A 125      27.629  11.792  -9.095  1.00 91.69           H  
ATOM   1957  C   PRO A 125      27.140  12.563  -7.151  1.00 91.69           C  
ATOM   1958  CB  PRO A 125      25.489  11.778  -8.891  1.00 91.69           C  
ATOM   1959  HB2 PRO A 125      24.786  12.058  -8.106  1.00 91.69           H  
ATOM   1960  HB3 PRO A 125      25.479  12.519  -9.690  1.00 91.69           H  
ATOM   1961  O   PRO A 125      27.687  13.645  -7.345  1.00 91.69           O  
ATOM   1962  CG  PRO A 125      25.132  10.389  -9.411  1.00 91.69           C  
ATOM   1963  HG2 PRO A 125      24.054  10.238  -9.468  1.00 91.69           H  
ATOM   1964  HG3 PRO A 125      25.597  10.230 -10.384  1.00 91.69           H  
ATOM   1965  CD  PRO A 125      25.781   9.475  -8.377  1.00 91.69           C  
ATOM   1966  HD2 PRO A 125      25.988   8.508  -8.836  1.00 91.69           H  
ATOM   1967  HD3 PRO A 125      25.111   9.346  -7.527  1.00 91.69           H  
ATOM   1968  N   ALA A 126      26.784  12.171  -5.923  1.00 91.11           N  
ATOM   1969  H   ALA A 126      26.354  11.264  -5.815  1.00 91.11           H  
ATOM   1970  CA  ALA A 126      26.997  12.987  -4.726  1.00 91.11           C  
ATOM   1971  HA  ALA A 126      26.511  13.951  -4.878  1.00 91.11           H  
ATOM   1972  C   ALA A 126      28.483  13.266  -4.436  1.00 91.11           C  
ATOM   1973  CB  ALA A 126      26.328  12.289  -3.537  1.00 91.11           C  
ATOM   1974  HB1 ALA A 126      26.414  12.917  -2.650  1.00 91.11           H  
ATOM   1975  HB2 ALA A 126      26.814  11.335  -3.337  1.00 91.11           H  
ATOM   1976  HB3 ALA A 126      25.271  12.121  -3.746  1.00 91.11           H  
ATOM   1977  O   ALA A 126      28.791  14.250  -3.764  1.00 91.11           O  
ATOM   1978  N   PHE A 127      29.394  12.442  -4.962  1.00 92.51           N  
ATOM   1979  H   PHE A 127      29.077  11.667  -5.527  1.00 92.51           H  
ATOM   1980  CA  PHE A 127      30.844  12.607  -4.835  1.00 92.51           C  
ATOM   1981  HA  PHE A 127      31.058  13.280  -4.005  1.00 92.51           H  
ATOM   1982  C   PHE A 127      31.481  13.256  -6.063  1.00 92.51           C  
ATOM   1983  CB  PHE A 127      31.490  11.252  -4.524  1.00 92.51           C  
ATOM   1984  HB2 PHE A 127      31.392  10.614  -5.403  1.00 92.51           H  
ATOM   1985  HB3 PHE A 127      32.554  11.404  -4.343  1.00 92.51           H  
ATOM   1986  O   PHE A 127      32.704  13.300  -6.158  1.00 92.51           O  
ATOM   1987  CG  PHE A 127      30.919  10.528  -3.324  1.00 92.51           C  
ATOM   1988  CD1 PHE A 127      30.525  11.232  -2.169  1.00 92.51           C  
ATOM   1989  HD1 PHE A 127      30.631  12.306  -2.121  1.00 92.51           H  
ATOM   1990  CD2 PHE A 127      30.818   9.128  -3.346  1.00 92.51           C  
ATOM   1991  HD2 PHE A 127      31.155   8.575  -4.210  1.00 92.51           H  
ATOM   1992  CE1 PHE A 127      30.019  10.542  -1.056  1.00 92.51           C  
ATOM   1993  HE1 PHE A 127      29.734  11.080  -0.164  1.00 92.51           H  
ATOM   1994  CE2 PHE A 127      30.299   8.439  -2.241  1.00 92.51           C  
ATOM   1995  HE2 PHE A 127      30.215   7.363  -2.279  1.00 92.51           H  
ATOM   1996  CZ  PHE A 127      29.900   9.143  -1.092  1.00 92.51           C  
ATOM   1997  HZ  PHE A 127      29.517   8.610  -0.235  1.00 92.51           H  
ATOM   1998  N   GLN A 128      30.681  13.752  -7.008  1.00 90.12           N  
ATOM   1999  H   GLN A 128      29.680  13.702  -6.889  1.00 90.12           H  
ATOM   2000  CA  GLN A 128      31.180  14.375  -8.227  1.00 90.12           C  
ATOM   2001  HA  GLN A 128      32.247  14.166  -8.300  1.00 90.12           H  
ATOM   2002  C   GLN A 128      31.038  15.903  -8.195  1.00 90.12           C  
ATOM   2003  CB  GLN A 128      30.517  13.746  -9.462  1.00 90.12           C  
ATOM   2004  HB2 GLN A 128      29.438  13.883  -9.395  1.00 90.12           H  
ATOM   2005  HB3 GLN A 128      30.871  14.268 -10.351  1.00 90.12           H  
ATOM   2006  O   GLN A 128      30.115  16.470  -7.600  1.00 90.12           O  
ATOM   2007  CG  GLN A 128      30.833  12.245  -9.619  1.00 90.12           C  
ATOM   2008  HG2 GLN A 128      30.508  11.705  -8.730  1.00 90.12           H  
ATOM   2009  HG3 GLN A 128      31.909  12.106  -9.724  1.00 90.12           H  
ATOM   2010  CD  GLN A 128      30.144  11.622 -10.829  1.00 90.12           C  
ATOM   2011  NE2 GLN A 128      30.284  10.335 -11.040  1.00 90.12           N  
ATOM   2012 HE21 GLN A 128      30.881   9.770 -10.453  1.00 90.12           H  
ATOM   2013 HE22 GLN A 128      29.780   9.955 -11.829  1.00 90.12           H  
ATOM   2014  OE1 GLN A 128      29.466  12.274 -11.605  1.00 90.12           O  
ATOM   2015  N   VAL A 129      31.965  16.575  -8.869  1.00 89.75           N  
ATOM   2016  H   VAL A 129      32.713  16.041  -9.289  1.00 89.75           H  
ATOM   2017  CA  VAL A 129      31.900  17.991  -9.248  1.00 89.75           C  
ATOM   2018  HA  VAL A 129      30.898  18.378  -9.060  1.00 89.75           H  
ATOM   2019  C   VAL A 129      32.163  18.044 -10.752  1.00 89.75           C  
ATOM   2020  CB  VAL A 129      32.910  18.842  -8.452  1.00 89.75           C  
ATOM   2021  HB  VAL A 129      33.919  18.477  -8.644  1.00 89.75           H  
ATOM   2022  O   VAL A 129      33.074  17.378 -11.239  1.00 89.75           O  
ATOM   2023  CG1 VAL A 129      32.832  20.320  -8.855  1.00 89.75           C  
ATOM   2024 HG11 VAL A 129      31.823  20.707  -8.711  1.00 89.75           H  
ATOM   2025 HG12 VAL A 129      33.529  20.903  -8.254  1.00 89.75           H  
ATOM   2026 HG13 VAL A 129      33.115  20.444  -9.900  1.00 89.75           H  
ATOM   2027  CG2 VAL A 129      32.640  18.766  -6.940  1.00 89.75           C  
ATOM   2028 HG21 VAL A 129      33.390  19.351  -6.409  1.00 89.75           H  
ATOM   2029 HG22 VAL A 129      32.717  17.734  -6.597  1.00 89.75           H  
ATOM   2030 HG23 VAL A 129      31.648  19.159  -6.718  1.00 89.75           H  
ATOM   2031  N   ASP A 130      31.314  18.746 -11.506  1.00 87.48           N  
ATOM   2032  H   ASP A 130      30.675  19.387 -11.058  1.00 87.48           H  
ATOM   2033  CA  ASP A 130      31.369  18.795 -12.978  1.00 87.48           C  
ATOM   2034  HA  ASP A 130      30.421  19.215 -13.313  1.00 87.48           H  
ATOM   2035  C   ASP A 130      31.452  17.404 -13.650  1.00 87.48           C  
ATOM   2036  CB  ASP A 130      32.460  19.778 -13.435  1.00 87.48           C  
ATOM   2037  HB2 ASP A 130      33.435  19.419 -13.105  1.00 87.48           H  
ATOM   2038  HB3 ASP A 130      32.465  19.823 -14.524  1.00 87.48           H  
ATOM   2039  O   ASP A 130      32.167  17.193 -14.632  1.00 87.48           O  
ATOM   2040  CG  ASP A 130      32.219  21.193 -12.905  1.00 87.48           C  
ATOM   2041  OD1 ASP A 130      31.033  21.589 -12.837  1.00 87.48           O  
ATOM   2042  OD2 ASP A 130      33.222  21.858 -12.568  1.00 87.48           O  
ATOM   2043  N   GLY A 131      30.734  16.422 -13.089  1.00 89.05           N  
ATOM   2044  H   GLY A 131      30.193  16.654 -12.268  1.00 89.05           H  
ATOM   2045  CA  GLY A 131      30.661  15.049 -13.605  1.00 89.05           C  
ATOM   2046  HA2 GLY A 131      29.826  14.538 -13.126  1.00 89.05           H  
ATOM   2047  HA3 GLY A 131      30.470  15.081 -14.677  1.00 89.05           H  
ATOM   2048  C   GLY A 131      31.914  14.193 -13.377  1.00 89.05           C  
ATOM   2049  O   GLY A 131      32.013  13.099 -13.930  1.00 89.05           O  
ATOM   2050  N   LYS A 132      32.886  14.661 -12.584  1.00 89.05           N  
ATOM   2051  H   LYS A 132      32.778  15.585 -12.191  1.00 89.05           H  
ATOM   2052  CA  LYS A 132      34.094  13.904 -12.221  1.00 89.05           C  
ATOM   2053  HA  LYS A 132      34.040  12.908 -12.660  1.00 89.05           H  
ATOM   2054  C   LYS A 132      34.177  13.727 -10.713  1.00 89.05           C  
ATOM   2055  CB  LYS A 132      35.343  14.610 -12.762  1.00 89.05           C  
ATOM   2056  HB2 LYS A 132      35.368  15.632 -12.385  1.00 89.05           H  
ATOM   2057  HB3 LYS A 132      36.228  14.087 -12.400  1.00 89.05           H  
ATOM   2058  O   LYS A 132      33.814  14.630  -9.967  1.00 89.05           O  
ATOM   2059  CG  LYS A 132      35.361  14.624 -14.296  1.00 89.05           C  
ATOM   2060  HG2 LYS A 132      34.503  15.183 -14.668  1.00 89.05           H  
ATOM   2061  HG3 LYS A 132      35.307  13.601 -14.668  1.00 89.05           H  
ATOM   2062  CD  LYS A 132      36.641  15.284 -14.807  1.00 89.05           C  
ATOM   2063  HD2 LYS A 132      37.506  14.712 -14.469  1.00 89.05           H  
ATOM   2064  HD3 LYS A 132      36.697  16.296 -14.407  1.00 89.05           H  
ATOM   2065  CE  LYS A 132      36.602  15.331 -16.335  1.00 89.05           C  
ATOM   2066  HE2 LYS A 132      35.686  15.843 -16.632  1.00 89.05           H  
ATOM   2067  HE3 LYS A 132      36.552  14.312 -16.717  1.00 89.05           H  
ATOM   2068  NZ  LYS A 132      37.784  16.042 -16.873  1.00 89.05           N  
ATOM   2069  HZ1 LYS A 132      37.798  16.984 -16.510  1.00 89.05           H  
ATOM   2070  HZ2 LYS A 132      38.634  15.574 -16.594  1.00 89.05           H  
ATOM   2071  HZ3 LYS A 132      37.736  16.088 -17.881  1.00 89.05           H  
ATOM   2072  N   PHE A 133      34.655  12.566 -10.267  1.00 91.09           N  
ATOM   2073  H   PHE A 133      34.924  11.861 -10.938  1.00 91.09           H  
ATOM   2074  CA  PHE A 133      34.863  12.287  -8.845  1.00 91.09           C  
ATOM   2075  HA  PHE A 133      33.901  12.305  -8.334  1.00 91.09           H  
ATOM   2076  C   PHE A 133      35.762  13.353  -8.199  1.00 91.09           C  
ATOM   2077  CB  PHE A 133      35.467  10.884  -8.685  1.00 91.09           C  
ATOM   2078  HB2 PHE A 133      34.746  10.147  -9.038  1.00 91.09           H  
ATOM   2079  HB3 PHE A 133      36.356  10.805  -9.312  1.00 91.09           H  
ATOM   2080  O   PHE A 133      36.844  13.642  -8.713  1.00 91.09           O  
ATOM   2081  CG  PHE A 133      35.850  10.552  -7.255  1.00 91.09           C  
ATOM   2082  CD1 PHE A 133      37.186  10.689  -6.830  1.00 91.09           C  
ATOM   2083  HD1 PHE A 133      37.943  11.013  -7.529  1.00 91.09           H  
ATOM   2084  CD2 PHE A 133      34.862  10.158  -6.334  1.00 91.09           C  
ATOM   2085  HD2 PHE A 133      33.830  10.075  -6.643  1.00 91.09           H  
ATOM   2086  CE1 PHE A 133      37.534  10.423  -5.493  1.00 91.09           C  
ATOM   2087  HE1 PHE A 133      38.557  10.529  -5.164  1.00 91.09           H  
ATOM   2088  CE2 PHE A 133      35.211   9.898  -4.998  1.00 91.09           C  
ATOM   2089  HE2 PHE A 133      34.448   9.616  -4.287  1.00 91.09           H  
ATOM   2090  CZ  PHE A 133      36.545  10.027  -4.577  1.00 91.09           C  
ATOM   2091  HZ  PHE A 133      36.804   9.835  -3.546  1.00 91.09           H  
ATOM   2092  N   ASP A 134      35.322  13.894  -7.064  1.00 91.03           N  
ATOM   2093  H   ASP A 134      34.426  13.598  -6.702  1.00 91.03           H  
ATOM   2094  CA  ASP A 134      36.051  14.870  -6.261  1.00 91.03           C  
ATOM   2095  HA  ASP A 134      37.013  15.070  -6.734  1.00 91.03           H  
ATOM   2096  C   ASP A 134      36.315  14.317  -4.854  1.00 91.03           C  
ATOM   2097  CB  ASP A 134      35.303  16.206  -6.215  1.00 91.03           C  
ATOM   2098  HB2 ASP A 134      35.130  16.560  -7.232  1.00 91.03           H  
ATOM   2099  HB3 ASP A 134      34.338  16.076  -5.725  1.00 91.03           H  
ATOM   2100  O   ASP A 134      35.406  14.057  -4.061  1.00 91.03           O  
ATOM   2101  CG  ASP A 134      36.152  17.225  -5.455  1.00 91.03           C  
ATOM   2102  OD1 ASP A 134      36.030  17.280  -4.211  1.00 91.03           O  
ATOM   2103  OD2 ASP A 134      37.018  17.857  -6.089  1.00 91.03           O  
ATOM   2104  N   ASN A 135      37.597  14.145  -4.530  1.00 89.84           N  
ATOM   2105  H   ASN A 135      38.296  14.392  -5.216  1.00 89.84           H  
ATOM   2106  CA  ASN A 135      38.013  13.529  -3.273  1.00 89.84           C  
ATOM   2107  HA  ASN A 135      37.441  12.610  -3.142  1.00 89.84           H  
ATOM   2108  C   ASN A 135      37.731  14.422  -2.049  1.00 89.84           C  
ATOM   2109  CB  ASN A 135      39.502  13.171  -3.391  1.00 89.84           C  
ATOM   2110  HB2 ASN A 135      40.092  14.088  -3.405  1.00 89.84           H  
ATOM   2111  HB3 ASN A 135      39.675  12.634  -4.324  1.00 89.84           H  
ATOM   2112  O   ASN A 135      37.499  13.907  -0.955  1.00 89.84           O  
ATOM   2113  CG  ASN A 135      39.971  12.275  -2.258  1.00 89.84           C  
ATOM   2114  ND2 ASN A 135      41.137  12.528  -1.710  1.00 89.84           N  
ATOM   2115 HD21 ASN A 135      41.425  11.904  -0.969  1.00 89.84           H  
ATOM   2116 HD22 ASN A 135      41.681  13.327  -1.999  1.00 89.84           H  
ATOM   2117  OD1 ASN A 135      39.319  11.329  -1.859  1.00 89.84           O  
ATOM   2118  N   SER A 136      37.741  15.751  -2.201  1.00 88.63           N  
ATOM   2119  H   SER A 136      37.777  16.137  -3.134  1.00 88.63           H  
ATOM   2120  CA  SER A 136      37.401  16.665  -1.102  1.00 88.63           C  
ATOM   2121  HA  SER A 136      37.968  16.393  -0.211  1.00 88.63           H  
ATOM   2122  C   SER A 136      35.923  16.555  -0.748  1.00 88.63           C  
ATOM   2123  CB  SER A 136      37.735  18.116  -1.465  1.00 88.63           C  
ATOM   2124  HB2 SER A 136      36.987  18.782  -1.035  1.00 88.63           H  
ATOM   2125  HB3 SER A 136      37.736  18.247  -2.547  1.00 88.63           H  
ATOM   2126  O   SER A 136      35.579  16.427   0.427  1.00 88.63           O  
ATOM   2127  OG  SER A 136      38.996  18.462  -0.928  1.00 88.63           O  
ATOM   2128  HG  SER A 136      39.213  19.341  -1.244  1.00 88.63           H  
ATOM   2129  N   ARG A 137      35.049  16.532  -1.758  1.00 91.27           N  
ATOM   2130  H   ARG A 137      35.411  16.675  -2.690  1.00 91.27           H  
ATOM   2131  CA  ARG A 137      33.606  16.348  -1.607  1.00 91.27           C  
ATOM   2132  HA  ARG A 137      33.229  17.102  -0.916  1.00 91.27           H  
ATOM   2133  C   ARG A 137      33.278  14.990  -0.997  1.00 91.27           C  
ATOM   2134  CB  ARG A 137      32.945  16.542  -2.977  1.00 91.27           C  
ATOM   2135  HB2 ARG A 137      33.256  15.747  -3.655  1.00 91.27           H  
ATOM   2136  HB3 ARG A 137      33.271  17.497  -3.391  1.00 91.27           H  
ATOM   2137  O   ARG A 137      32.485  14.936  -0.062  1.00 91.27           O  
ATOM   2138  CG  ARG A 137      31.419  16.545  -2.867  1.00 91.27           C  
ATOM   2139  HG2 ARG A 137      31.069  15.555  -2.575  1.00 91.27           H  
ATOM   2140  HG3 ARG A 137      31.111  17.270  -2.113  1.00 91.27           H  
ATOM   2141  CD  ARG A 137      30.792  16.925  -4.209  1.00 91.27           C  
ATOM   2142  HD2 ARG A 137      31.076  16.189  -4.961  1.00 91.27           H  
ATOM   2143  HD3 ARG A 137      31.177  17.900  -4.506  1.00 91.27           H  
ATOM   2144  NE  ARG A 137      29.328  16.965  -4.088  1.00 91.27           N  
ATOM   2145  HE  ARG A 137      28.917  16.199  -3.574  1.00 91.27           H  
ATOM   2146  NH1 ARG A 137      28.913  18.575  -5.655  1.00 91.27           N  
ATOM   2147 HH11 ARG A 137      29.779  18.302  -6.098  1.00 91.27           H  
ATOM   2148 HH12 ARG A 137      28.264  19.162  -6.160  1.00 91.27           H  
ATOM   2149  NH2 ARG A 137      27.248  17.833  -4.361  1.00 91.27           N  
ATOM   2150 HH21 ARG A 137      26.614  18.460  -4.835  1.00 91.27           H  
ATOM   2151 HH22 ARG A 137      26.923  17.228  -3.620  1.00 91.27           H  
ATOM   2152  CZ  ARG A 137      28.507  17.793  -4.698  1.00 91.27           C  
ATOM   2153  N   TYR A 138      33.925  13.923  -1.472  1.00 92.71           N  
ATOM   2154  H   TYR A 138      34.520  14.049  -2.278  1.00 92.71           H  
ATOM   2155  CA  TYR A 138      33.806  12.582  -0.892  1.00 92.71           C  
ATOM   2156  HA  TYR A 138      32.780  12.235  -1.009  1.00 92.71           H  
ATOM   2157  C   TYR A 138      34.107  12.589   0.614  1.00 92.71           C  
ATOM   2158  CB  TYR A 138      34.729  11.622  -1.654  1.00 92.71           C  
ATOM   2159  HB2 TYR A 138      34.385  11.556  -2.686  1.00 92.71           H  
ATOM   2160  HB3 TYR A 138      35.735  12.040  -1.675  1.00 92.71           H  
ATOM   2161  O   TYR A 138      33.240  12.246   1.415  1.00 92.71           O  
ATOM   2162  CG  TYR A 138      34.799  10.220  -1.078  1.00 92.71           C  
ATOM   2163  CD1 TYR A 138      35.999   9.739  -0.517  1.00 92.71           C  
ATOM   2164  HD1 TYR A 138      36.874  10.372  -0.483  1.00 92.71           H  
ATOM   2165  CD2 TYR A 138      33.660   9.396  -1.095  1.00 92.71           C  
ATOM   2166  HD2 TYR A 138      32.729   9.769  -1.496  1.00 92.71           H  
ATOM   2167  CE1 TYR A 138      36.063   8.430   0.000  1.00 92.71           C  
ATOM   2168  HE1 TYR A 138      36.984   8.069   0.433  1.00 92.71           H  
ATOM   2169  CE2 TYR A 138      33.718   8.088  -0.583  1.00 92.71           C  
ATOM   2170  HE2 TYR A 138      32.841   7.459  -0.591  1.00 92.71           H  
ATOM   2171  OH  TYR A 138      34.979   6.329   0.443  1.00 92.71           O  
ATOM   2172  HH  TYR A 138      35.837   6.110   0.815  1.00 92.71           H  
ATOM   2173  CZ  TYR A 138      34.925   7.596  -0.047  1.00 92.71           C  
ATOM   2174  N   ASN A 139      35.283  13.076   1.020  1.00 90.97           N  
ATOM   2175  H   ASN A 139      35.950  13.376   0.323  1.00 90.97           H  
ATOM   2176  CA  ASN A 139      35.667  13.112   2.436  1.00 90.97           C  
ATOM   2177  HA  ASN A 139      35.530  12.117   2.859  1.00 90.97           H  
ATOM   2178  C   ASN A 139      34.794  14.062   3.272  1.00 90.97           C  
ATOM   2179  CB  ASN A 139      37.151  13.487   2.544  1.00 90.97           C  
ATOM   2180  HB2 ASN A 139      37.341  14.408   1.993  1.00 90.97           H  
ATOM   2181  HB3 ASN A 139      37.402  13.654   3.591  1.00 90.97           H  
ATOM   2182  O   ASN A 139      34.497  13.761   4.426  1.00 90.97           O  
ATOM   2183  CG  ASN A 139      38.052  12.375   2.041  1.00 90.97           C  
ATOM   2184  ND2 ASN A 139      38.923  12.654   1.106  1.00 90.97           N  
ATOM   2185 HD21 ASN A 139      38.746  13.480   0.553  1.00 90.97           H  
ATOM   2186 HD22 ASN A 139      39.334  11.840   0.672  1.00 90.97           H  
ATOM   2187  OD1 ASN A 139      37.970  11.233   2.452  1.00 90.97           O  
ATOM   2188  N   GLY A 140      34.359  15.190   2.703  1.00 90.93           N  
ATOM   2189  H   GLY A 140      34.667  15.410   1.767  1.00 90.93           H  
ATOM   2190  CA  GLY A 140      33.449  16.124   3.367  1.00 90.93           C  
ATOM   2191  HA2 GLY A 140      33.911  16.501   4.280  1.00 90.93           H  
ATOM   2192  HA3 GLY A 140      33.252  16.962   2.698  1.00 90.93           H  
ATOM   2193  C   GLY A 140      32.114  15.473   3.728  1.00 90.93           C  
ATOM   2194  O   GLY A 140      31.672  15.578   4.871  1.00 90.93           O  
ATOM   2195  N   ILE A 141      31.517  14.738   2.784  1.00 92.85           N  
ATOM   2196  H   ILE A 141      31.949  14.673   1.874  1.00 92.85           H  
ATOM   2197  CA  ILE A 141      30.262  14.011   3.014  1.00 92.85           C  
ATOM   2198  HA  ILE A 141      29.542  14.698   3.461  1.00 92.85           H  
ATOM   2199  C   ILE A 141      30.463  12.880   4.028  1.00 92.85           C  
ATOM   2200  CB  ILE A 141      29.670  13.511   1.675  1.00 92.85           C  
ATOM   2201  HB  ILE A 141      30.448  12.982   1.125  1.00 92.85           H  
ATOM   2202  O   ILE A 141      29.654  12.740   4.942  1.00 92.85           O  
ATOM   2203  CG1 ILE A 141      29.192  14.723   0.841  1.00 92.85           C  
ATOM   2204 HG12 ILE A 141      29.970  15.487   0.822  1.00 92.85           H  
ATOM   2205 HG13 ILE A 141      28.315  15.161   1.316  1.00 92.85           H  
ATOM   2206  CG2 ILE A 141      28.493  12.544   1.922  1.00 92.85           C  
ATOM   2207 HG21 ILE A 141      27.747  13.018   2.560  1.00 92.85           H  
ATOM   2208 HG22 ILE A 141      28.841  11.633   2.409  1.00 92.85           H  
ATOM   2209 HG23 ILE A 141      28.021  12.248   0.986  1.00 92.85           H  
ATOM   2210  CD1 ILE A 141      28.853  14.395  -0.617  1.00 92.85           C  
ATOM   2211 HD11 ILE A 141      28.039  13.673  -0.684  1.00 92.85           H  
ATOM   2212 HD12 ILE A 141      29.742  14.003  -1.111  1.00 92.85           H  
ATOM   2213 HD13 ILE A 141      28.547  15.310  -1.125  1.00 92.85           H  
ATOM   2214  N   LEU A 142      31.550  12.108   3.932  1.00 91.22           N  
ATOM   2215  H   LEU A 142      32.182  12.243   3.157  1.00 91.22           H  
ATOM   2216  CA  LEU A 142      31.819  11.034   4.896  1.00 91.22           C  
ATOM   2217  HA  LEU A 142      30.953  10.373   4.939  1.00 91.22           H  
ATOM   2218  C   LEU A 142      32.009  11.549   6.326  1.00 91.22           C  
ATOM   2219  CB  LEU A 142      33.049  10.232   4.463  1.00 91.22           C  
ATOM   2220  HB2 LEU A 142      33.898  10.904   4.337  1.00 91.22           H  
ATOM   2221  HB3 LEU A 142      33.284   9.553   5.282  1.00 91.22           H  
ATOM   2222  O   LEU A 142      31.449  10.977   7.261  1.00 91.22           O  
ATOM   2223  CG  LEU A 142      32.880   9.388   3.192  1.00 91.22           C  
ATOM   2224  HG  LEU A 142      32.896  10.021   2.305  1.00 91.22           H  
ATOM   2225  CD1 LEU A 142      34.060   8.428   3.126  1.00 91.22           C  
ATOM   2226 HD11 LEU A 142      34.981   8.984   2.952  1.00 91.22           H  
ATOM   2227 HD12 LEU A 142      34.127   7.867   4.058  1.00 91.22           H  
ATOM   2228 HD13 LEU A 142      33.892   7.719   2.315  1.00 91.22           H  
ATOM   2229  CD2 LEU A 142      31.587   8.578   3.163  1.00 91.22           C  
ATOM   2230 HD21 LEU A 142      31.501   7.969   4.063  1.00 91.22           H  
ATOM   2231 HD22 LEU A 142      30.727   9.244   3.089  1.00 91.22           H  
ATOM   2232 HD23 LEU A 142      31.580   7.947   2.274  1.00 91.22           H  
ATOM   2233  N   ASN A 143      32.717  12.669   6.491  1.00 89.50           N  
ATOM   2234  H   ASN A 143      33.181  13.068   5.688  1.00 89.50           H  
ATOM   2235  CA  ASN A 143      32.864  13.327   7.788  1.00 89.50           C  
ATOM   2236  HA  ASN A 143      33.263  12.612   8.508  1.00 89.50           H  
ATOM   2237  C   ASN A 143      31.516  13.806   8.334  1.00 89.50           C  
ATOM   2238  CB  ASN A 143      33.835  14.507   7.650  1.00 89.50           C  
ATOM   2239  HB2 ASN A 143      33.746  15.145   8.530  1.00 89.50           H  
ATOM   2240  HB3 ASN A 143      33.570  15.098   6.774  1.00 89.50           H  
ATOM   2241  O   ASN A 143      31.250  13.642   9.523  1.00 89.50           O  
ATOM   2242  CG  ASN A 143      35.288  14.084   7.559  1.00 89.50           C  
ATOM   2243  ND2 ASN A 143      36.132  14.931   7.020  1.00 89.50           N  
ATOM   2244 HD21 ASN A 143      37.084  14.602   6.944  1.00 89.50           H  
ATOM   2245 HD22 ASN A 143      35.786  15.773   6.583  1.00 89.50           H  
ATOM   2246  OD1 ASN A 143      35.708  13.032   8.006  1.00 89.50           O  
ATOM   2247  N   GLN A 144      30.647  14.348   7.475  1.00 88.12           N  
ATOM   2248  H   GLN A 144      30.924  14.475   6.512  1.00 88.12           H  
ATOM   2249  CA  GLN A 144      29.289  14.733   7.863  1.00 88.12           C  
ATOM   2250  HA  GLN A 144      29.357  15.402   8.721  1.00 88.12           H  
ATOM   2251  C   GLN A 144      28.447  13.520   8.298  1.00 88.12           C  
ATOM   2252  CB  GLN A 144      28.637  15.497   6.702  1.00 88.12           C  
ATOM   2253  HB2 GLN A 144      28.486  14.826   5.856  1.00 88.12           H  
ATOM   2254  HB3 GLN A 144      29.303  16.302   6.392  1.00 88.12           H  
ATOM   2255  O   GLN A 144      27.618  13.643   9.196  1.00 88.12           O  
ATOM   2256  CG  GLN A 144      27.286  16.107   7.102  1.00 88.12           C  
ATOM   2257  HG2 GLN A 144      27.427  16.768   7.956  1.00 88.12           H  
ATOM   2258  HG3 GLN A 144      26.599  15.312   7.393  1.00 88.12           H  
ATOM   2259  CD  GLN A 144      26.626  16.900   5.979  1.00 88.12           C  
ATOM   2260  NE2 GLN A 144      25.428  17.394   6.199  1.00 88.12           N  
ATOM   2261 HE21 GLN A 144      24.961  17.237   7.081  1.00 88.12           H  
ATOM   2262 HE22 GLN A 144      25.017  17.911   5.435  1.00 88.12           H  
ATOM   2263  OE1 GLN A 144      27.151  17.097   4.896  1.00 88.12           O  
ATOM   2264  N   MET A 145      28.683  12.346   7.705  1.00 83.81           N  
ATOM   2265  H   MET A 145      29.334  12.331   6.933  1.00 83.81           H  
ATOM   2266  CA  MET A 145      28.063  11.076   8.103  1.00 83.81           C  
ATOM   2267  HA  MET A 145      27.032  11.267   8.400  1.00 83.81           H  
ATOM   2268  C   MET A 145      28.743  10.408   9.312  1.00 83.81           C  
ATOM   2269  CB  MET A 145      28.045  10.113   6.905  1.00 83.81           C  
ATOM   2270  HB2 MET A 145      27.674   9.144   7.239  1.00 83.81           H  
ATOM   2271  HB3 MET A 145      29.059   9.976   6.529  1.00 83.81           H  
ATOM   2272  O   MET A 145      28.260   9.383   9.788  1.00 83.81           O  
ATOM   2273  CG  MET A 145      27.145  10.607   5.767  1.00 83.81           C  
ATOM   2274  HG2 MET A 145      27.492  11.587   5.438  1.00 83.81           H  
ATOM   2275  HG3 MET A 145      26.129  10.724   6.145  1.00 83.81           H  
ATOM   2276  SD  MET A 145      27.102   9.517   4.315  1.00 83.81           S  
ATOM   2277  CE  MET A 145      26.213   8.092   5.001  1.00 83.81           C  
ATOM   2278  HE1 MET A 145      26.814   7.617   5.776  1.00 83.81           H  
ATOM   2279  HE2 MET A 145      25.263   8.419   5.424  1.00 83.81           H  
ATOM   2280  HE3 MET A 145      26.024   7.368   4.208  1.00 83.81           H  
ATOM   2281  N   GLY A 146      29.862  10.950   9.804  1.00 86.80           N  
ATOM   2282  H   GLY A 146      30.207  11.804   9.388  1.00 86.80           H  
ATOM   2283  CA  GLY A 146      30.643  10.357  10.892  1.00 86.80           C  
ATOM   2284  HA2 GLY A 146      29.991  10.188  11.749  1.00 86.80           H  
ATOM   2285  HA3 GLY A 146      31.423  11.061  11.180  1.00 86.80           H  
ATOM   2286  C   GLY A 146      31.316   9.027  10.530  1.00 86.80           C  
ATOM   2287  O   GLY A 146      31.585   8.227  11.425  1.00 86.80           O  
ATOM   2288  N   MET A 147      31.573   8.768   9.243  1.00 87.59           N  
ATOM   2289  H   MET A 147      31.397   9.500   8.570  1.00 87.59           H  
ATOM   2290  CA  MET A 147      32.198   7.532   8.758  1.00 87.59           C  
ATOM   2291  HA  MET A 147      32.308   6.834   9.588  1.00 87.59           H  
ATOM   2292  C   MET A 147      33.595   7.790   8.192  1.00 87.59           C  
ATOM   2293  CB  MET A 147      31.321   6.853   7.696  1.00 87.59           C  
ATOM   2294  HB2 MET A 147      31.847   5.974   7.323  1.00 87.59           H  
ATOM   2295  HB3 MET A 147      31.161   7.535   6.861  1.00 87.59           H  
ATOM   2296  O   MET A 147      33.852   8.819   7.573  1.00 87.59           O  
ATOM   2297  CG  MET A 147      29.967   6.402   8.247  1.00 87.59           C  
ATOM   2298  HG2 MET A 147      29.360   7.283   8.456  1.00 87.59           H  
ATOM   2299  HG3 MET A 147      30.127   5.866   9.182  1.00 87.59           H  
ATOM   2300  SD  MET A 147      29.057   5.320   7.110  1.00 87.59           S  
ATOM   2301  CE  MET A 147      27.543   5.083   8.078  1.00 87.59           C  
ATOM   2302  HE1 MET A 147      26.926   4.317   7.607  1.00 87.59           H  
ATOM   2303  HE2 MET A 147      26.988   6.020   8.120  1.00 87.59           H  
ATOM   2304  HE3 MET A 147      27.797   4.770   9.091  1.00 87.59           H  
ATOM   2305  N   THR A 148      34.501   6.826   8.344  1.00 90.93           N  
ATOM   2306  H   THR A 148      34.254   6.011   8.888  1.00 90.93           H  
ATOM   2307  CA  THR A 148      35.783   6.835   7.623  1.00 90.93           C  
ATOM   2308  HA  THR A 148      36.123   7.868   7.551  1.00 90.93           H  
ATOM   2309  C   THR A 148      35.622   6.308   6.195  1.00 90.93           C  
ATOM   2310  CB  THR A 148      36.880   6.052   8.361  1.00 90.93           C  
ATOM   2311  HB  THR A 148      37.828   6.250   7.861  1.00 90.93           H  
ATOM   2312  O   THR A 148      34.668   5.591   5.885  1.00 90.93           O  
ATOM   2313  CG2 THR A 148      37.025   6.460   9.827  1.00 90.93           C  
ATOM   2314 HG21 THR A 148      36.137   6.175  10.390  1.00 90.93           H  
ATOM   2315 HG22 THR A 148      37.897   5.971  10.261  1.00 90.93           H  
ATOM   2316 HG23 THR A 148      37.156   7.540   9.894  1.00 90.93           H  
ATOM   2317  OG1 THR A 148      36.648   4.663   8.314  1.00 90.93           O  
ATOM   2318  HG1 THR A 148      37.363   4.242   8.796  1.00 90.93           H  
ATOM   2319  N   ALA A 149      36.588   6.605   5.318  1.00 89.56           N  
ATOM   2320  H   ALA A 149      37.323   7.242   5.590  1.00 89.56           H  
ATOM   2321  CA  ALA A 149      36.606   6.073   3.953  1.00 89.56           C  
ATOM   2322  HA  ALA A 149      35.712   6.413   3.430  1.00 89.56           H  
ATOM   2323  C   ALA A 149      36.572   4.533   3.911  1.00 89.56           C  
ATOM   2324  CB  ALA A 149      37.831   6.637   3.223  1.00 89.56           C  
ATOM   2325  HB1 ALA A 149      37.782   7.725   3.201  1.00 89.56           H  
ATOM   2326  HB2 ALA A 149      37.849   6.263   2.200  1.00 89.56           H  
ATOM   2327  HB3 ALA A 149      38.745   6.323   3.727  1.00 89.56           H  
ATOM   2328  O   ALA A 149      35.870   3.971   3.074  1.00 89.56           O  
ATOM   2329  N   ASP A 150      37.256   3.856   4.839  1.00 91.32           N  
ATOM   2330  H   ASP A 150      37.852   4.368   5.474  1.00 91.32           H  
ATOM   2331  CA  ASP A 150      37.251   2.389   4.932  1.00 91.32           C  
ATOM   2332  HA  ASP A 150      37.440   1.966   3.946  1.00 91.32           H  
ATOM   2333  C   ASP A 150      35.905   1.841   5.418  1.00 91.32           C  
ATOM   2334  CB  ASP A 150      38.357   1.914   5.886  1.00 91.32           C  
ATOM   2335  HB2 ASP A 150      38.222   0.848   6.072  1.00 91.32           H  
ATOM   2336  HB3 ASP A 150      38.255   2.434   6.839  1.00 91.32           H  
ATOM   2337  O   ASP A 150      35.417   0.837   4.897  1.00 91.32           O  
ATOM   2338  CG  ASP A 150      39.768   2.115   5.334  1.00 91.32           C  
ATOM   2339  OD1 ASP A 150      39.935   2.031   4.098  1.00 91.32           O  
ATOM   2340  OD2 ASP A 150      40.667   2.347   6.171  1.00 91.32           O  
ATOM   2341  N   GLN A 151      35.276   2.509   6.393  1.00 90.25           N  
ATOM   2342  H   GLN A 151      35.697   3.354   6.753  1.00 90.25           H  
ATOM   2343  CA  GLN A 151      33.944   2.136   6.873  1.00 90.25           C  
ATOM   2344  HA  GLN A 151      33.946   1.090   7.179  1.00 90.25           H  
ATOM   2345  C   GLN A 151      32.905   2.283   5.762  1.00 90.25           C  
ATOM   2346  CB  GLN A 151      33.551   3.011   8.067  1.00 90.25           C  
ATOM   2347  HB2 GLN A 151      33.763   4.053   7.827  1.00 90.25           H  
ATOM   2348  HB3 GLN A 151      32.480   2.917   8.243  1.00 90.25           H  
ATOM   2349  O   GLN A 151      32.116   1.364   5.543  1.00 90.25           O  
ATOM   2350  CG  GLN A 151      34.281   2.606   9.353  1.00 90.25           C  
ATOM   2351  HG2 GLN A 151      33.930   1.621   9.660  1.00 90.25           H  
ATOM   2352  HG3 GLN A 151      35.355   2.542   9.178  1.00 90.25           H  
ATOM   2353  CD  GLN A 151      34.034   3.600  10.482  1.00 90.25           C  
ATOM   2354  NE2 GLN A 151      34.161   3.190  11.724  1.00 90.25           N  
ATOM   2355 HE21 GLN A 151      34.377   2.227  11.937  1.00 90.25           H  
ATOM   2356 HE22 GLN A 151      33.946   3.884  12.427  1.00 90.25           H  
ATOM   2357  OE1 GLN A 151      33.736   4.765  10.281  1.00 90.25           O  
ATOM   2358  N   TYR A 152      32.948   3.394   5.022  1.00 91.27           N  
ATOM   2359  H   TYR A 152      33.609   4.118   5.265  1.00 91.27           H  
ATOM   2360  CA  TYR A 152      32.069   3.606   3.879  1.00 91.27           C  
ATOM   2361  HA  TYR A 152      31.036   3.482   4.207  1.00 91.27           H  
ATOM   2362  C   TYR A 152      32.323   2.583   2.769  1.00 91.27           C  
ATOM   2363  CB  TYR A 152      32.235   5.029   3.351  1.00 91.27           C  
ATOM   2364  HB2 TYR A 152      33.264   5.186   3.028  1.00 91.27           H  
ATOM   2365  HB3 TYR A 152      32.029   5.729   4.161  1.00 91.27           H  
ATOM   2366  O   TYR A 152      31.380   1.972   2.274  1.00 91.27           O  
ATOM   2367  CG  TYR A 152      31.291   5.307   2.201  1.00 91.27           C  
ATOM   2368  CD1 TYR A 152      31.751   5.246   0.872  1.00 91.27           C  
ATOM   2369  HD1 TYR A 152      32.789   5.026   0.667  1.00 91.27           H  
ATOM   2370  CD2 TYR A 152      29.933   5.572   2.465  1.00 91.27           C  
ATOM   2371  HD2 TYR A 152      29.581   5.614   3.485  1.00 91.27           H  
ATOM   2372  CE1 TYR A 152      30.851   5.454  -0.188  1.00 91.27           C  
ATOM   2373  HE1 TYR A 152      31.180   5.410  -1.216  1.00 91.27           H  
ATOM   2374  CE2 TYR A 152      29.031   5.772   1.404  1.00 91.27           C  
ATOM   2375  HE2 TYR A 152      27.989   5.967   1.610  1.00 91.27           H  
ATOM   2376  OH  TYR A 152      28.631   5.872  -0.963  1.00 91.27           O  
ATOM   2377  HH  TYR A 152      27.725   5.983  -0.664  1.00 91.27           H  
ATOM   2378  CZ  TYR A 152      29.492   5.705   0.073  1.00 91.27           C  
ATOM   2379  N   ALA A 153      33.587   2.326   2.419  1.00 92.22           N  
ATOM   2380  H   ALA A 153      34.330   2.870   2.835  1.00 92.22           H  
ATOM   2381  CA  ALA A 153      33.945   1.326   1.417  1.00 92.22           C  
ATOM   2382  HA  ALA A 153      33.460   1.586   0.477  1.00 92.22           H  
ATOM   2383  C   ALA A 153      33.468  -0.083   1.810  1.00 92.22           C  
ATOM   2384  CB  ALA A 153      35.464   1.364   1.212  1.00 92.22           C  
ATOM   2385  HB1 ALA A 153      35.975   1.163   2.153  1.00 92.22           H  
ATOM   2386  HB2 ALA A 153      35.762   0.613   0.479  1.00 92.22           H  
ATOM   2387  HB3 ALA A 153      35.761   2.348   0.850  1.00 92.22           H  
ATOM   2388  O   ALA A 153      33.003  -0.831   0.952  1.00 92.22           O  
ATOM   2389  N   GLN A 154      33.540  -0.452   3.093  1.00 90.19           N  
ATOM   2390  H   GLN A 154      33.969   0.180   3.755  1.00 90.19           H  
ATOM   2391  CA  GLN A 154      33.035  -1.737   3.576  1.00 90.19           C  
ATOM   2392  HA  GLN A 154      33.387  -2.508   2.891  1.00 90.19           H  
ATOM   2393  C   GLN A 154      31.503  -1.801   3.569  1.00 90.19           C  
ATOM   2394  CB  GLN A 154      33.604  -2.031   4.972  1.00 90.19           C  
ATOM   2395  HB2 GLN A 154      33.238  -1.285   5.677  1.00 90.19           H  
ATOM   2396  HB3 GLN A 154      34.691  -1.958   4.937  1.00 90.19           H  
ATOM   2397  O   GLN A 154      30.949  -2.814   3.143  1.00 90.19           O  
ATOM   2398  CG  GLN A 154      33.217  -3.431   5.479  1.00 90.19           C  
ATOM   2399  HG2 GLN A 154      32.134  -3.497   5.584  1.00 90.19           H  
ATOM   2400  HG3 GLN A 154      33.649  -3.579   6.469  1.00 90.19           H  
ATOM   2401  CD  GLN A 154      33.711  -4.558   4.572  1.00 90.19           C  
ATOM   2402  NE2 GLN A 154      32.900  -5.540   4.255  1.00 90.19           N  
ATOM   2403 HE21 GLN A 154      33.252  -6.294   3.682  1.00 90.19           H  
ATOM   2404 HE22 GLN A 154      31.905  -5.480   4.418  1.00 90.19           H  
ATOM   2405  OE1 GLN A 154      34.835  -4.573   4.093  1.00 90.19           O  
ATOM   2406  N   ALA A 155      30.820  -0.736   3.995  1.00 88.36           N  
ATOM   2407  H   ALA A 155      31.322   0.061   4.359  1.00 88.36           H  
ATOM   2408  CA  ALA A 155      29.362  -0.650   3.924  1.00 88.36           C  
ATOM   2409  HA  ALA A 155      28.928  -1.482   4.478  1.00 88.36           H  
ATOM   2410  C   ALA A 155      28.875  -0.756   2.469  1.00 88.36           C  
ATOM   2411  CB  ALA A 155      28.917   0.661   4.584  1.00 88.36           C  
ATOM   2412  HB1 ALA A 155      29.334   1.516   4.051  1.00 88.36           H  
ATOM   2413  HB2 ALA A 155      29.255   0.688   5.620  1.00 88.36           H  
ATOM   2414  HB3 ALA A 155      27.829   0.728   4.565  1.00 88.36           H  
ATOM   2415  O   ALA A 155      27.992  -1.557   2.162  1.00 88.36           O  
ATOM   2416  N   LEU A 156      29.529  -0.035   1.554  1.00 92.75           N  
ATOM   2417  H   LEU A 156      30.221   0.628   1.873  1.00 92.75           H  
ATOM   2418  CA  LEU A 156      29.249  -0.099   0.126  1.00 92.75           C  
ATOM   2419  HA  LEU A 156      28.184   0.091  -0.010  1.00 92.75           H  
ATOM   2420  C   LEU A 156      29.548  -1.489  -0.449  1.00 92.75           C  
ATOM   2421  CB  LEU A 156      30.050   1.005  -0.582  1.00 92.75           C  
ATOM   2422  HB2 LEU A 156      31.113   0.814  -0.439  1.00 92.75           H  
ATOM   2423  HB3 LEU A 156      29.814   1.961  -0.115  1.00 92.75           H  
ATOM   2424  O   LEU A 156      28.761  -1.994  -1.241  1.00 92.75           O  
ATOM   2425  CG  LEU A 156      29.762   1.110  -2.090  1.00 92.75           C  
ATOM   2426  HG  LEU A 156      30.024   0.171  -2.578  1.00 92.75           H  
ATOM   2427  CD1 LEU A 156      28.302   1.446  -2.397  1.00 92.75           C  
ATOM   2428 HD11 LEU A 156      28.176   1.606  -3.467  1.00 92.75           H  
ATOM   2429 HD12 LEU A 156      28.005   2.349  -1.862  1.00 92.75           H  
ATOM   2430 HD13 LEU A 156      27.655   0.621  -2.098  1.00 92.75           H  
ATOM   2431  CD2 LEU A 156      30.635   2.211  -2.679  1.00 92.75           C  
ATOM   2432 HD21 LEU A 156      31.682   1.975  -2.486  1.00 92.75           H  
ATOM   2433 HD22 LEU A 156      30.388   3.167  -2.217  1.00 92.75           H  
ATOM   2434 HD23 LEU A 156      30.474   2.284  -3.754  1.00 92.75           H  
ATOM   2435  N   ARG A 157      30.638  -2.149  -0.031  1.00 92.79           N  
ATOM   2436  H   ARG A 157      31.277  -1.666   0.583  1.00 92.79           H  
ATOM   2437  CA  ARG A 157      30.945  -3.531  -0.439  1.00 92.79           C  
ATOM   2438  HA  ARG A 157      31.008  -3.560  -1.526  1.00 92.79           H  
ATOM   2439  C   ARG A 157      29.822  -4.490  -0.044  1.00 92.79           C  
ATOM   2440  CB  ARG A 157      32.292  -3.974   0.159  1.00 92.79           C  
ATOM   2441  HB2 ARG A 157      32.192  -4.099   1.237  1.00 92.79           H  
ATOM   2442  HB3 ARG A 157      33.038  -3.202  -0.032  1.00 92.79           H  
ATOM   2443  O   ARG A 157      29.414  -5.300  -0.873  1.00 92.79           O  
ATOM   2444  CG  ARG A 157      32.785  -5.289  -0.461  1.00 92.79           C  
ATOM   2445  HG2 ARG A 157      32.946  -5.130  -1.527  1.00 92.79           H  
ATOM   2446  HG3 ARG A 157      32.029  -6.063  -0.324  1.00 92.79           H  
ATOM   2447  CD  ARG A 157      34.095  -5.792   0.153  1.00 92.79           C  
ATOM   2448  HD2 ARG A 157      34.014  -5.784   1.240  1.00 92.79           H  
ATOM   2449  HD3 ARG A 157      34.234  -6.825  -0.166  1.00 92.79           H  
ATOM   2450  NE  ARG A 157      35.259  -5.012  -0.311  1.00 92.79           N  
ATOM   2451  HE  ARG A 157      35.524  -5.140  -1.277  1.00 92.79           H  
ATOM   2452  NH1 ARG A 157      35.695  -3.782   1.601  1.00 92.79           N  
ATOM   2453 HH11 ARG A 157      35.057  -4.314   2.175  1.00 92.79           H  
ATOM   2454 HH12 ARG A 157      36.206  -3.036   2.051  1.00 92.79           H  
ATOM   2455  NH2 ARG A 157      36.882  -3.415  -0.201  1.00 92.79           N  
ATOM   2456 HH21 ARG A 157      37.385  -2.708   0.316  1.00 92.79           H  
ATOM   2457 HH22 ARG A 157      37.363  -3.803  -1.000  1.00 92.79           H  
ATOM   2458  CZ  ARG A 157      35.922  -4.082   0.357  1.00 92.79           C  
ATOM   2459  N   ASN A 158      29.309  -4.386   1.183  1.00 89.73           N  
ATOM   2460  H   ASN A 158      29.710  -3.710   1.817  1.00 89.73           H  
ATOM   2461  CA  ASN A 158      28.200  -5.219   1.654  1.00 89.73           C  
ATOM   2462  HA  ASN A 158      28.453  -6.271   1.520  1.00 89.73           H  
ATOM   2463  C   ASN A 158      26.931  -4.953   0.831  1.00 89.73           C  
ATOM   2464  CB  ASN A 158      27.956  -4.972   3.151  1.00 89.73           C  
ATOM   2465  HB2 ASN A 158      27.048  -5.503   3.438  1.00 89.73           H  
ATOM   2466  HB3 ASN A 158      27.790  -3.910   3.332  1.00 89.73           H  
ATOM   2467  O   ASN A 158      26.346  -5.889   0.292  1.00 89.73           O  
ATOM   2468  CG  ASN A 158      29.065  -5.456   4.070  1.00 89.73           C  
ATOM   2469  ND2 ASN A 158      28.885  -5.265   5.355  1.00 89.73           N  
ATOM   2470 HD21 ASN A 158      27.985  -4.925   5.664  1.00 89.73           H  
ATOM   2471 HD22 ASN A 158      29.521  -5.736   5.982  1.00 89.73           H  
ATOM   2472  OD1 ASN A 158      30.098  -5.988   3.686  1.00 89.73           O  
ATOM   2473  N   GLN A 159      26.575  -3.679   0.633  1.00 90.97           N  
ATOM   2474  H   GLN A 159      27.086  -2.951   1.111  1.00 90.97           H  
ATOM   2475  CA  GLN A 159      25.427  -3.289  -0.188  1.00 90.97           C  
ATOM   2476  HA  GLN A 159      24.525  -3.713   0.252  1.00 90.97           H  
ATOM   2477  C   GLN A 159      25.539  -3.820  -1.626  1.00 90.97           C  
ATOM   2478  CB  GLN A 159      25.306  -1.758  -0.173  1.00 90.97           C  
ATOM   2479  HB2 GLN A 159      25.225  -1.418   0.859  1.00 90.97           H  
ATOM   2480  HB3 GLN A 159      26.204  -1.319  -0.610  1.00 90.97           H  
ATOM   2481  O   GLN A 159      24.588  -4.400  -2.147  1.00 90.97           O  
ATOM   2482  CG  GLN A 159      24.079  -1.268  -0.958  1.00 90.97           C  
ATOM   2483  HG2 GLN A 159      23.170  -1.633  -0.479  1.00 90.97           H  
ATOM   2484  HG3 GLN A 159      24.110  -1.661  -1.974  1.00 90.97           H  
ATOM   2485  CD  GLN A 159      24.007   0.251  -1.047  1.00 90.97           C  
ATOM   2486  NE2 GLN A 159      23.478   0.786  -2.124  1.00 90.97           N  
ATOM   2487 HE21 GLN A 159      23.087   0.202  -2.849  1.00 90.97           H  
ATOM   2488 HE22 GLN A 159      23.435   1.795  -2.137  1.00 90.97           H  
ATOM   2489  OE1 GLN A 159      24.426   0.991  -0.173  1.00 90.97           O  
ATOM   2490  N   LEU A 160      26.700  -3.659  -2.268  1.00 94.25           N  
ATOM   2491  H   LEU A 160      27.436  -3.149  -1.800  1.00 94.25           H  
ATOM   2492  CA  LEU A 160      26.948  -4.159  -3.622  1.00 94.25           C  
ATOM   2493  HA  LEU A 160      26.163  -3.793  -4.285  1.00 94.25           H  
ATOM   2494  C   LEU A 160      26.893  -5.689  -3.690  1.00 94.25           C  
ATOM   2495  CB  LEU A 160      28.316  -3.662  -4.120  1.00 94.25           C  
ATOM   2496  HB2 LEU A 160      28.575  -4.211  -5.026  1.00 94.25           H  
ATOM   2497  HB3 LEU A 160      29.060  -3.903  -3.361  1.00 94.25           H  
ATOM   2498  O   LEU A 160      26.451  -6.228  -4.700  1.00 94.25           O  
ATOM   2499  CG  LEU A 160      28.400  -2.161  -4.438  1.00 94.25           C  
ATOM   2500  HG  LEU A 160      28.071  -1.573  -3.581  1.00 94.25           H  
ATOM   2501  CD1 LEU A 160      29.857  -1.811  -4.745  1.00 94.25           C  
ATOM   2502 HD11 LEU A 160      30.486  -2.090  -3.900  1.00 94.25           H  
ATOM   2503 HD12 LEU A 160      30.193  -2.327  -5.644  1.00 94.25           H  
ATOM   2504 HD13 LEU A 160      29.941  -0.734  -4.889  1.00 94.25           H  
ATOM   2505  CD2 LEU A 160      27.538  -1.761  -5.635  1.00 94.25           C  
ATOM   2506 HD21 LEU A 160      26.483  -1.912  -5.403  1.00 94.25           H  
ATOM   2507 HD22 LEU A 160      27.807  -2.357  -6.508  1.00 94.25           H  
ATOM   2508 HD23 LEU A 160      27.690  -0.705  -5.859  1.00 94.25           H  
ATOM   2509  N   THR A 161      27.306  -6.390  -2.629  1.00 93.36           N  
ATOM   2510  H   THR A 161      27.623  -5.882  -1.816  1.00 93.36           H  
ATOM   2511  CA  THR A 161      27.255  -7.859  -2.573  1.00 93.36           C  
ATOM   2512  HA  THR A 161      27.702  -8.262  -3.482  1.00 93.36           H  
ATOM   2513  C   THR A 161      25.800  -8.335  -2.540  1.00 93.36           C  
ATOM   2514  CB  THR A 161      28.046  -8.412  -1.374  1.00 93.36           C  
ATOM   2515  HB  THR A 161      27.552  -8.134  -0.443  1.00 93.36           H  
ATOM   2516  O   THR A 161      25.411  -9.178  -3.348  1.00 93.36           O  
ATOM   2517  CG2 THR A 161      28.172  -9.929  -1.450  1.00 93.36           C  
ATOM   2518 HG21 THR A 161      28.638 -10.307  -0.540  1.00 93.36           H  
ATOM   2519 HG22 THR A 161      27.180 -10.370  -1.553  1.00 93.36           H  
ATOM   2520 HG23 THR A 161      28.775 -10.211  -2.313  1.00 93.36           H  
ATOM   2521  OG1 THR A 161      29.372  -7.918  -1.370  1.00 93.36           O  
ATOM   2522  HG1 THR A 161      29.315  -6.974  -1.202  1.00 93.36           H  
ATOM   2523  N   THR A 162      24.965  -7.736  -1.686  1.00 91.52           N  
ATOM   2524  H   THR A 162      25.332  -7.095  -0.998  1.00 91.52           H  
ATOM   2525  CA  THR A 162      23.524  -8.032  -1.635  1.00 91.52           C  
ATOM   2526  HA  THR A 162      23.393  -9.106  -1.500  1.00 91.52           H  
ATOM   2527  C   THR A 162      22.821  -7.640  -2.934  1.00 91.52           C  
ATOM   2528  CB  THR A 162      22.871  -7.323  -0.440  1.00 91.52           C  
ATOM   2529  HB  THR A 162      22.942  -6.243  -0.566  1.00 91.52           H  
ATOM   2530  O   THR A 162      22.002  -8.399  -3.446  1.00 91.52           O  
ATOM   2531  CG2 THR A 162      21.408  -7.720  -0.258  1.00 91.52           C  
ATOM   2532 HG21 THR A 162      21.313  -8.805  -0.279  1.00 91.52           H  
ATOM   2533 HG22 THR A 162      21.032  -7.340   0.692  1.00 91.52           H  
ATOM   2534 HG23 THR A 162      20.807  -7.295  -1.062  1.00 91.52           H  
ATOM   2535  OG1 THR A 162      23.553  -7.692   0.733  1.00 91.52           O  
ATOM   2536  HG1 THR A 162      23.073  -7.346   1.489  1.00 91.52           H  
ATOM   2537  N   GLN A 163      23.176  -6.498  -3.532  1.00 92.29           N  
ATOM   2538  H   GLN A 163      23.817  -5.877  -3.058  1.00 92.29           H  
ATOM   2539  CA  GLN A 163      22.618  -6.086  -4.820  1.00 92.29           C  
ATOM   2540  HA  GLN A 163      21.531  -6.103  -4.732  1.00 92.29           H  
ATOM   2541  C   GLN A 163      23.008  -7.045  -5.950  1.00 92.29           C  
ATOM   2542  CB  GLN A 163      23.067  -4.654  -5.151  1.00 92.29           C  
ATOM   2543  HB2 GLN A 163      24.134  -4.651  -5.371  1.00 92.29           H  
ATOM   2544  HB3 GLN A 163      22.896  -4.014  -4.286  1.00 92.29           H  
ATOM   2545  O   GLN A 163      22.187  -7.333  -6.815  1.00 92.29           O  
ATOM   2546  CG  GLN A 163      22.301  -4.073  -6.352  1.00 92.29           C  
ATOM   2547  HG2 GLN A 163      22.701  -3.085  -6.580  1.00 92.29           H  
ATOM   2548  HG3 GLN A 163      22.448  -4.700  -7.231  1.00 92.29           H  
ATOM   2549  CD  GLN A 163      20.811  -3.925  -6.059  1.00 92.29           C  
ATOM   2550  NE2 GLN A 163      19.924  -4.491  -6.845  1.00 92.29           N  
ATOM   2551 HE21 GLN A 163      18.956  -4.377  -6.581  1.00 92.29           H  
ATOM   2552 HE22 GLN A 163      20.173  -5.068  -7.635  1.00 92.29           H  
ATOM   2553  OE1 GLN A 163      20.418  -3.293  -5.095  1.00 92.29           O  
ATOM   2554  N   GLN A 164      24.240  -7.563  -5.949  1.00 92.44           N  
ATOM   2555  H   GLN A 164      24.893  -7.263  -5.239  1.00 92.44           H  
ATOM   2556  CA  GLN A 164      24.691  -8.549  -6.929  1.00 92.44           C  
ATOM   2557  HA  GLN A 164      24.513  -8.146  -7.926  1.00 92.44           H  
ATOM   2558  C   GLN A 164      23.895  -9.855  -6.813  1.00 92.44           C  
ATOM   2559  CB  GLN A 164      26.201  -8.776  -6.758  1.00 92.44           C  
ATOM   2560  HB2 GLN A 164      26.702  -7.808  -6.785  1.00 92.44           H  
ATOM   2561  HB3 GLN A 164      26.397  -9.241  -5.792  1.00 92.44           H  
ATOM   2562  O   GLN A 164      23.519 -10.419  -7.839  1.00 92.44           O  
ATOM   2563  CG  GLN A 164      26.799  -9.646  -7.869  1.00 92.44           C  
ATOM   2564  HG2 GLN A 164      26.364 -10.645  -7.841  1.00 92.44           H  
ATOM   2565  HG3 GLN A 164      26.568  -9.193  -8.833  1.00 92.44           H  
ATOM   2566  CD  GLN A 164      28.312  -9.775  -7.721  1.00 92.44           C  
ATOM   2567  NE2 GLN A 164      29.089  -9.348  -8.692  1.00 92.44           N  
ATOM   2568 HE21 GLN A 164      28.704  -8.929  -9.527  1.00 92.44           H  
ATOM   2569 HE22 GLN A 164      30.081  -9.469  -8.547  1.00 92.44           H  
ATOM   2570  OE1 GLN A 164      28.837 -10.255  -6.729  1.00 92.44           O  
ATOM   2571  N   LEU A 165      23.582 -10.290  -5.588  1.00 92.25           N  
ATOM   2572  H   LEU A 165      23.957  -9.795  -4.791  1.00 92.25           H  
ATOM   2573  CA  LEU A 165      22.691 -11.423  -5.340  1.00 92.25           C  
ATOM   2574  HA  LEU A 165      23.073 -12.288  -5.883  1.00 92.25           H  
ATOM   2575  C   LEU A 165      21.269 -11.151  -5.856  1.00 92.25           C  
ATOM   2576  CB  LEU A 165      22.700 -11.741  -3.834  1.00 92.25           C  
ATOM   2577  HB2 LEU A 165      23.703 -12.049  -3.538  1.00 92.25           H  
ATOM   2578  HB3 LEU A 165      22.458 -10.834  -3.281  1.00 92.25           H  
ATOM   2579  O   LEU A 165      20.735 -11.956  -6.614  1.00 92.25           O  
ATOM   2580  CG  LEU A 165      21.692 -12.827  -3.424  1.00 92.25           C  
ATOM   2581  HG  LEU A 165      20.689 -12.528  -3.728  1.00 92.25           H  
ATOM   2582  CD1 LEU A 165      22.020 -14.179  -4.058  1.00 92.25           C  
ATOM   2583 HD11 LEU A 165      21.899 -14.127  -5.140  1.00 92.25           H  
ATOM   2584 HD12 LEU A 165      21.339 -14.938  -3.674  1.00 92.25           H  
ATOM   2585 HD13 LEU A 165      23.045 -14.463  -3.820  1.00 92.25           H  
ATOM   2586  CD2 LEU A 165      21.679 -12.965  -1.907  1.00 92.25           C  
ATOM   2587 HD21 LEU A 165      21.623 -11.984  -1.435  1.00 92.25           H  
ATOM   2588 HD22 LEU A 165      22.570 -13.485  -1.556  1.00 92.25           H  
ATOM   2589 HD23 LEU A 165      20.782 -13.518  -1.628  1.00 92.25           H  
ATOM   2590  N   ILE A 166      20.669 -10.013  -5.489  1.00 92.82           N  
ATOM   2591  H   ILE A 166      21.153  -9.405  -4.845  1.00 92.82           H  
ATOM   2592  CA  ILE A 166      19.315  -9.640  -5.929  1.00 92.82           C  
ATOM   2593  HA  ILE A 166      18.621 -10.425  -5.628  1.00 92.82           H  
ATOM   2594  C   ILE A 166      19.254  -9.555  -7.457  1.00 92.82           C  
ATOM   2595  CB  ILE A 166      18.862  -8.317  -5.268  1.00 92.82           C  
ATOM   2596  HB  ILE A 166      19.639  -7.568  -5.424  1.00 92.82           H  
ATOM   2597  O   ILE A 166      18.342 -10.109  -8.059  1.00 92.82           O  
ATOM   2598  CG1 ILE A 166      18.659  -8.524  -3.750  1.00 92.82           C  
ATOM   2599 HG12 ILE A 166      19.506  -9.066  -3.330  1.00 92.82           H  
ATOM   2600 HG13 ILE A 166      17.769  -9.133  -3.589  1.00 92.82           H  
ATOM   2601  CG2 ILE A 166      17.552  -7.795  -5.896  1.00 92.82           C  
ATOM   2602 HG21 ILE A 166      17.231  -6.875  -5.408  1.00 92.82           H  
ATOM   2603 HG22 ILE A 166      17.691  -7.561  -6.952  1.00 92.82           H  
ATOM   2604 HG23 ILE A 166      16.764  -8.541  -5.794  1.00 92.82           H  
ATOM   2605  CD1 ILE A 166      18.510  -7.218  -2.959  1.00 92.82           C  
ATOM   2606 HD11 ILE A 166      19.365  -6.569  -3.149  1.00 92.82           H  
ATOM   2607 HD12 ILE A 166      17.589  -6.702  -3.231  1.00 92.82           H  
ATOM   2608 HD13 ILE A 166      18.468  -7.450  -1.895  1.00 92.82           H  
ATOM   2609  N   ASN A 167      20.236  -8.929  -8.104  1.00 91.91           N  
ATOM   2610  H   ASN A 167      20.953  -8.467  -7.562  1.00 91.91           H  
ATOM   2611  CA  ASN A 167      20.285  -8.837  -9.562  1.00 91.91           C  
ATOM   2612  HA  ASN A 167      19.339  -8.435  -9.926  1.00 91.91           H  
ATOM   2613  C   ASN A 167      20.461 -10.215 -10.207  1.00 91.91           C  
ATOM   2614  CB  ASN A 167      21.420  -7.891  -9.982  1.00 91.91           C  
ATOM   2615  HB2 ASN A 167      21.551  -7.965 -11.062  1.00 91.91           H  
ATOM   2616  HB3 ASN A 167      22.349  -8.200  -9.503  1.00 91.91           H  
ATOM   2617  O   ASN A 167      19.774 -10.524 -11.172  1.00 91.91           O  
ATOM   2618  CG  ASN A 167      21.154  -6.433  -9.659  1.00 91.91           C  
ATOM   2619  ND2 ASN A 167      22.122  -5.576  -9.881  1.00 91.91           N  
ATOM   2620 HD21 ASN A 167      21.888  -4.601  -9.760  1.00 91.91           H  
ATOM   2621 HD22 ASN A 167      22.980  -5.892 -10.311  1.00 91.91           H  
ATOM   2622  OD1 ASN A 167      20.097  -6.019  -9.216  1.00 91.91           O  
ATOM   2623  N   GLY A 168      21.340 -11.057  -9.657  1.00 91.74           N  
ATOM   2624  H   GLY A 168      21.872 -10.754  -8.853  1.00 91.74           H  
ATOM   2625  CA  GLY A 168      21.576 -12.407 -10.165  1.00 91.74           C  
ATOM   2626  HA2 GLY A 168      21.813 -12.360 -11.228  1.00 91.74           H  
ATOM   2627  HA3 GLY A 168      22.430 -12.826  -9.634  1.00 91.74           H  
ATOM   2628  C   GLY A 168      20.384 -13.350  -9.982  1.00 91.74           C  
ATOM   2629  O   GLY A 168      20.236 -14.280 -10.769  1.00 91.74           O  
ATOM   2630  N   VAL A 169      19.525 -13.101  -8.987  1.00 91.39           N  
ATOM   2631  H   VAL A 169      19.767 -12.362  -8.342  1.00 91.39           H  
ATOM   2632  CA  VAL A 169      18.294 -13.860  -8.727  1.00 91.39           C  
ATOM   2633  HA  VAL A 169      18.355 -14.809  -9.261  1.00 91.39           H  
ATOM   2634  C   VAL A 169      17.084 -13.132  -9.309  1.00 91.39           C  
ATOM   2635  CB  VAL A 169      18.139 -14.208  -7.232  1.00 91.39           C  
ATOM   2636  HB  VAL A 169      18.146 -13.289  -6.646  1.00 91.39           H  
ATOM   2637  O   VAL A 169      16.613 -13.507 -10.370  1.00 91.39           O  
ATOM   2638  CG1 VAL A 169      16.830 -14.957  -6.943  1.00 91.39           C  
ATOM   2639 HG11 VAL A 169      15.972 -14.308  -7.115  1.00 91.39           H  
ATOM   2640 HG12 VAL A 169      16.748 -15.833  -7.586  1.00 91.39           H  
ATOM   2641 HG13 VAL A 169      16.806 -15.274  -5.900  1.00 91.39           H  
ATOM   2642  CG2 VAL A 169      19.297 -15.097  -6.759  1.00 91.39           C  
ATOM   2643 HG21 VAL A 169      20.249 -14.588  -6.907  1.00 91.39           H  
ATOM   2644 HG22 VAL A 169      19.306 -16.033  -7.318  1.00 91.39           H  
ATOM   2645 HG23 VAL A 169      19.188 -15.314  -5.696  1.00 91.39           H  
ATOM   2646  N   ALA A 170      16.575 -12.076  -8.682  1.00 92.28           N  
ATOM   2647  H   ALA A 170      17.093 -11.667  -7.918  1.00 92.28           H  
ATOM   2648  CA  ALA A 170      15.366 -11.383  -9.130  1.00 92.28           C  
ATOM   2649  HA  ALA A 170      14.562 -12.115  -9.215  1.00 92.28           H  
ATOM   2650  C   ALA A 170      15.517 -10.714 -10.513  1.00 92.28           C  
ATOM   2651  CB  ALA A 170      14.976 -10.368  -8.046  1.00 92.28           C  
ATOM   2652  HB1 ALA A 170      14.814 -10.879  -7.097  1.00 92.28           H  
ATOM   2653  HB2 ALA A 170      14.055  -9.859  -8.329  1.00 92.28           H  
ATOM   2654  HB3 ALA A 170      15.760  -9.621  -7.927  1.00 92.28           H  
ATOM   2655  O   ALA A 170      14.568 -10.705 -11.294  1.00 92.28           O  
ATOM   2656  N   GLY A 171      16.702 -10.191 -10.847  1.00 92.18           N  
ATOM   2657  H   GLY A 171      17.461 -10.262 -10.185  1.00 92.18           H  
ATOM   2658  CA  GLY A 171      16.942  -9.498 -12.124  1.00 92.18           C  
ATOM   2659  HA2 GLY A 171      16.163  -8.751 -12.278  1.00 92.18           H  
ATOM   2660  HA3 GLY A 171      17.902  -8.986 -12.073  1.00 92.18           H  
ATOM   2661  C   GLY A 171      16.968 -10.407 -13.359  1.00 92.18           C  
ATOM   2662  O   GLY A 171      16.760  -9.926 -14.471  1.00 92.18           O  
ATOM   2663  N   THR A 172      17.167 -11.711 -13.166  1.00 94.75           N  
ATOM   2664  H   THR A 172      17.335 -12.031 -12.223  1.00 94.75           H  
ATOM   2665  CA  THR A 172      17.302 -12.708 -14.242  1.00 94.75           C  
ATOM   2666  HA  THR A 172      17.465 -12.188 -15.186  1.00 94.75           H  
ATOM   2667  C   THR A 172      16.046 -13.565 -14.433  1.00 94.75           C  
ATOM   2668  CB  THR A 172      18.536 -13.589 -14.004  1.00 94.75           C  
ATOM   2669  HB  THR A 172      18.585 -14.370 -14.763  1.00 94.75           H  
ATOM   2670  O   THR A 172      16.090 -14.602 -15.100  1.00 94.75           O  
ATOM   2671  CG2 THR A 172      19.846 -12.818 -14.028  1.00 94.75           C  
ATOM   2672 HG21 THR A 172      20.687 -13.504 -13.934  1.00 94.75           H  
ATOM   2673 HG22 THR A 172      19.882 -12.081 -13.225  1.00 94.75           H  
ATOM   2674 HG23 THR A 172      19.927 -12.295 -14.981  1.00 94.75           H  
ATOM   2675  OG1 THR A 172      18.434 -14.174 -12.726  1.00 94.75           O  
ATOM   2676  HG1 THR A 172      19.264 -14.034 -12.263  1.00 94.75           H  
ATOM   2677  N   ASP A 173      14.919 -13.195 -13.812  1.00 95.21           N  
ATOM   2678  H   ASP A 173      14.906 -12.317 -13.312  1.00 95.21           H  
ATOM   2679  CA  ASP A 173      13.643 -13.852 -14.103  1.00 95.21           C  
ATOM   2680  HA  ASP A 173      13.841 -14.924 -14.141  1.00 95.21           H  
ATOM   2681  C   ASP A 173      13.129 -13.451 -15.495  1.00 95.21           C  
ATOM   2682  CB  ASP A 173      12.607 -13.617 -12.986  1.00 95.21           C  
ATOM   2683  HB2 ASP A 173      13.113 -13.665 -12.022  1.00 95.21           H  
ATOM   2684  HB3 ASP A 173      12.179 -12.621 -13.100  1.00 95.21           H  
ATOM   2685  O   ASP A 173      13.471 -12.401 -16.044  1.00 95.21           O  
ATOM   2686  CG  ASP A 173      11.481 -14.669 -12.976  1.00 95.21           C  
ATOM   2687  OD1 ASP A 173      11.632 -15.726 -13.639  1.00 95.21           O  
ATOM   2688  OD2 ASP A 173      10.482 -14.463 -12.260  1.00 95.21           O  
ATOM   2689  N   PHE A 174      12.311 -14.310 -16.089  1.00 96.06           N  
ATOM   2690  H   PHE A 174      12.001 -15.108 -15.553  1.00 96.06           H  
ATOM   2691  CA  PHE A 174      11.798 -14.145 -17.446  1.00 96.06           C  
ATOM   2692  HA  PHE A 174      11.829 -13.090 -17.719  1.00 96.06           H  
ATOM   2693  C   PHE A 174      10.342 -14.586 -17.535  1.00 96.06           C  
ATOM   2694  CB  PHE A 174      12.688 -14.913 -18.436  1.00 96.06           C  
ATOM   2695  HB2 PHE A 174      12.256 -14.857 -19.436  1.00 96.06           H  
ATOM   2696  HB3 PHE A 174      13.648 -14.400 -18.489  1.00 96.06           H  
ATOM   2697  O   PHE A 174       9.822 -15.248 -16.641  1.00 96.06           O  
ATOM   2698  CG  PHE A 174      12.953 -16.369 -18.098  1.00 96.06           C  
ATOM   2699  CD1 PHE A 174      14.203 -16.752 -17.575  1.00 96.06           C  
ATOM   2700  HD1 PHE A 174      14.960 -16.006 -17.383  1.00 96.06           H  
ATOM   2701  CD2 PHE A 174      11.961 -17.344 -18.317  1.00 96.06           C  
ATOM   2702  HD2 PHE A 174      10.995 -17.057 -18.703  1.00 96.06           H  
ATOM   2703  CE1 PHE A 174      14.472 -18.106 -17.308  1.00 96.06           C  
ATOM   2704  HE1 PHE A 174      15.445 -18.392 -16.936  1.00 96.06           H  
ATOM   2705  CE2 PHE A 174      12.223 -18.695 -18.032  1.00 96.06           C  
ATOM   2706  HE2 PHE A 174      11.457 -19.438 -18.197  1.00 96.06           H  
ATOM   2707  CZ  PHE A 174      13.483 -19.078 -17.539  1.00 96.06           C  
ATOM   2708  HZ  PHE A 174      13.688 -20.119 -17.336  1.00 96.06           H  
ATOM   2709  N   MET A 175       9.693 -14.257 -18.648  1.00 95.24           N  
ATOM   2710  H   MET A 175      10.198 -13.740 -19.353  1.00 95.24           H  
ATOM   2711  CA  MET A 175       8.377 -14.766 -19.028  1.00 95.24           C  
ATOM   2712  HA  MET A 175       8.011 -15.487 -18.297  1.00 95.24           H  
ATOM   2713  C   MET A 175       8.508 -15.487 -20.364  1.00 95.24           C  
ATOM   2714  CB  MET A 175       7.380 -13.603 -19.117  1.00 95.24           C  
ATOM   2715  HB2 MET A 175       7.913 -12.706 -19.433  1.00 95.24           H  
ATOM   2716  HB3 MET A 175       6.629 -13.818 -19.877  1.00 95.24           H  
ATOM   2717  O   MET A 175       8.997 -14.921 -21.339  1.00 95.24           O  
ATOM   2718  CG  MET A 175       6.678 -13.328 -17.782  1.00 95.24           C  
ATOM   2719  HG2 MET A 175       7.432 -13.249 -16.999  1.00 95.24           H  
ATOM   2720  HG3 MET A 175       6.178 -12.362 -17.853  1.00 95.24           H  
ATOM   2721  SD  MET A 175       5.444 -14.559 -17.265  1.00 95.24           S  
ATOM   2722  CE  MET A 175       4.285 -14.500 -18.659  1.00 95.24           C  
ATOM   2723  HE1 MET A 175       4.019 -13.466 -18.877  1.00 95.24           H  
ATOM   2724  HE2 MET A 175       4.745 -14.958 -19.534  1.00 95.24           H  
ATOM   2725  HE3 MET A 175       3.385 -15.059 -18.402  1.00 95.24           H  
ATOM   2726  N   LEU A 176       8.071 -16.742 -20.425  1.00 97.02           N  
ATOM   2727  H   LEU A 176       7.642 -17.155 -19.609  1.00 97.02           H  
ATOM   2728  CA  LEU A 176       8.090 -17.513 -21.663  1.00 97.02           C  
ATOM   2729  HA  LEU A 176       9.034 -17.321 -22.174  1.00 97.02           H  
ATOM   2730  C   LEU A 176       6.961 -17.045 -22.587  1.00 97.02           C  
ATOM   2731  CB  LEU A 176       8.008 -19.014 -21.334  1.00 97.02           C  
ATOM   2732  HB2 LEU A 176       7.852 -19.591 -22.246  1.00 97.02           H  
ATOM   2733  HB3 LEU A 176       7.138 -19.174 -20.697  1.00 97.02           H  
ATOM   2734  O   LEU A 176       5.923 -16.540 -22.147  1.00 97.02           O  
ATOM   2735  CG  LEU A 176       9.273 -19.524 -20.617  1.00 97.02           C  
ATOM   2736  HG  LEU A 176       9.681 -18.750 -19.967  1.00 97.02           H  
ATOM   2737  CD1 LEU A 176       8.982 -20.746 -19.759  1.00 97.02           C  
ATOM   2738 HD11 LEU A 176       8.247 -20.480 -19.000  1.00 97.02           H  
ATOM   2739 HD12 LEU A 176       8.580 -21.559 -20.365  1.00 97.02           H  
ATOM   2740 HD13 LEU A 176       9.896 -21.071 -19.262  1.00 97.02           H  
ATOM   2741  CD2 LEU A 176      10.341 -19.936 -21.626  1.00 97.02           C  
ATOM   2742 HD21 LEU A 176      10.017 -20.820 -22.176  1.00 97.02           H  
ATOM   2743 HD22 LEU A 176      11.265 -20.159 -21.092  1.00 97.02           H  
ATOM   2744 HD23 LEU A 176      10.529 -19.121 -22.324  1.00 97.02           H  
ATOM   2745  N   LYS A 177       7.135 -17.248 -23.898  1.00 92.95           N  
ATOM   2746  H   LYS A 177       8.034 -17.589 -24.207  1.00 92.95           H  
ATOM   2747  CA  LYS A 177       6.120 -16.875 -24.895  1.00 92.95           C  
ATOM   2748  HA  LYS A 177       5.945 -15.802 -24.811  1.00 92.95           H  
ATOM   2749  C   LYS A 177       4.770 -17.556 -24.629  1.00 92.95           C  
ATOM   2750  CB  LYS A 177       6.649 -17.186 -26.303  1.00 92.95           C  
ATOM   2751  HB2 LYS A 177       6.739 -18.267 -26.417  1.00 92.95           H  
ATOM   2752  HB3 LYS A 177       7.638 -16.745 -26.422  1.00 92.95           H  
ATOM   2753  O   LYS A 177       3.746 -16.886 -24.692  1.00 92.95           O  
ATOM   2754  CG  LYS A 177       5.723 -16.625 -27.393  1.00 92.95           C  
ATOM   2755  HG2 LYS A 177       5.747 -15.536 -27.357  1.00 92.95           H  
ATOM   2756  HG3 LYS A 177       4.701 -16.960 -27.219  1.00 92.95           H  
ATOM   2757  CD  LYS A 177       6.155 -17.115 -28.779  1.00 92.95           C  
ATOM   2758  HD2 LYS A 177       6.134 -18.205 -28.777  1.00 92.95           H  
ATOM   2759  HD3 LYS A 177       7.173 -16.794 -28.997  1.00 92.95           H  
ATOM   2760  CE  LYS A 177       5.181 -16.621 -29.854  1.00 92.95           C  
ATOM   2761  HE2 LYS A 177       4.165 -16.773 -29.488  1.00 92.95           H  
ATOM   2762  HE3 LYS A 177       5.313 -17.230 -30.748  1.00 92.95           H  
ATOM   2763  NZ  LYS A 177       5.407 -15.194 -30.173  1.00 92.95           N  
ATOM   2764  HZ1 LYS A 177       6.355 -15.038 -30.485  1.00 92.95           H  
ATOM   2765  HZ2 LYS A 177       4.748 -14.877 -30.870  1.00 92.95           H  
ATOM   2766  HZ3 LYS A 177       5.252 -14.651 -29.335  1.00 92.95           H  
ATOM   2767  N   GLY A 178       4.769 -18.854 -24.306  1.00 92.08           N  
ATOM   2768  H   GLY A 178       5.652 -19.327 -24.175  1.00 92.08           H  
ATOM   2769  CA  GLY A 178       3.536 -19.592 -24.004  1.00 92.08           C  
ATOM   2770  HA2 GLY A 178       2.838 -19.490 -24.835  1.00 92.08           H  
ATOM   2771  HA3 GLY A 178       3.743 -20.652 -23.858  1.00 92.08           H  
ATOM   2772  C   GLY A 178       2.847 -19.079 -22.745  1.00 92.08           C  
ATOM   2773  O   GLY A 178       1.669 -18.754 -22.809  1.00 92.08           O  
ATOM   2774  N   GLU A 179       3.596 -18.873 -21.658  1.00 92.94           N  
ATOM   2775  H   GLU A 179       4.544 -19.220 -21.645  1.00 92.94           H  
ATOM   2776  CA  GLU A 179       3.070 -18.270 -20.420  1.00 92.94           C  
ATOM   2777  HA  GLU A 179       2.299 -18.912 -19.994  1.00 92.94           H  
ATOM   2778  C   GLU A 179       2.454 -16.886 -20.680  1.00 92.94           C  
ATOM   2779  CB  GLU A 179       4.207 -18.091 -19.403  1.00 92.94           C  
ATOM   2780  HB2 GLU A 179       4.970 -17.459 -19.860  1.00 92.94           H  
ATOM   2781  HB3 GLU A 179       3.816 -17.569 -18.530  1.00 92.94           H  
ATOM   2782  O   GLU A 179       1.388 -16.551 -20.168  1.00 92.94           O  
ATOM   2783  CG  GLU A 179       4.851 -19.401 -18.926  1.00 92.94           C  
ATOM   2784  HG2 GLU A 179       4.109 -19.973 -18.369  1.00 92.94           H  
ATOM   2785  HG3 GLU A 179       5.160 -19.992 -19.788  1.00 92.94           H  
ATOM   2786  CD  GLU A 179       6.080 -19.133 -18.044  1.00 92.94           C  
ATOM   2787  OE1 GLU A 179       6.382 -19.935 -17.135  1.00 92.94           O  
ATOM   2788  OE2 GLU A 179       6.794 -18.131 -18.285  1.00 92.94           O  
ATOM   2789  N   THR A 180       3.113 -16.079 -21.515  1.00 92.73           N  
ATOM   2790  H   THR A 180       3.992 -16.411 -21.884  1.00 92.73           H  
ATOM   2791  CA  THR A 180       2.638 -14.745 -21.893  1.00 92.73           C  
ATOM   2792  HA  THR A 180       2.446 -14.164 -20.991  1.00 92.73           H  
ATOM   2793  C   THR A 180       1.335 -14.816 -22.689  1.00 92.73           C  
ATOM   2794  CB  THR A 180       3.704 -14.022 -22.725  1.00 92.73           C  
ATOM   2795  HB  THR A 180       3.931 -14.602 -23.619  1.00 92.73           H  
ATOM   2796  O   THR A 180       0.403 -14.052 -22.428  1.00 92.73           O  
ATOM   2797  CG2 THR A 180       3.225 -12.642 -23.156  1.00 92.73           C  
ATOM   2798 HG21 THR A 180       4.050 -12.093 -23.611  1.00 92.73           H  
ATOM   2799 HG22 THR A 180       2.433 -12.776 -23.892  1.00 92.73           H  
ATOM   2800 HG23 THR A 180       2.825 -12.102 -22.299  1.00 92.73           H  
ATOM   2801  OG1 THR A 180       4.892 -13.845 -21.995  1.00 92.73           O  
ATOM   2802  HG1 THR A 180       5.316 -14.702 -21.906  1.00 92.73           H  
ATOM   2803  N   ASP A 181       1.270 -15.704 -23.682  1.00 91.70           N  
ATOM   2804  H   ASP A 181       2.061 -16.314 -23.834  1.00 91.70           H  
ATOM   2805  CA  ASP A 181       0.098 -15.883 -24.537  1.00 91.70           C  
ATOM   2806  HA  ASP A 181      -0.210 -14.910 -24.920  1.00 91.70           H  
ATOM   2807  C   ASP A 181      -1.096 -16.436 -23.735  1.00 91.70           C  
ATOM   2808  CB  ASP A 181       0.463 -16.783 -25.739  1.00 91.70           C  
ATOM   2809  HB2 ASP A 181      -0.460 -17.060 -26.249  1.00 91.70           H  
ATOM   2810  HB3 ASP A 181       0.927 -17.700 -25.375  1.00 91.70           H  
ATOM   2811  O   ASP A 181      -2.220 -15.953 -23.894  1.00 91.70           O  
ATOM   2812  CG  ASP A 181       1.388 -16.120 -26.781  1.00 91.70           C  
ATOM   2813  OD1 ASP A 181       1.431 -14.866 -26.840  1.00 91.70           O  
ATOM   2814  OD2 ASP A 181       1.998 -16.836 -27.611  1.00 91.70           O  
ATOM   2815  N   GLU A 182      -0.852 -17.384 -22.828  1.00 90.99           N  
ATOM   2816  H   GLU A 182       0.088 -17.746 -22.751  1.00 90.99           H  
ATOM   2817  CA  GLU A 182      -1.860 -17.963 -21.935  1.00 90.99           C  
ATOM   2818  HA  GLU A 182      -2.712 -18.300 -22.525  1.00 90.99           H  
ATOM   2819  C   GLU A 182      -2.391 -16.940 -20.929  1.00 90.99           C  
ATOM   2820  CB  GLU A 182      -1.271 -19.176 -21.199  1.00 90.99           C  
ATOM   2821  HB2 GLU A 182      -0.293 -18.910 -20.798  1.00 90.99           H  
ATOM   2822  HB3 GLU A 182      -1.929 -19.441 -20.371  1.00 90.99           H  
ATOM   2823  O   GLU A 182      -3.609 -16.779 -20.803  1.00 90.99           O  
ATOM   2824  CG  GLU A 182      -1.157 -20.391 -22.134  1.00 90.99           C  
ATOM   2825  HG2 GLU A 182      -2.163 -20.682 -22.438  1.00 90.99           H  
ATOM   2826  HG3 GLU A 182      -0.617 -20.105 -23.037  1.00 90.99           H  
ATOM   2827  CD  GLU A 182      -0.453 -21.597 -21.497  1.00 90.99           C  
ATOM   2828  OE1 GLU A 182      -0.362 -22.628 -22.209  1.00 90.99           O  
ATOM   2829  OE2 GLU A 182      -0.021 -21.485 -20.332  1.00 90.99           O  
ATOM   2830  N   LEU A 183      -1.507 -16.186 -20.268  1.00 90.77           N  
ATOM   2831  H   LEU A 183      -0.522 -16.379 -20.381  1.00 90.77           H  
ATOM   2832  CA  LEU A 183      -1.915 -15.144 -19.328  1.00 90.77           C  
ATOM   2833  HA  LEU A 183      -2.579 -15.605 -18.597  1.00 90.77           H  
ATOM   2834  C   LEU A 183      -2.699 -14.030 -20.033  1.00 90.77           C  
ATOM   2835  CB  LEU A 183      -0.673 -14.604 -18.603  1.00 90.77           C  
ATOM   2836  HB2 LEU A 183      -0.154 -15.439 -18.132  1.00 90.77           H  
ATOM   2837  HB3 LEU A 183       0.000 -14.161 -19.337  1.00 90.77           H  
ATOM   2838  O   LEU A 183      -3.748 -13.609 -19.542  1.00 90.77           O  
ATOM   2839  CG  LEU A 183      -0.996 -13.553 -17.526  1.00 90.77           C  
ATOM   2840  HG  LEU A 183      -1.498 -12.700 -17.983  1.00 90.77           H  
ATOM   2841  CD1 LEU A 183      -1.886 -14.105 -16.409  1.00 90.77           C  
ATOM   2842 HD11 LEU A 183      -2.871 -14.360 -16.800  1.00 90.77           H  
ATOM   2843 HD12 LEU A 183      -2.016 -13.349 -15.634  1.00 90.77           H  
ATOM   2844 HD13 LEU A 183      -1.426 -14.989 -15.969  1.00 90.77           H  
ATOM   2845  CD2 LEU A 183       0.302 -13.063 -16.898  1.00 90.77           C  
ATOM   2846 HD21 LEU A 183       0.857 -13.904 -16.483  1.00 90.77           H  
ATOM   2847 HD22 LEU A 183       0.062 -12.367 -16.094  1.00 90.77           H  
ATOM   2848 HD23 LEU A 183       0.913 -12.559 -17.647  1.00 90.77           H  
ATOM   2849  N   ALA A 184      -2.252 -13.592 -21.215  1.00 92.17           N  
ATOM   2850  H   ALA A 184      -1.394 -13.980 -21.580  1.00 92.17           H  
ATOM   2851  CA  ALA A 184      -2.963 -12.583 -21.999  1.00 92.17           C  
ATOM   2852  HA  ALA A 184      -3.087 -11.690 -21.386  1.00 92.17           H  
ATOM   2853  C   ALA A 184      -4.364 -13.069 -22.401  1.00 92.17           C  
ATOM   2854  CB  ALA A 184      -2.130 -12.215 -23.234  1.00 92.17           C  
ATOM   2855  HB1 ALA A 184      -1.155 -11.837 -22.927  1.00 92.17           H  
ATOM   2856  HB2 ALA A 184      -2.645 -11.441 -23.803  1.00 92.17           H  
ATOM   2857  HB3 ALA A 184      -1.987 -13.095 -23.861  1.00 92.17           H  
ATOM   2858  O   ALA A 184      -5.331 -12.314 -22.284  1.00 92.17           O  
ATOM   2859  N   ALA A 185      -4.495 -14.330 -22.828  1.00 91.24           N  
ATOM   2860  H   ALA A 185      -3.669 -14.906 -22.906  1.00 91.24           H  
ATOM   2861  CA  ALA A 185      -5.785 -14.928 -23.163  1.00 91.24           C  
ATOM   2862  HA  ALA A 185      -6.286 -14.289 -23.890  1.00 91.24           H  
ATOM   2863  C   ALA A 185      -6.711 -15.044 -21.940  1.00 91.24           C  
ATOM   2864  CB  ALA A 185      -5.535 -16.296 -23.808  1.00 91.24           C  
ATOM   2865  HB1 ALA A 185      -5.031 -16.956 -23.101  1.00 91.24           H  
ATOM   2866  HB2 ALA A 185      -4.903 -16.181 -24.688  1.00 91.24           H  
ATOM   2867  HB3 ALA A 185      -6.483 -16.746 -24.101  1.00 91.24           H  
ATOM   2868  O   ALA A 185      -7.919 -14.837 -22.066  1.00 91.24           O  
ATOM   2869  N   LEU A 186      -6.159 -15.338 -20.759  1.00 90.08           N  
ATOM   2870  H   LEU A 186      -5.173 -15.555 -20.742  1.00 90.08           H  
ATOM   2871  CA  LEU A 186      -6.899 -15.454 -19.502  1.00 90.08           C  
ATOM   2872  HA  LEU A 186      -7.759 -16.102 -19.670  1.00 90.08           H  
ATOM   2873  C   LEU A 186      -7.417 -14.096 -18.997  1.00 90.08           C  
ATOM   2874  CB  LEU A 186      -5.956 -16.107 -18.477  1.00 90.08           C  
ATOM   2875  HB2 LEU A 186      -5.161 -15.400 -18.239  1.00 90.08           H  
ATOM   2876  HB3 LEU A 186      -5.488 -16.983 -18.926  1.00 90.08           H  
ATOM   2877  O   LEU A 186      -8.565 -13.998 -18.547  1.00 90.08           O  
ATOM   2878  CG  LEU A 186      -6.631 -16.540 -17.170  1.00 90.08           C  
ATOM   2879  HG  LEU A 186      -7.250 -15.729 -16.786  1.00 90.08           H  
ATOM   2880  CD1 LEU A 186      -7.508 -17.771 -17.368  1.00 90.08           C  
ATOM   2881 HD11 LEU A 186      -8.326 -17.550 -18.054  1.00 90.08           H  
ATOM   2882 HD12 LEU A 186      -6.902 -18.585 -17.766  1.00 90.08           H  
ATOM   2883 HD13 LEU A 186      -7.912 -18.068 -16.401  1.00 90.08           H  
ATOM   2884  CD2 LEU A 186      -5.556 -16.893 -16.145  1.00 90.08           C  
ATOM   2885 HD21 LEU A 186      -5.995 -17.302 -15.235  1.00 90.08           H  
ATOM   2886 HD22 LEU A 186      -4.982 -16.002 -15.888  1.00 90.08           H  
ATOM   2887 HD23 LEU A 186      -4.874 -17.635 -16.559  1.00 90.08           H  
ATOM   2888  N   VAL A 187      -6.587 -13.053 -19.091  1.00 89.86           N  
ATOM   2889  H   VAL A 187      -5.646 -13.235 -19.410  1.00 89.86           H  
ATOM   2890  CA  VAL A 187      -6.920 -11.681 -18.673  1.00 89.86           C  
ATOM   2891  HA  VAL A 187      -7.432 -11.725 -17.712  1.00 89.86           H  
ATOM   2892  C   VAL A 187      -7.878 -11.014 -19.661  1.00 89.86           C  
ATOM   2893  CB  VAL A 187      -5.638 -10.844 -18.479  1.00 89.86           C  
ATOM   2894  HB  VAL A 187      -5.035 -10.900 -19.386  1.00 89.86           H  
ATOM   2895  O   VAL A 187      -8.830 -10.363 -19.236  1.00 89.86           O  
ATOM   2896  CG1 VAL A 187      -5.941  -9.368 -18.183  1.00 89.86           C  
ATOM   2897 HG11 VAL A 187      -5.013  -8.839 -17.967  1.00 89.86           H  
ATOM   2898 HG12 VAL A 187      -6.605  -9.288 -17.321  1.00 89.86           H  
ATOM   2899 HG13 VAL A 187      -6.409  -8.893 -19.045  1.00 89.86           H  
ATOM   2900  CG2 VAL A 187      -4.813 -11.377 -17.299  1.00 89.86           C  
ATOM   2901 HG21 VAL A 187      -3.876 -10.825 -17.225  1.00 89.86           H  
ATOM   2902 HG22 VAL A 187      -5.368 -11.268 -16.367  1.00 89.86           H  
ATOM   2903 HG23 VAL A 187      -4.571 -12.430 -17.440  1.00 89.86           H  
ATOM   2904  N   ALA A 188      -7.676 -11.210 -20.968  1.00 92.91           N  
ATOM   2905  H   ALA A 188      -6.864 -11.734 -21.261  1.00 92.91           H  
ATOM   2906  CA  ALA A 188      -8.545 -10.663 -22.012  1.00 92.91           C  
ATOM   2907  HA  ALA A 188      -8.862  -9.666 -21.705  1.00 92.91           H  
ATOM   2908  C   ALA A 188      -9.826 -11.483 -22.240  1.00 92.91           C  
ATOM   2909  CB  ALA A 188      -7.736 -10.519 -23.307  1.00 92.91           C  
ATOM   2910  HB1 ALA A 188      -6.824  -9.958 -23.106  1.00 92.91           H  
ATOM   2911  HB2 ALA A 188      -8.325  -9.983 -24.051  1.00 92.91           H  
ATOM   2912  HB3 ALA A 188      -7.476 -11.503 -23.697  1.00 92.91           H  
ATOM   2913  O   ALA A 188     -10.660 -11.097 -23.057  1.00 92.91           O  
ATOM   2914  N   GLN A 189      -9.991 -12.618 -21.558  1.00 92.80           N  
ATOM   2915  H   GLN A 189      -9.257 -12.907 -20.926  1.00 92.80           H  
ATOM   2916  CA  GLN A 189     -11.156 -13.482 -21.703  1.00 92.80           C  
ATOM   2917  HA  GLN A 189     -11.145 -13.895 -22.712  1.00 92.80           H  
ATOM   2918  C   GLN A 189     -12.465 -12.708 -21.507  1.00 92.80           C  
ATOM   2919  CB  GLN A 189     -11.062 -14.641 -20.704  1.00 92.80           C  
ATOM   2920  HB2 GLN A 189     -11.053 -14.247 -19.688  1.00 92.80           H  
ATOM   2921  HB3 GLN A 189     -10.133 -15.186 -20.870  1.00 92.80           H  
ATOM   2922  O   GLN A 189     -12.635 -11.963 -20.541  1.00 92.80           O  
ATOM   2923  CG  GLN A 189     -12.239 -15.611 -20.855  1.00 92.80           C  
ATOM   2924  HG2 GLN A 189     -13.172 -15.116 -20.585  1.00 92.80           H  
ATOM   2925  HG3 GLN A 189     -12.301 -15.933 -21.894  1.00 92.80           H  
ATOM   2926  CD  GLN A 189     -12.073 -16.827 -19.961  1.00 92.80           C  
ATOM   2927  NE2 GLN A 189     -11.275 -17.774 -20.390  1.00 92.80           N  
ATOM   2928 HE21 GLN A 189     -11.132 -18.590 -19.812  1.00 92.80           H  
ATOM   2929 HE22 GLN A 189     -10.766 -17.662 -21.255  1.00 92.80           H  
ATOM   2930  OE1 GLN A 189     -12.656 -16.937 -18.886  1.00 92.80           O  
ATOM   2931  N   GLN A 190     -13.422 -12.965 -22.395  1.00 95.35           N  
ATOM   2932  H   GLN A 190     -13.224 -13.604 -23.151  1.00 95.35           H  
ATOM   2933  CA  GLN A 190     -14.791 -12.486 -22.281  1.00 95.35           C  
ATOM   2934  HA  GLN A 190     -14.866 -11.788 -21.448  1.00 95.35           H  
ATOM   2935  C   GLN A 190     -15.732 -13.653 -22.001  1.00 95.35           C  
ATOM   2936  CB  GLN A 190     -15.191 -11.747 -23.557  1.00 95.35           C  
ATOM   2937  HB2 GLN A 190     -16.257 -11.526 -23.512  1.00 95.35           H  
ATOM   2938  HB3 GLN A 190     -14.999 -12.387 -24.417  1.00 95.35           H  
ATOM   2939  O   GLN A 190     -15.558 -14.756 -22.522  1.00 95.35           O  
ATOM   2940  CG  GLN A 190     -14.422 -10.432 -23.725  1.00 95.35           C  
ATOM   2941  HG2 GLN A 190     -13.352 -10.630 -23.792  1.00 95.35           H  
ATOM   2942  HG3 GLN A 190     -14.601  -9.803 -22.852  1.00 95.35           H  
ATOM   2943  CD  GLN A 190     -14.845  -9.671 -24.976  1.00 95.35           C  
ATOM   2944  NE2 GLN A 190     -14.544  -8.395 -25.053  1.00 95.35           N  
ATOM   2945 HE21 GLN A 190     -14.823  -7.922 -25.901  1.00 95.35           H  
ATOM   2946 HE22 GLN A 190     -14.019  -7.949 -24.314  1.00 95.35           H  
ATOM   2947  OE1 GLN A 190     -15.449 -10.190 -25.902  1.00 95.35           O  
ATOM   2948  N   ARG A 191     -16.755 -13.409 -21.188  1.00 96.09           N  
ATOM   2949  H   ARG A 191     -16.847 -12.478 -20.808  1.00 96.09           H  
ATOM   2950  CA  ARG A 191     -17.754 -14.412 -20.817  1.00 96.09           C  
ATOM   2951  HA  ARG A 191     -17.590 -15.338 -21.368  1.00 96.09           H  
ATOM   2952  C   ARG A 191     -19.137 -13.923 -21.208  1.00 96.09           C  
ATOM   2953  CB  ARG A 191     -17.619 -14.716 -19.319  1.00 96.09           C  
ATOM   2954  HB2 ARG A 191     -17.584 -13.788 -18.748  1.00 96.09           H  
ATOM   2955  HB3 ARG A 191     -18.496 -15.273 -18.991  1.00 96.09           H  
ATOM   2956  O   ARG A 191     -19.546 -12.844 -20.792  1.00 96.09           O  
ATOM   2957  CG  ARG A 191     -16.349 -15.539 -19.056  1.00 96.09           C  
ATOM   2958  HG2 ARG A 191     -15.471 -14.905 -19.181  1.00 96.09           H  
ATOM   2959  HG3 ARG A 191     -16.287 -16.352 -19.780  1.00 96.09           H  
ATOM   2960  CD  ARG A 191     -16.348 -16.138 -17.653  1.00 96.09           C  
ATOM   2961  HD2 ARG A 191     -16.354 -15.327 -16.926  1.00 96.09           H  
ATOM   2962  HD3 ARG A 191     -17.256 -16.727 -17.527  1.00 96.09           H  
ATOM   2963  NE  ARG A 191     -15.161 -16.991 -17.443  1.00 96.09           N  
ATOM   2964  HE  ARG A 191     -14.356 -16.835 -18.033  1.00 96.09           H  
ATOM   2965  NH1 ARG A 191     -16.004 -18.236 -15.735  1.00 96.09           N  
ATOM   2966 HH11 ARG A 191     -16.807 -17.630 -15.651  1.00 96.09           H  
ATOM   2967 HH12 ARG A 191     -15.890 -19.008 -15.094  1.00 96.09           H  
ATOM   2968  NH2 ARG A 191     -13.982 -18.706 -16.522  1.00 96.09           N  
ATOM   2969 HH21 ARG A 191     -13.922 -19.480 -15.877  1.00 96.09           H  
ATOM   2970 HH22 ARG A 191     -13.244 -18.535 -17.191  1.00 96.09           H  
ATOM   2971  CZ  ARG A 191     -15.055 -17.972 -16.569  1.00 96.09           C  
ATOM   2972  N   VAL A 192     -19.836 -14.691 -22.036  1.00 97.05           N  
ATOM   2973  H   VAL A 192     -19.455 -15.589 -22.299  1.00 97.05           H  
ATOM   2974  CA  VAL A 192     -21.207 -14.393 -22.454  1.00 97.05           C  
ATOM   2975  HA  VAL A 192     -21.368 -13.316 -22.403  1.00 97.05           H  
ATOM   2976  C   VAL A 192     -22.153 -15.077 -21.483  1.00 97.05           C  
ATOM   2977  CB  VAL A 192     -21.487 -14.827 -23.899  1.00 97.05           C  
ATOM   2978  HB  VAL A 192     -21.394 -15.910 -23.978  1.00 97.05           H  
ATOM   2979  O   VAL A 192     -22.209 -16.306 -21.433  1.00 97.05           O  
ATOM   2980  CG1 VAL A 192     -22.905 -14.424 -24.317  1.00 97.05           C  
ATOM   2981 HG11 VAL A 192     -23.047 -13.350 -24.199  1.00 97.05           H  
ATOM   2982 HG12 VAL A 192     -23.630 -14.955 -23.700  1.00 97.05           H  
ATOM   2983 HG13 VAL A 192     -23.082 -14.708 -25.354  1.00 97.05           H  
ATOM   2984  CG2 VAL A 192     -20.503 -14.177 -24.881  1.00 97.05           C  
ATOM   2985 HG21 VAL A 192     -20.540 -13.092 -24.786  1.00 97.05           H  
ATOM   2986 HG22 VAL A 192     -20.775 -14.472 -25.895  1.00 97.05           H  
ATOM   2987 HG23 VAL A 192     -19.492 -14.528 -24.679  1.00 97.05           H  
ATOM   2988  N   VAL A 193     -22.875 -14.279 -20.705  1.00 97.31           N  
ATOM   2989  H   VAL A 193     -22.801 -13.280 -20.828  1.00 97.31           H  
ATOM   2990  CA  VAL A 193     -23.805 -14.771 -19.692  1.00 97.31           C  
ATOM   2991  HA  VAL A 193     -23.811 -15.859 -19.743  1.00 97.31           H  
ATOM   2992  C   VAL A 193     -25.222 -14.306 -19.970  1.00 97.31           C  
ATOM   2993  CB  VAL A 193     -23.386 -14.393 -18.259  1.00 97.31           C  
ATOM   2994  HB  VAL A 193     -24.076 -14.880 -17.570  1.00 97.31           H  
ATOM   2995  O   VAL A 193     -25.438 -13.218 -20.500  1.00 97.31           O  
ATOM   2996  CG1 VAL A 193     -21.977 -14.894 -17.926  1.00 97.31           C  
ATOM   2997 HG11 VAL A 193     -21.914 -15.965 -18.117  1.00 97.31           H  
ATOM   2998 HG12 VAL A 193     -21.783 -14.719 -16.868  1.00 97.31           H  
ATOM   2999 HG13 VAL A 193     -21.232 -14.368 -18.524  1.00 97.31           H  
ATOM   3000  CG2 VAL A 193     -23.438 -12.889 -17.989  1.00 97.31           C  
ATOM   3001 HG21 VAL A 193     -24.446 -12.503 -18.136  1.00 97.31           H  
ATOM   3002 HG22 VAL A 193     -22.751 -12.359 -18.650  1.00 97.31           H  
ATOM   3003 HG23 VAL A 193     -23.171 -12.707 -16.948  1.00 97.31           H  
ATOM   3004  N   ARG A 194     -26.199 -15.097 -19.544  1.00 97.62           N  
ATOM   3005  H   ARG A 194     -25.943 -16.009 -19.194  1.00 97.62           H  
ATOM   3006  CA  ARG A 194     -27.572 -14.637 -19.350  1.00 97.62           C  
ATOM   3007  HA  ARG A 194     -27.673 -13.620 -19.729  1.00 97.62           H  
ATOM   3008  C   ARG A 194     -27.896 -14.594 -17.868  1.00 97.62           C  
ATOM   3009  CB  ARG A 194     -28.554 -15.519 -20.113  1.00 97.62           C  
ATOM   3010  HB2 ARG A 194     -28.429 -16.555 -19.798  1.00 97.62           H  
ATOM   3011  HB3 ARG A 194     -29.556 -15.177 -19.854  1.00 97.62           H  
ATOM   3012  O   ARG A 194     -27.460 -15.448 -17.097  1.00 97.62           O  
ATOM   3013  CG  ARG A 194     -28.401 -15.394 -21.634  1.00 97.62           C  
ATOM   3014  HG2 ARG A 194     -28.681 -14.382 -21.926  1.00 97.62           H  
ATOM   3015  HG3 ARG A 194     -27.366 -15.560 -21.933  1.00 97.62           H  
ATOM   3016  CD  ARG A 194     -29.313 -16.388 -22.358  1.00 97.62           C  
ATOM   3017  HD2 ARG A 194     -29.322 -16.133 -23.418  1.00 97.62           H  
ATOM   3018  HD3 ARG A 194     -30.325 -16.285 -21.967  1.00 97.62           H  
ATOM   3019  NE  ARG A 194     -28.816 -17.764 -22.199  1.00 97.62           N  
ATOM   3020  HE  ARG A 194     -27.816 -17.846 -22.088  1.00 97.62           H  
ATOM   3021  NH1 ARG A 194     -30.715 -18.909 -22.729  1.00 97.62           N  
ATOM   3022 HH11 ARG A 194     -31.151 -18.012 -22.888  1.00 97.62           H  
ATOM   3023 HH12 ARG A 194     -31.187 -19.788 -22.888  1.00 97.62           H  
ATOM   3024  NH2 ARG A 194     -28.850 -20.027 -22.201  1.00 97.62           N  
ATOM   3025 HH21 ARG A 194     -29.289 -20.924 -22.355  1.00 97.62           H  
ATOM   3026 HH22 ARG A 194     -27.857 -19.978 -22.026  1.00 97.62           H  
ATOM   3027  CZ  ARG A 194     -29.461 -18.894 -22.371  1.00 97.62           C  
ATOM   3028  N   GLU A 195     -28.701 -13.612 -17.497  1.00 96.97           N  
ATOM   3029  H   GLU A 195     -29.027 -12.969 -18.205  1.00 96.97           H  
ATOM   3030  CA  GLU A 195     -29.103 -13.345 -16.118  1.00 96.97           C  
ATOM   3031  HA  GLU A 195     -28.556 -13.989 -15.430  1.00 96.97           H  
ATOM   3032  C   GLU A 195     -30.602 -13.603 -15.948  1.00 96.97           C  
ATOM   3033  CB  GLU A 195     -28.773 -11.889 -15.768  1.00 96.97           C  
ATOM   3034  HB2 GLU A 195     -29.241 -11.635 -14.816  1.00 96.97           H  
ATOM   3035  HB3 GLU A 195     -29.208 -11.254 -16.540  1.00 96.97           H  
ATOM   3036  O   GLU A 195     -31.395 -13.275 -16.834  1.00 96.97           O  
ATOM   3037  CG  GLU A 195     -27.265 -11.608 -15.663  1.00 96.97           C  
ATOM   3038  HG2 GLU A 195     -26.899 -12.008 -14.717  1.00 96.97           H  
ATOM   3039  HG3 GLU A 195     -26.740 -12.111 -16.475  1.00 96.97           H  
ATOM   3040  CD  GLU A 195     -26.953 -10.107 -15.727  1.00 96.97           C  
ATOM   3041  OE1 GLU A 195     -25.849  -9.741 -16.175  1.00 96.97           O  
ATOM   3042  OE2 GLU A 195     -27.856  -9.269 -15.497  1.00 96.97           O  
ATOM   3043  N   ALA A 196     -30.997 -14.172 -14.814  1.00 97.22           N  
ATOM   3044  H   ALA A 196     -30.290 -14.487 -14.165  1.00 97.22           H  
ATOM   3045  CA  ALA A 196     -32.384 -14.203 -14.364  1.00 97.22           C  
ATOM   3046  HA  ALA A 196     -32.975 -13.505 -14.957  1.00 97.22           H  
ATOM   3047  C   ALA A 196     -32.445 -13.751 -12.902  1.00 97.22           C  
ATOM   3048  CB  ALA A 196     -32.966 -15.603 -14.572  1.00 97.22           C  
ATOM   3049  HB1 ALA A 196     -32.380 -16.336 -14.018  1.00 97.22           H  
ATOM   3050  HB2 ALA A 196     -32.944 -15.860 -15.631  1.00 97.22           H  
ATOM   3051  HB3 ALA A 196     -33.998 -15.620 -14.220  1.00 97.22           H  
ATOM   3052  O   ALA A 196     -31.912 -14.416 -12.015  1.00 97.22           O  
ATOM   3053  N   THR A 197     -33.079 -12.608 -12.665  1.00 96.65           N  
ATOM   3054  H   THR A 197     -33.444 -12.081 -13.445  1.00 96.65           H  
ATOM   3055  CA  THR A 197     -33.116 -11.955 -11.353  1.00 96.65           C  
ATOM   3056  HA  THR A 197     -32.226 -12.229 -10.787  1.00 96.65           H  
ATOM   3057  C   THR A 197     -34.342 -12.388 -10.561  1.00 96.65           C  
ATOM   3058  CB  THR A 197     -33.098 -10.430 -11.516  1.00 96.65           C  
ATOM   3059  HB  THR A 197     -34.011 -10.108 -12.017  1.00 96.65           H  
ATOM   3060  O   THR A 197     -35.469 -12.289 -11.043  1.00 96.65           O  
ATOM   3061  CG2 THR A 197     -32.969  -9.677 -10.195  1.00 96.65           C  
ATOM   3062 HG21 THR A 197     -32.067  -9.985  -9.666  1.00 96.65           H  
ATOM   3063 HG22 THR A 197     -32.927  -8.604 -10.383  1.00 96.65           H  
ATOM   3064 HG23 THR A 197     -33.837  -9.872  -9.564  1.00 96.65           H  
ATOM   3065  OG1 THR A 197     -31.992 -10.064 -12.307  1.00 96.65           O  
ATOM   3066  HG1 THR A 197     -31.574  -9.313 -11.878  1.00 96.65           H  
ATOM   3067  N   ILE A 198     -34.119 -12.818  -9.324  1.00 96.30           N  
ATOM   3068  H   ILE A 198     -33.162 -12.882  -9.005  1.00 96.30           H  
ATOM   3069  CA  ILE A 198     -35.145 -13.006  -8.307  1.00 96.30           C  
ATOM   3070  HA  ILE A 198     -36.106 -13.183  -8.790  1.00 96.30           H  
ATOM   3071  C   ILE A 198     -35.229 -11.709  -7.501  1.00 96.30           C  
ATOM   3072  CB  ILE A 198     -34.824 -14.227  -7.418  1.00 96.30           C  
ATOM   3073  HB  ILE A 198     -33.913 -14.027  -6.854  1.00 96.30           H  
ATOM   3074  O   ILE A 198     -34.345 -11.407  -6.699  1.00 96.30           O  
ATOM   3075  CG1 ILE A 198     -34.593 -15.492  -8.271  1.00 96.30           C  
ATOM   3076 HG12 ILE A 198     -35.446 -15.629  -8.935  1.00 96.30           H  
ATOM   3077 HG13 ILE A 198     -33.704 -15.349  -8.885  1.00 96.30           H  
ATOM   3078  CG2 ILE A 198     -35.975 -14.424  -6.424  1.00 96.30           C  
ATOM   3079 HG21 ILE A 198     -36.904 -14.638  -6.954  1.00 96.30           H  
ATOM   3080 HG22 ILE A 198     -36.091 -13.521  -5.825  1.00 96.30           H  
ATOM   3081 HG23 ILE A 198     -35.754 -15.241  -5.738  1.00 96.30           H  
ATOM   3082  CD1 ILE A 198     -34.378 -16.773  -7.457  1.00 96.30           C  
ATOM   3083 HD11 ILE A 198     -35.320 -17.111  -7.024  1.00 96.30           H  
ATOM   3084 HD12 ILE A 198     -33.994 -17.558  -8.108  1.00 96.30           H  
ATOM   3085 HD13 ILE A 198     -33.662 -16.579  -6.659  1.00 96.30           H  
ATOM   3086  N   ASP A 199     -36.286 -10.936  -7.741  1.00 94.75           N  
ATOM   3087  H   ASP A 199     -36.953 -11.232  -8.439  1.00 94.75           H  
ATOM   3088  CA  ASP A 199     -36.530  -9.662  -7.063  1.00 94.75           C  
ATOM   3089  HA  ASP A 199     -35.620  -9.063  -7.103  1.00 94.75           H  
ATOM   3090  C   ASP A 199     -36.882  -9.896  -5.585  1.00 94.75           C  
ATOM   3091  CB  ASP A 199     -37.616  -8.892  -7.827  1.00 94.75           C  
ATOM   3092  HB2 ASP A 199     -37.296  -8.793  -8.864  1.00 94.75           H  
ATOM   3093  HB3 ASP A 199     -38.538  -9.473  -7.823  1.00 94.75           H  
ATOM   3094  O   ASP A 199     -37.967 -10.386  -5.241  1.00 94.75           O  
ATOM   3095  CG  ASP A 199     -37.906  -7.488  -7.275  1.00 94.75           C  
ATOM   3096  OD1 ASP A 199     -37.675  -7.240  -6.069  1.00 94.75           O  
ATOM   3097  OD2 ASP A 199     -38.446  -6.678  -8.057  1.00 94.75           O  
ATOM   3098  N   VAL A 200     -35.943  -9.539  -4.707  1.00 95.77           N  
ATOM   3099  H   VAL A 200     -35.109  -9.094  -5.062  1.00 95.77           H  
ATOM   3100  CA  VAL A 200     -36.072  -9.737  -3.259  1.00 95.77           C  
ATOM   3101  HA  VAL A 200     -36.410 -10.757  -3.075  1.00 95.77           H  
ATOM   3102  C   VAL A 200     -37.138  -8.811  -2.672  1.00 95.77           C  
ATOM   3103  CB  VAL A 200     -34.702  -9.567  -2.571  1.00 95.77           C  
ATOM   3104  HB  VAL A 200     -34.244  -8.635  -2.902  1.00 95.77           H  
ATOM   3105  O   VAL A 200     -37.890  -9.229  -1.791  1.00 95.77           O  
ATOM   3106  CG1 VAL A 200     -34.798  -9.553  -1.041  1.00 95.77           C  
ATOM   3107 HG11 VAL A 200     -35.322  -8.659  -0.703  1.00 95.77           H  
ATOM   3108 HG12 VAL A 200     -35.323 -10.440  -0.685  1.00 95.77           H  
ATOM   3109 HG13 VAL A 200     -33.798  -9.525  -0.610  1.00 95.77           H  
ATOM   3110  CG2 VAL A 200     -33.789 -10.741  -2.955  1.00 95.77           C  
ATOM   3111 HG21 VAL A 200     -32.793 -10.580  -2.543  1.00 95.77           H  
ATOM   3112 HG22 VAL A 200     -34.194 -11.671  -2.554  1.00 95.77           H  
ATOM   3113 HG23 VAL A 200     -33.716 -10.831  -4.039  1.00 95.77           H  
ATOM   3114  N   ASN A 201     -37.299  -7.595  -3.199  1.00 93.58           N  
ATOM   3115  H   ASN A 201     -36.795  -7.370  -4.044  1.00 93.58           H  
ATOM   3116  CA  ASN A 201     -38.315  -6.653  -2.725  1.00 93.58           C  
ATOM   3117  HA  ASN A 201     -38.265  -6.596  -1.638  1.00 93.58           H  
ATOM   3118  C   ASN A 201     -39.732  -7.123  -3.084  1.00 93.58           C  
ATOM   3119  CB  ASN A 201     -38.018  -5.261  -3.303  1.00 93.58           C  
ATOM   3120  HB2 ASN A 201     -38.857  -4.597  -3.099  1.00 93.58           H  
ATOM   3121  HB3 ASN A 201     -37.890  -5.326  -4.384  1.00 93.58           H  
ATOM   3122  O   ASN A 201     -40.648  -7.057  -2.257  1.00 93.58           O  
ATOM   3123  CG  ASN A 201     -36.790  -4.639  -2.670  1.00 93.58           C  
ATOM   3124  ND2 ASN A 201     -35.913  -4.058  -3.451  1.00 93.58           N  
ATOM   3125 HD21 ASN A 201     -35.051  -3.791  -2.997  1.00 93.58           H  
ATOM   3126 HD22 ASN A 201     -35.978  -4.182  -4.451  1.00 93.58           H  
ATOM   3127  OD1 ASN A 201     -36.622  -4.651  -1.465  1.00 93.58           O  
ATOM   3128  N   ALA A 202     -39.919  -7.665  -4.290  1.00 92.13           N  
ATOM   3129  H   ALA A 202     -39.143  -7.651  -4.937  1.00 92.13           H  
ATOM   3130  CA  ALA A 202     -41.193  -8.245  -4.708  1.00 92.13           C  
ATOM   3131  HA  ALA A 202     -41.975  -7.500  -4.560  1.00 92.13           H  
ATOM   3132  C   ALA A 202     -41.573  -9.491  -3.884  1.00 92.13           C  
ATOM   3133  CB  ALA A 202     -41.112  -8.574  -6.201  1.00 92.13           C  
ATOM   3134  HB1 ALA A 202     -40.839  -7.680  -6.761  1.00 92.13           H  
ATOM   3135  HB2 ALA A 202     -40.357  -9.342  -6.367  1.00 92.13           H  
ATOM   3136  HB3 ALA A 202     -42.078  -8.936  -6.554  1.00 92.13           H  
ATOM   3137  O   ALA A 202     -42.760  -9.738  -3.637  1.00 92.13           O  
ATOM   3138  N   LEU A 203     -40.579 -10.271  -3.444  1.00 93.21           N  
ATOM   3139  H   LEU A 203     -39.639 -10.049  -3.739  1.00 93.21           H  
ATOM   3140  CA  LEU A 203     -40.770 -11.384  -2.511  1.00 93.21           C  
ATOM   3141  HA  LEU A 203     -41.625 -11.976  -2.836  1.00 93.21           H  
ATOM   3142  C   LEU A 203     -41.092 -10.894  -1.095  1.00 93.21           C  
ATOM   3143  CB  LEU A 203     -39.516 -12.273  -2.520  1.00 93.21           C  
ATOM   3144  HB2 LEU A 203     -39.442 -12.814  -1.577  1.00 93.21           H  
ATOM   3145  HB3 LEU A 203     -38.635 -11.636  -2.598  1.00 93.21           H  
ATOM   3146  O   LEU A 203     -42.002 -11.443  -0.471  1.00 93.21           O  
ATOM   3147  CG  LEU A 203     -39.508 -13.296  -3.666  1.00 93.21           C  
ATOM   3148  HG  LEU A 203     -39.876 -12.834  -4.583  1.00 93.21           H  
ATOM   3149  CD1 LEU A 203     -38.088 -13.783  -3.897  1.00 93.21           C  
ATOM   3150 HD11 LEU A 203     -37.462 -12.937  -4.178  1.00 93.21           H  
ATOM   3151 HD12 LEU A 203     -38.083 -14.527  -4.693  1.00 93.21           H  
ATOM   3152 HD13 LEU A 203     -37.691 -14.235  -2.988  1.00 93.21           H  
ATOM   3153  CD2 LEU A 203     -40.369 -14.517  -3.328  1.00 93.21           C  
ATOM   3154 HD21 LEU A 203     -41.401 -14.217  -3.146  1.00 93.21           H  
ATOM   3155 HD22 LEU A 203     -39.973 -15.020  -2.445  1.00 93.21           H  
ATOM   3156 HD23 LEU A 203     -40.343 -15.220  -4.161  1.00 93.21           H  
ATOM   3157  N   ALA A 204     -40.412  -9.853  -0.606  1.00 94.33           N  
ATOM   3158  H   ALA A 204     -39.652  -9.482  -1.158  1.00 94.33           H  
ATOM   3159  CA  ALA A 204     -40.591  -9.297   0.739  1.00 94.33           C  
ATOM   3160  HA  ALA A 204     -40.369 -10.060   1.486  1.00 94.33           H  
ATOM   3161  C   ALA A 204     -42.032  -8.859   1.007  1.00 94.33           C  
ATOM   3162  CB  ALA A 204     -39.596  -8.146   0.932  1.00 94.33           C  
ATOM   3163  HB1 ALA A 204     -39.664  -7.766   1.951  1.00 94.33           H  
ATOM   3164  HB2 ALA A 204     -39.813  -7.335   0.238  1.00 94.33           H  
ATOM   3165  HB3 ALA A 204     -38.579  -8.499   0.757  1.00 94.33           H  
ATOM   3166  O   ALA A 204     -42.593  -9.195   2.050  1.00 94.33           O  
ATOM   3167  N   ALA A 205     -42.684  -8.224   0.029  1.00 91.16           N  
ATOM   3168  H   ALA A 205     -42.156  -7.954  -0.789  1.00 91.16           H  
ATOM   3169  CA  ALA A 205     -44.082  -7.799   0.137  1.00 91.16           C  
ATOM   3170  HA  ALA A 205     -44.167  -7.103   0.972  1.00 91.16           H  
ATOM   3171  C   ALA A 205     -45.073  -8.954   0.398  1.00 91.16           C  
ATOM   3172  CB  ALA A 205     -44.439  -7.059  -1.157  1.00 91.16           C  
ATOM   3173  HB1 ALA A 205     -43.763  -6.216  -1.298  1.00 91.16           H  
ATOM   3174  HB2 ALA A 205     -45.461  -6.685  -1.095  1.00 91.16           H  
ATOM   3175  HB3 ALA A 205     -44.351  -7.732  -2.009  1.00 91.16           H  
ATOM   3176  O   ALA A 205     -46.185  -8.723   0.872  1.00 91.16           O  
ATOM   3177  N   LYS A 206     -44.686 -10.198   0.089  1.00 90.39           N  
ATOM   3178  H   LYS A 206     -43.745 -10.317  -0.258  1.00 90.39           H  
ATOM   3179  CA  LYS A 206     -45.515 -11.402   0.252  1.00 90.39           C  
ATOM   3180  HA  LYS A 206     -46.555 -11.110   0.395  1.00 90.39           H  
ATOM   3181  C   LYS A 206     -45.140 -12.222   1.485  1.00 90.39           C  
ATOM   3182  CB  LYS A 206     -45.416 -12.263  -1.015  1.00 90.39           C  
ATOM   3183  HB2 LYS A 206     -46.032 -13.153  -0.890  1.00 90.39           H  
ATOM   3184  HB3 LYS A 206     -44.382 -12.580  -1.143  1.00 90.39           H  
ATOM   3185  O   LYS A 206     -45.824 -13.200   1.780  1.00 90.39           O  
ATOM   3186  CG  LYS A 206     -45.881 -11.516  -2.273  1.00 90.39           C  
ATOM   3187  HG2 LYS A 206     -46.938 -11.266  -2.183  1.00 90.39           H  
ATOM   3188  HG3 LYS A 206     -45.307 -10.597  -2.394  1.00 90.39           H  
ATOM   3189  CD  LYS A 206     -45.657 -12.388  -3.510  1.00 90.39           C  
ATOM   3190  HD2 LYS A 206     -44.611 -12.695  -3.533  1.00 90.39           H  
ATOM   3191  HD3 LYS A 206     -46.292 -13.273  -3.457  1.00 90.39           H  
ATOM   3192  CE  LYS A 206     -45.972 -11.577  -4.767  1.00 90.39           C  
ATOM   3193  HE2 LYS A 206     -45.414 -10.643  -4.710  1.00 90.39           H  
ATOM   3194  HE3 LYS A 206     -47.035 -11.337  -4.779  1.00 90.39           H  
ATOM   3195  NZ  LYS A 206     -45.579 -12.319  -5.988  1.00 90.39           N  
ATOM   3196  HZ1 LYS A 206     -44.585 -12.500  -5.963  1.00 90.39           H  
ATOM   3197  HZ2 LYS A 206     -46.062 -13.204  -6.050  1.00 90.39           H  
ATOM   3198  HZ3 LYS A 206     -45.766 -11.769  -6.815  1.00 90.39           H  
ATOM   3199  N   GLN A 207     -44.067 -11.859   2.191  1.00 93.12           N  
ATOM   3200  H   GLN A 207     -43.574 -11.015   1.940  1.00 93.12           H  
ATOM   3201  CA  GLN A 207     -43.606 -12.619   3.346  1.00 93.12           C  
ATOM   3202  HA  GLN A 207     -43.651 -13.674   3.074  1.00 93.12           H  
ATOM   3203  C   GLN A 207     -44.522 -12.374   4.553  1.00 93.12           C  
ATOM   3204  CB  GLN A 207     -42.142 -12.294   3.686  1.00 93.12           C  
ATOM   3205  HB2 GLN A 207     -42.013 -11.214   3.756  1.00 93.12           H  
ATOM   3206  HB3 GLN A 207     -41.900 -12.721   4.659  1.00 93.12           H  
ATOM   3207  O   GLN A 207     -44.663 -11.225   4.992  1.00 93.12           O  
ATOM   3208  CG  GLN A 207     -41.155 -12.854   2.651  1.00 93.12           C  
ATOM   3209  HG2 GLN A 207     -40.142 -12.580   2.947  1.00 93.12           H  
ATOM   3210  HG3 GLN A 207     -41.351 -12.393   1.683  1.00 93.12           H  
ATOM   3211  CD  GLN A 207     -41.216 -14.373   2.511  1.00 93.12           C  
ATOM   3212  NE2 GLN A 207     -40.986 -14.908   1.332  1.00 93.12           N  
ATOM   3213 HE21 GLN A 207     -40.955 -15.917   1.297  1.00 93.12           H  
ATOM   3214 HE22 GLN A 207     -40.741 -14.325   0.544  1.00 93.12           H  
ATOM   3215  OE1 GLN A 207     -41.484 -15.101   3.456  1.00 93.12           O  
ATOM   3216  N   PRO A 208     -45.132 -13.430   5.125  1.00 93.56           N  
ATOM   3217  CA  PRO A 208     -45.834 -13.310   6.389  1.00 93.56           C  
ATOM   3218  HA  PRO A 208     -46.527 -12.469   6.358  1.00 93.56           H  
ATOM   3219  C   PRO A 208     -44.815 -13.094   7.507  1.00 93.56           C  
ATOM   3220  CB  PRO A 208     -46.619 -14.613   6.550  1.00 93.56           C  
ATOM   3221  HB2 PRO A 208     -47.581 -14.518   6.048  1.00 93.56           H  
ATOM   3222  HB3 PRO A 208     -46.760 -14.883   7.597  1.00 93.56           H  
ATOM   3223  O   PRO A 208     -43.778 -13.762   7.562  1.00 93.56           O  
ATOM   3224  CG  PRO A 208     -45.758 -15.634   5.808  1.00 93.56           C  
ATOM   3225  HG2 PRO A 208     -46.354 -16.460   5.421  1.00 93.56           H  
ATOM   3226  HG3 PRO A 208     -44.978 -16.009   6.471  1.00 93.56           H  
ATOM   3227  CD  PRO A 208     -45.123 -14.821   4.681  1.00 93.56           C  
ATOM   3228  HD2 PRO A 208     -45.722 -14.917   3.775  1.00 93.56           H  
ATOM   3229  HD3 PRO A 208     -44.108 -15.176   4.503  1.00 93.56           H  
ATOM   3230  N   VAL A 209     -45.131 -12.176   8.412  1.00 94.55           N  
ATOM   3231  H   VAL A 209     -45.998 -11.666   8.316  1.00 94.55           H  
ATOM   3232  CA  VAL A 209     -44.323 -11.898   9.596  1.00 94.55           C  
ATOM   3233  HA  VAL A 209     -43.592 -12.695   9.730  1.00 94.55           H  
ATOM   3234  C   VAL A 209     -45.226 -11.909  10.817  1.00 94.55           C  
ATOM   3235  CB  VAL A 209     -43.538 -10.585   9.450  1.00 94.55           C  
ATOM   3236  HB  VAL A 209     -44.219  -9.759   9.248  1.00 94.55           H  
ATOM   3237  O   VAL A 209     -46.275 -11.267  10.839  1.00 94.55           O  
ATOM   3238  CG1 VAL A 209     -42.741 -10.280  10.713  1.00 94.55           C  
ATOM   3239 HG11 VAL A 209     -42.070 -11.107  10.944  1.00 94.55           H  
ATOM   3240 HG12 VAL A 209     -42.167  -9.362  10.586  1.00 94.55           H  
ATOM   3241 HG13 VAL A 209     -43.441 -10.148  11.538  1.00 94.55           H  
ATOM   3242  CG2 VAL A 209     -42.531 -10.711   8.308  1.00 94.55           C  
ATOM   3243 HG21 VAL A 209     -41.847  -9.862   8.321  1.00 94.55           H  
ATOM   3244 HG22 VAL A 209     -43.060 -10.757   7.356  1.00 94.55           H  
ATOM   3245 HG23 VAL A 209     -41.945 -11.622   8.430  1.00 94.55           H  
ATOM   3246  N   THR A 210     -44.820 -12.677  11.815  1.00 95.51           N  
ATOM   3247  H   THR A 210     -43.947 -13.169  11.693  1.00 95.51           H  
ATOM   3248  CA  THR A 210     -45.495 -12.799  13.105  1.00 95.51           C  
ATOM   3249  HA  THR A 210     -46.566 -12.662  12.959  1.00 95.51           H  
ATOM   3250  C   THR A 210     -45.014 -11.722  14.072  1.00 95.51           C  
ATOM   3251  CB  THR A 210     -45.268 -14.190  13.713  1.00 95.51           C  
ATOM   3252  HB  THR A 210     -45.802 -14.249  14.661  1.00 95.51           H  
ATOM   3253  O   THR A 210     -43.893 -11.220  13.964  1.00 95.51           O  
ATOM   3254  CG2 THR A 210     -45.753 -15.324  12.810  1.00 95.51           C  
ATOM   3255 HG21 THR A 210     -45.178 -15.350  11.884  1.00 95.51           H  
ATOM   3256 HG22 THR A 210     -46.809 -15.183  12.577  1.00 95.51           H  
ATOM   3257 HG23 THR A 210     -45.628 -16.274  13.330  1.00 95.51           H  
ATOM   3258  OG1 THR A 210     -43.901 -14.400  13.952  1.00 95.51           O  
ATOM   3259  HG1 THR A 210     -43.475 -14.453  13.093  1.00 95.51           H  
ATOM   3260  N   GLU A 211     -45.828 -11.401  15.080  1.00 95.28           N  
ATOM   3261  H   GLU A 211     -46.769 -11.765  15.116  1.00 95.28           H  
ATOM   3262  CA  GLU A 211     -45.391 -10.498  16.154  1.00 95.28           C  
ATOM   3263  HA  GLU A 211     -45.111  -9.534  15.729  1.00 95.28           H  
ATOM   3264  C   GLU A 211     -44.158 -11.032  16.895  1.00 95.28           C  
ATOM   3265  CB  GLU A 211     -46.515 -10.270  17.167  1.00 95.28           C  
ATOM   3266  HB2 GLU A 211     -46.890 -11.228  17.526  1.00 95.28           H  
ATOM   3267  HB3 GLU A 211     -46.089  -9.723  18.008  1.00 95.28           H  
ATOM   3268  O   GLU A 211     -43.300 -10.253  17.303  1.00 95.28           O  
ATOM   3269  CG  GLU A 211     -47.664  -9.440  16.583  1.00 95.28           C  
ATOM   3270  HG2 GLU A 211     -47.242  -8.602  16.029  1.00 95.28           H  
ATOM   3271  HG3 GLU A 211     -48.229 -10.058  15.885  1.00 95.28           H  
ATOM   3272  CD  GLU A 211     -48.599  -8.895  17.674  1.00 95.28           C  
ATOM   3273  OE1 GLU A 211     -49.352  -7.952  17.347  1.00 95.28           O  
ATOM   3274  OE2 GLU A 211     -48.568  -9.432  18.805  1.00 95.28           O  
ATOM   3275  N   GLN A 212     -44.022 -12.357  17.016  1.00 96.07           N  
ATOM   3276  H   GLN A 212     -44.749 -12.954  16.648  1.00 96.07           H  
ATOM   3277  CA  GLN A 212     -42.860 -12.971  17.654  1.00 96.07           C  
ATOM   3278  HA  GLN A 212     -42.727 -12.500  18.628  1.00 96.07           H  
ATOM   3279  C   GLN A 212     -41.571 -12.746  16.849  1.00 96.07           C  
ATOM   3280  CB  GLN A 212     -43.135 -14.464  17.870  1.00 96.07           C  
ATOM   3281  HB2 GLN A 212     -44.105 -14.579  18.354  1.00 96.07           H  
ATOM   3282  HB3 GLN A 212     -43.162 -14.978  16.908  1.00 96.07           H  
ATOM   3283  O   GLN A 212     -40.521 -12.478  17.436  1.00 96.07           O  
ATOM   3284  CG  GLN A 212     -42.064 -15.099  18.770  1.00 96.07           C  
ATOM   3285  HG2 GLN A 212     -41.092 -15.048  18.278  1.00 96.07           H  
ATOM   3286  HG3 GLN A 212     -42.005 -14.539  19.703  1.00 96.07           H  
ATOM   3287  CD  GLN A 212     -42.347 -16.559  19.103  1.00 96.07           C  
ATOM   3288  NE2 GLN A 212     -41.564 -17.157  19.974  1.00 96.07           N  
ATOM   3289 HE21 GLN A 212     -41.774 -18.127  20.158  1.00 96.07           H  
ATOM   3290 HE22 GLN A 212     -40.782 -16.665  20.383  1.00 96.07           H  
ATOM   3291  OE1 GLN A 212     -43.259 -17.196  18.604  1.00 96.07           O  
ATOM   3292  N   GLU A 213     -41.635 -12.822  15.517  1.00 96.29           N  
ATOM   3293  H   GLU A 213     -42.514 -13.064  15.083  1.00 96.29           H  
ATOM   3294  CA  GLU A 213     -40.492 -12.513  14.647  1.00 96.29           C  
ATOM   3295  HA  GLU A 213     -39.622 -13.085  14.972  1.00 96.29           H  
ATOM   3296  C   GLU A 213     -40.105 -11.030  14.731  1.00 96.29           C  
ATOM   3297  CB  GLU A 213     -40.807 -12.898  13.195  1.00 96.29           C  
ATOM   3298  HB2 GLU A 213     -40.037 -12.478  12.548  1.00 96.29           H  
ATOM   3299  HB3 GLU A 213     -41.764 -12.456  12.917  1.00 96.29           H  
ATOM   3300  O   GLU A 213     -38.918 -10.718  14.825  1.00 96.29           O  
ATOM   3301  CG  GLU A 213     -40.825 -14.417  12.956  1.00 96.29           C  
ATOM   3302  HG2 GLU A 213     -39.797 -14.781  12.970  1.00 96.29           H  
ATOM   3303  HG3 GLU A 213     -41.359 -14.916  13.765  1.00 96.29           H  
ATOM   3304  CD  GLU A 213     -41.493 -14.777  11.622  1.00 96.29           C  
ATOM   3305  OE1 GLU A 213     -40.931 -15.563  10.828  1.00 96.29           O  
ATOM   3306  OE2 GLU A 213     -42.613 -14.283  11.366  1.00 96.29           O  
ATOM   3307  N   ILE A 214     -41.091 -10.126  14.777  1.00 96.53           N  
ATOM   3308  H   ILE A 214     -42.041 -10.460  14.692  1.00 96.53           H  
ATOM   3309  CA  ILE A 214     -40.872  -8.683  14.973  1.00 96.53           C  
ATOM   3310  HA  ILE A 214     -40.201  -8.318  14.195  1.00 96.53           H  
ATOM   3311  C   ILE A 214     -40.173  -8.429  16.313  1.00 96.53           C  
ATOM   3312  CB  ILE A 214     -42.217  -7.923  14.862  1.00 96.53           C  
ATOM   3313  HB  ILE A 214     -42.956  -8.442  15.472  1.00 96.53           H  
ATOM   3314  O   ILE A 214     -39.126  -7.785  16.351  1.00 96.53           O  
ATOM   3315  CG1 ILE A 214     -42.698  -7.934  13.401  1.00 96.53           C  
ATOM   3316 HG12 ILE A 214     -42.616  -8.960  13.041  1.00 96.53           H  
ATOM   3317 HG13 ILE A 214     -42.039  -7.314  12.793  1.00 96.53           H  
ATOM   3318  CG2 ILE A 214     -42.142  -6.475  15.362  1.00 96.53           C  
ATOM   3319 HG21 ILE A 214     -41.446  -5.887  14.763  1.00 96.53           H  
ATOM   3320 HG22 ILE A 214     -41.834  -6.467  16.408  1.00 96.53           H  
ATOM   3321 HG23 ILE A 214     -43.129  -6.014  15.324  1.00 96.53           H  
ATOM   3322  CD1 ILE A 214     -44.149  -7.481  13.196  1.00 96.53           C  
ATOM   3323 HD11 ILE A 214     -44.258  -6.421  13.425  1.00 96.53           H  
ATOM   3324 HD12 ILE A 214     -44.427  -7.640  12.154  1.00 96.53           H  
ATOM   3325 HD13 ILE A 214     -44.815  -8.067  13.831  1.00 96.53           H  
ATOM   3326  N   ALA A 215     -40.713  -8.975  17.405  1.00 96.47           N  
ATOM   3327  H   ALA A 215     -41.585  -9.477  17.316  1.00 96.47           H  
ATOM   3328  CA  ALA A 215     -40.149  -8.805  18.740  1.00 96.47           C  
ATOM   3329  HA  ALA A 215     -40.078  -7.739  18.954  1.00 96.47           H  
ATOM   3330  C   ALA A 215     -38.729  -9.386  18.847  1.00 96.47           C  
ATOM   3331  CB  ALA A 215     -41.109  -9.440  19.753  1.00 96.47           C  
ATOM   3332  HB1 ALA A 215     -41.214 -10.507  19.558  1.00 96.47           H  
ATOM   3333  HB2 ALA A 215     -40.725  -9.292  20.762  1.00 96.47           H  
ATOM   3334  HB3 ALA A 215     -42.088  -8.966  19.676  1.00 96.47           H  
ATOM   3335  O   ALA A 215     -37.846  -8.742  19.410  1.00 96.47           O  
ATOM   3336  N   SER A 216     -38.485 -10.562  18.259  1.00 97.11           N  
ATOM   3337  H   SER A 216     -39.251 -11.035  17.802  1.00 97.11           H  
ATOM   3338  CA  SER A 216     -37.161 -11.204  18.279  1.00 97.11           C  
ATOM   3339  HA  SER A 216     -36.817 -11.274  19.311  1.00 97.11           H  
ATOM   3340  C   SER A 216     -36.122 -10.402  17.500  1.00 97.11           C  
ATOM   3341  CB  SER A 216     -37.210 -12.620  17.700  1.00 97.11           C  
ATOM   3342  HB2 SER A 216     -36.220 -13.069  17.777  1.00 97.11           H  
ATOM   3343  HB3 SER A 216     -37.494 -12.582  16.648  1.00 97.11           H  
ATOM   3344  O   SER A 216     -35.012 -10.208  17.991  1.00 97.11           O  
ATOM   3345  OG  SER A 216     -38.138 -13.413  18.409  1.00 97.11           O  
ATOM   3346  HG  SER A 216     -39.012 -13.102  18.161  1.00 97.11           H  
ATOM   3347  N   TYR A 217     -36.469  -9.913  16.304  1.00 96.63           N  
ATOM   3348  H   TYR A 217     -37.394 -10.091  15.938  1.00 96.63           H  
ATOM   3349  CA  TYR A 217     -35.550  -9.099  15.511  1.00 96.63           C  
ATOM   3350  HA  TYR A 217     -34.612  -9.642  15.387  1.00 96.63           H  
ATOM   3351  C   TYR A 217     -35.235  -7.785  16.211  1.00 96.63           C  
ATOM   3352  CB  TYR A 217     -36.137  -8.816  14.129  1.00 96.63           C  
ATOM   3353  HB2 TYR A 217     -36.349  -9.770  13.646  1.00 96.63           H  
ATOM   3354  HB3 TYR A 217     -37.080  -8.281  14.234  1.00 96.63           H  
ATOM   3355  O   TYR A 217     -34.071  -7.396  16.283  1.00 96.63           O  
ATOM   3356  CG  TYR A 217     -35.197  -8.010  13.249  1.00 96.63           C  
ATOM   3357  CD1 TYR A 217     -35.187  -6.601  13.311  1.00 96.63           C  
ATOM   3358  HD1 TYR A 217     -35.832  -6.083  14.005  1.00 96.63           H  
ATOM   3359  CD2 TYR A 217     -34.272  -8.676  12.423  1.00 96.63           C  
ATOM   3360  HD2 TYR A 217     -34.240  -9.756  12.415  1.00 96.63           H  
ATOM   3361  CE1 TYR A 217     -34.300  -5.862  12.510  1.00 96.63           C  
ATOM   3362  HE1 TYR A 217     -34.279  -4.783  12.558  1.00 96.63           H  
ATOM   3363  CE2 TYR A 217     -33.357  -7.938  11.647  1.00 96.63           C  
ATOM   3364  HE2 TYR A 217     -32.609  -8.448  11.057  1.00 96.63           H  
ATOM   3365  OH  TYR A 217     -32.515  -5.799  10.928  1.00 96.63           O  
ATOM   3366  HH  TYR A 217     -31.854  -6.339  10.490  1.00 96.63           H  
ATOM   3367  CZ  TYR A 217     -33.385  -6.527  11.673  1.00 96.63           C  
ATOM   3368  N   TYR A 218     -36.263  -7.120  16.742  1.00 96.91           N  
ATOM   3369  H   TYR A 218     -37.197  -7.492  16.646  1.00 96.91           H  
ATOM   3370  CA  TYR A 218     -36.078  -5.894  17.498  1.00 96.91           C  
ATOM   3371  HA  TYR A 218     -35.602  -5.151  16.859  1.00 96.91           H  
ATOM   3372  C   TYR A 218     -35.150  -6.126  18.685  1.00 96.91           C  
ATOM   3373  CB  TYR A 218     -37.432  -5.350  17.932  1.00 96.91           C  
ATOM   3374  HB2 TYR A 218     -37.998  -6.142  18.422  1.00 96.91           H  
ATOM   3375  HB3 TYR A 218     -37.983  -5.054  17.039  1.00 96.91           H  
ATOM   3376  O   TYR A 218     -34.183  -5.389  18.795  1.00 96.91           O  
ATOM   3377  CG  TYR A 218     -37.332  -4.163  18.865  1.00 96.91           C  
ATOM   3378  CD1 TYR A 218     -37.524  -4.366  20.243  1.00 96.91           C  
ATOM   3379  HD1 TYR A 218     -37.720  -5.359  20.622  1.00 96.91           H  
ATOM   3380  CD2 TYR A 218     -37.077  -2.870  18.363  1.00 96.91           C  
ATOM   3381  HD2 TYR A 218     -36.921  -2.717  17.305  1.00 96.91           H  
ATOM   3382  CE1 TYR A 218     -37.489  -3.273  21.120  1.00 96.91           C  
ATOM   3383  HE1 TYR A 218     -37.685  -3.409  22.173  1.00 96.91           H  
ATOM   3384  CE2 TYR A 218     -37.028  -1.772  19.245  1.00 96.91           C  
ATOM   3385  HE2 TYR A 218     -36.835  -0.775  18.876  1.00 96.91           H  
ATOM   3386  OH  TYR A 218     -37.247  -0.965  21.512  1.00 96.91           O  
ATOM   3387  HH  TYR A 218     -37.177  -0.116  21.069  1.00 96.91           H  
ATOM   3388  CZ  TYR A 218     -37.239  -1.983  20.625  1.00 96.91           C  
ATOM   3389  N   GLU A 219     -35.356  -7.173  19.496  1.00 95.97           N  
ATOM   3390  H   GLU A 219     -36.166  -7.758  19.349  1.00 95.97           H  
ATOM   3391  CA  GLU A 219     -34.458  -7.493  20.616  1.00 95.97           C  
ATOM   3392  HA  GLU A 219     -34.449  -6.642  21.296  1.00 95.97           H  
ATOM   3393  C   GLU A 219     -33.004  -7.691  20.188  1.00 95.97           C  
ATOM   3394  CB  GLU A 219     -34.923  -8.755  21.369  1.00 95.97           C  
ATOM   3395  HB2 GLU A 219     -35.334  -9.473  20.660  1.00 95.97           H  
ATOM   3396  HB3 GLU A 219     -34.065  -9.229  21.846  1.00 95.97           H  
ATOM   3397  O   GLU A 219     -32.090  -7.140  20.797  1.00 95.97           O  
ATOM   3398  CG  GLU A 219     -35.959  -8.475  22.461  1.00 95.97           C  
ATOM   3399  HG2 GLU A 219     -36.845  -8.044  21.995  1.00 95.97           H  
ATOM   3400  HG3 GLU A 219     -36.249  -9.425  22.911  1.00 95.97           H  
ATOM   3401  CD  GLU A 219     -35.466  -7.531  23.563  1.00 95.97           C  
ATOM   3402  OE1 GLU A 219     -36.304  -7.107  24.391  1.00 95.97           O  
ATOM   3403  OE2 GLU A 219     -34.294  -7.093  23.567  1.00 95.97           O  
ATOM   3404  N   GLN A 220     -32.784  -8.436  19.106  1.00 95.89           N  
ATOM   3405  H   GLN A 220     -33.576  -8.851  18.636  1.00 95.89           H  
ATOM   3406  CA  GLN A 220     -31.438  -8.700  18.595  1.00 95.89           C  
ATOM   3407  HA  GLN A 220     -30.801  -9.014  19.422  1.00 95.89           H  
ATOM   3408  C   GLN A 220     -30.774  -7.460  17.979  1.00 95.89           C  
ATOM   3409  CB  GLN A 220     -31.510  -9.837  17.570  1.00 95.89           C  
ATOM   3410  HB2 GLN A 220     -30.547  -9.926  17.068  1.00 95.89           H  
ATOM   3411  HB3 GLN A 220     -32.268  -9.602  16.823  1.00 95.89           H  
ATOM   3412  O   GLN A 220     -29.552  -7.421  17.870  1.00 95.89           O  
ATOM   3413  CG  GLN A 220     -31.840 -11.183  18.232  1.00 95.89           C  
ATOM   3414  HG2 GLN A 220     -31.020 -11.470  18.890  1.00 95.89           H  
ATOM   3415  HG3 GLN A 220     -32.740 -11.088  18.839  1.00 95.89           H  
ATOM   3416  CD  GLN A 220     -32.060 -12.297  17.215  1.00 95.89           C  
ATOM   3417  NE2 GLN A 220     -32.728 -13.363  17.598  1.00 95.89           N  
ATOM   3418 HE21 GLN A 220     -33.107 -13.415  18.532  1.00 95.89           H  
ATOM   3419 HE22 GLN A 220     -32.846 -14.079  16.896  1.00 95.89           H  
ATOM   3420  OE1 GLN A 220     -31.643 -12.254  16.070  1.00 95.89           O  
ATOM   3421  N   ASN A 221     -31.558  -6.455  17.575  1.00 95.37           N  
ATOM   3422  H   ASN A 221     -32.554  -6.555  17.711  1.00 95.37           H  
ATOM   3423  CA  ASN A 221     -31.088  -5.287  16.828  1.00 95.37           C  
ATOM   3424  HA  ASN A 221     -29.999  -5.296  16.807  1.00 95.37           H  
ATOM   3425  C   ASN A 221     -31.472  -3.955  17.493  1.00 95.37           C  
ATOM   3426  CB  ASN A 221     -31.571  -5.376  15.368  1.00 95.37           C  
ATOM   3427  HB2 ASN A 221     -31.241  -4.492  14.822  1.00 95.37           H  
ATOM   3428  HB3 ASN A 221     -32.660  -5.402  15.338  1.00 95.37           H  
ATOM   3429  O   ASN A 221     -31.512  -2.929  16.817  1.00 95.37           O  
ATOM   3430  CG  ASN A 221     -31.014  -6.583  14.641  1.00 95.37           C  
ATOM   3431  ND2 ASN A 221     -31.724  -7.684  14.652  1.00 95.37           N  
ATOM   3432 HD21 ASN A 221     -31.313  -8.499  14.222  1.00 95.37           H  
ATOM   3433 HD22 ASN A 221     -32.592  -7.695  15.170  1.00 95.37           H  
ATOM   3434  OD1 ASN A 221     -29.947  -6.547  14.054  1.00 95.37           O  
ATOM   3435  N   LYS A 222     -31.747  -3.934  18.806  1.00 94.75           N  
ATOM   3436  H   LYS A 222     -31.791  -4.822  19.286  1.00 94.75           H  
ATOM   3437  CA  LYS A 222     -32.207  -2.727  19.525  1.00 94.75           C  
ATOM   3438  HA  LYS A 222     -33.187  -2.436  19.147  1.00 94.75           H  
ATOM   3439  C   LYS A 222     -31.295  -1.521  19.326  1.00 94.75           C  
ATOM   3440  CB  LYS A 222     -32.310  -3.005  21.027  1.00 94.75           C  
ATOM   3441  HB2 LYS A 222     -31.454  -3.592  21.361  1.00 94.75           H  
ATOM   3442  HB3 LYS A 222     -32.295  -2.053  21.559  1.00 94.75           H  
ATOM   3443  O   LYS A 222     -31.787  -0.408  19.169  1.00 94.75           O  
ATOM   3444  CG  LYS A 222     -33.608  -3.723  21.379  1.00 94.75           C  
ATOM   3445  HG2 LYS A 222     -33.578  -4.729  20.960  1.00 94.75           H  
ATOM   3446  HG3 LYS A 222     -34.457  -3.166  20.982  1.00 94.75           H  
ATOM   3447  CD  LYS A 222     -33.731  -3.865  22.888  1.00 94.75           C  
ATOM   3448  HD2 LYS A 222     -33.507  -2.917  23.379  1.00 94.75           H  
ATOM   3449  HD3 LYS A 222     -33.019  -4.620  23.219  1.00 94.75           H  
ATOM   3450  CE  LYS A 222     -35.149  -4.287  23.240  1.00 94.75           C  
ATOM   3451  HE2 LYS A 222     -35.446  -5.088  22.564  1.00 94.75           H  
ATOM   3452  HE3 LYS A 222     -35.822  -3.440  23.108  1.00 94.75           H  
ATOM   3453  NZ  LYS A 222     -35.179  -4.788  24.624  1.00 94.75           N  
ATOM   3454  HZ1 LYS A 222     -34.532  -5.564  24.643  1.00 94.75           H  
ATOM   3455  HZ2 LYS A 222     -34.961  -4.102  25.333  1.00 94.75           H  
ATOM   3456  HZ3 LYS A 222     -36.029  -5.306  24.794  1.00 94.75           H  
ATOM   3457  N   ASN A 223     -29.986  -1.755  19.270  1.00 93.72           N  
ATOM   3458  H   ASN A 223     -29.672  -2.697  19.459  1.00 93.72           H  
ATOM   3459  CA  ASN A 223     -28.973  -0.713  19.085  1.00 93.72           C  
ATOM   3460  HA  ASN A 223     -29.124   0.061  19.837  1.00 93.72           H  
ATOM   3461  C   ASN A 223     -29.064  -0.019  17.711  1.00 93.72           C  
ATOM   3462  CB  ASN A 223     -27.582  -1.331  19.307  1.00 93.72           C  
ATOM   3463  HB2 ASN A 223     -26.830  -0.558  19.147  1.00 93.72           H  
ATOM   3464  HB3 ASN A 223     -27.413  -2.121  18.575  1.00 93.72           H  
ATOM   3465  O   ASN A 223     -28.513   1.059  17.538  1.00 93.72           O  
ATOM   3466  CG  ASN A 223     -27.369  -1.891  20.704  1.00 93.72           C  
ATOM   3467  ND2 ASN A 223     -26.308  -2.635  20.903  1.00 93.72           N  
ATOM   3468 HD21 ASN A 223     -26.159  -2.934  21.856  1.00 93.72           H  
ATOM   3469 HD22 ASN A 223     -25.615  -2.735  20.176  1.00 93.72           H  
ATOM   3470  OD1 ASN A 223     -28.155  -1.719  21.620  1.00 93.72           O  
ATOM   3471  N   ASN A 224     -29.793  -0.585  16.742  1.00 93.70           N  
ATOM   3472  H   ASN A 224     -30.231  -1.478  16.916  1.00 93.70           H  
ATOM   3473  CA  ASN A 224     -30.059   0.068  15.455  1.00 93.70           C  
ATOM   3474  HA  ASN A 224     -29.197   0.676  15.180  1.00 93.70           H  
ATOM   3475  C   ASN A 224     -31.271   1.016  15.518  1.00 93.70           C  
ATOM   3476  CB  ASN A 224     -30.248  -1.008  14.371  1.00 93.70           C  
ATOM   3477  HB2 ASN A 224     -31.106  -1.632  14.623  1.00 93.70           H  
ATOM   3478  HB3 ASN A 224     -30.461  -0.517  13.421  1.00 93.70           H  
ATOM   3479  O   ASN A 224     -31.524   1.768  14.579  1.00 93.70           O  
ATOM   3480  CG  ASN A 224     -29.029  -1.892  14.163  1.00 93.70           C  
ATOM   3481  ND2 ASN A 224     -29.195  -3.012  13.500  1.00 93.70           N  
ATOM   3482 HD21 ASN A 224     -28.381  -3.604  13.417  1.00 93.70           H  
ATOM   3483 HD22 ASN A 224     -30.105  -3.286  13.157  1.00 93.70           H  
ATOM   3484  OD1 ASN A 224     -27.921  -1.608  14.580  1.00 93.70           O  
ATOM   3485  N   PHE A 225     -32.037   0.983  16.612  1.00 95.01           N  
ATOM   3486  H   PHE A 225     -31.763   0.364  17.361  1.00 95.01           H  
ATOM   3487  CA  PHE A 225     -33.263   1.755  16.811  1.00 95.01           C  
ATOM   3488  HA  PHE A 225     -33.454   2.350  15.918  1.00 95.01           H  
ATOM   3489  C   PHE A 225     -33.106   2.748  17.963  1.00 95.01           C  
ATOM   3490  CB  PHE A 225     -34.459   0.809  16.998  1.00 95.01           C  
ATOM   3491  HB2 PHE A 225     -35.368   1.403  17.097  1.00 95.01           H  
ATOM   3492  HB3 PHE A 225     -34.329   0.255  17.927  1.00 95.01           H  
ATOM   3493  O   PHE A 225     -33.947   2.814  18.857  1.00 95.01           O  
ATOM   3494  CG  PHE A 225     -34.653  -0.167  15.858  1.00 95.01           C  
ATOM   3495  CD1 PHE A 225     -35.129   0.282  14.611  1.00 95.01           C  
ATOM   3496  HD1 PHE A 225     -35.377   1.323  14.465  1.00 95.01           H  
ATOM   3497  CD2 PHE A 225     -34.323  -1.522  16.035  1.00 95.01           C  
ATOM   3498  HD2 PHE A 225     -33.943  -1.868  16.985  1.00 95.01           H  
ATOM   3499  CE1 PHE A 225     -35.267  -0.624  13.546  1.00 95.01           C  
ATOM   3500  HE1 PHE A 225     -35.625  -0.278  12.588  1.00 95.01           H  
ATOM   3501  CE2 PHE A 225     -34.457  -2.426  14.969  1.00 95.01           C  
ATOM   3502  HE2 PHE A 225     -34.182  -3.462  15.107  1.00 95.01           H  
ATOM   3503  CZ  PHE A 225     -34.925  -1.974  13.724  1.00 95.01           C  
ATOM   3504  HZ  PHE A 225     -35.022  -2.666  12.900  1.00 95.01           H  
ATOM   3505  N   MET A 226     -32.026   3.530  17.959  1.00 93.01           N  
ATOM   3506  H   MET A 226     -31.345   3.425  17.220  1.00 93.01           H  
ATOM   3507  CA  MET A 226     -31.774   4.529  18.999  1.00 93.01           C  
ATOM   3508  HA  MET A 226     -32.332   4.243  19.890  1.00 93.01           H  
ATOM   3509  C   MET A 226     -32.289   5.913  18.592  1.00 93.01           C  
ATOM   3510  CB  MET A 226     -30.299   4.523  19.430  1.00 93.01           C  
ATOM   3511  HB2 MET A 226     -30.173   5.219  20.260  1.00 93.01           H  
ATOM   3512  HB3 MET A 226     -29.665   4.854  18.607  1.00 93.01           H  
ATOM   3513  O   MET A 226     -32.289   6.305  17.422  1.00 93.01           O  
ATOM   3514  CG  MET A 226     -29.876   3.111  19.867  1.00 93.01           C  
ATOM   3515  HG2 MET A 226     -30.758   2.489  20.022  1.00 93.01           H  
ATOM   3516  HG3 MET A 226     -29.309   2.680  19.042  1.00 93.01           H  
ATOM   3517  SD  MET A 226     -28.863   2.966  21.357  1.00 93.01           S  
ATOM   3518  CE  MET A 226     -30.034   3.523  22.611  1.00 93.01           C  
ATOM   3519  HE1 MET A 226     -30.978   2.995  22.474  1.00 93.01           H  
ATOM   3520  HE2 MET A 226     -30.186   4.597  22.510  1.00 93.01           H  
ATOM   3521  HE3 MET A 226     -29.625   3.317  23.600  1.00 93.01           H  
ATOM   3522  N   THR A 227     -32.793   6.653  19.572  1.00 92.09           N  
ATOM   3523  H   THR A 227     -32.802   6.239  20.493  1.00 92.09           H  
ATOM   3524  CA  THR A 227     -32.961   8.107  19.493  1.00 92.09           C  
ATOM   3525  HA  THR A 227     -33.266   8.362  18.478  1.00 92.09           H  
ATOM   3526  C   THR A 227     -31.603   8.740  19.784  1.00 92.09           C  
ATOM   3527  CB  THR A 227     -34.004   8.661  20.488  1.00 92.09           C  
ATOM   3528  HB  THR A 227     -33.542   9.405  21.137  1.00 92.09           H  
ATOM   3529  O   THR A 227     -30.997   8.349  20.782  1.00 92.09           O  
ATOM   3530  CG2 THR A 227     -35.170   9.309  19.744  1.00 92.09           C  
ATOM   3531 HG21 THR A 227     -35.723   8.551  19.189  1.00 92.09           H  
ATOM   3532 HG22 THR A 227     -35.841   9.768  20.471  1.00 92.09           H  
ATOM   3533 HG23 THR A 227     -34.805  10.083  19.070  1.00 92.09           H  
ATOM   3534  OG1 THR A 227     -34.613   7.668  21.283  1.00 92.09           O  
ATOM   3535  HG1 THR A 227     -33.936   7.126  21.696  1.00 92.09           H  
ATOM   3536  N   PRO A 228     -31.120   9.679  18.951  1.00 91.77           N  
ATOM   3537  CA  PRO A 228     -29.820  10.298  19.168  1.00 91.77           C  
ATOM   3538  HA  PRO A 228     -29.050   9.531  19.247  1.00 91.77           H  
ATOM   3539  C   PRO A 228     -29.827  11.127  20.452  1.00 91.77           C  
ATOM   3540  CB  PRO A 228     -29.556  11.159  17.928  1.00 91.77           C  
ATOM   3541  HB2 PRO A 228     -29.062  10.557  17.166  1.00 91.77           H  
ATOM   3542  HB3 PRO A 228     -28.959  12.042  18.156  1.00 91.77           H  
ATOM   3543  O   PRO A 228     -30.858  11.686  20.835  1.00 91.77           O  
ATOM   3544  CG  PRO A 228     -30.961  11.527  17.456  1.00 91.77           C  
ATOM   3545  HG2 PRO A 228     -30.983  11.747  16.389  1.00 91.77           H  
ATOM   3546  HG3 PRO A 228     -31.327  12.378  18.032  1.00 91.77           H  
ATOM   3547  CD  PRO A 228     -31.778  10.282  17.800  1.00 91.77           C  
ATOM   3548  HD2 PRO A 228     -32.805  10.568  18.030  1.00 91.77           H  
ATOM   3549  HD3 PRO A 228     -31.751   9.583  16.964  1.00 91.77           H  
ATOM   3550  N   GLU A 229     -28.663  11.221  21.084  1.00 91.12           N  
ATOM   3551  H   GLU A 229     -27.868  10.708  20.729  1.00 91.12           H  
ATOM   3552  CA  GLU A 229     -28.425  12.101  22.223  1.00 91.12           C  
ATOM   3553  HA  GLU A 229     -29.082  11.805  23.040  1.00 91.12           H  
ATOM   3554  C   GLU A 229     -28.714  13.564  21.849  1.00 91.12           C  
ATOM   3555  CB  GLU A 229     -26.972  11.904  22.661  1.00 91.12           C  
ATOM   3556  HB2 GLU A 229     -26.777  10.836  22.754  1.00 91.12           H  
ATOM   3557  HB3 GLU A 229     -26.319  12.310  21.888  1.00 91.12           H  
ATOM   3558  O   GLU A 229     -28.338  14.031  20.766  1.00 91.12           O  
ATOM   3559  CG  GLU A 229     -26.663  12.561  24.004  1.00 91.12           C  
ATOM   3560  HG2 GLU A 229     -27.338  12.144  24.752  1.00 91.12           H  
ATOM   3561  HG3 GLU A 229     -26.848  13.633  23.943  1.00 91.12           H  
ATOM   3562  CD  GLU A 229     -25.211  12.303  24.418  1.00 91.12           C  
ATOM   3563  OE1 GLU A 229     -24.990  12.169  25.641  1.00 91.12           O  
ATOM   3564  OE2 GLU A 229     -24.335  12.288  23.529  1.00 91.12           O  
ATOM   3565  N   GLN A 230     -29.413  14.286  22.729  1.00 92.87           N  
ATOM   3566  H   GLN A 230     -29.627  13.870  23.624  1.00 92.87           H  
ATOM   3567  CA  GLN A 230     -29.783  15.681  22.501  1.00 92.87           C  
ATOM   3568  HA  GLN A 230     -29.263  16.014  21.603  1.00 92.87           H  
ATOM   3569  C   GLN A 230     -29.326  16.593  23.634  1.00 92.87           C  
ATOM   3570  CB  GLN A 230     -31.286  15.873  22.247  1.00 92.87           C  
ATOM   3571  HB2 GLN A 230     -31.448  16.919  21.985  1.00 92.87           H  
ATOM   3572  HB3 GLN A 230     -31.845  15.661  23.158  1.00 92.87           H  
ATOM   3573  O   GLN A 230     -29.406  16.268  24.816  1.00 92.87           O  
ATOM   3574  CG  GLN A 230     -31.838  15.018  21.106  1.00 92.87           C  
ATOM   3575  HG2 GLN A 230     -31.205  15.150  20.229  1.00 92.87           H  
ATOM   3576  HG3 GLN A 230     -31.813  13.967  21.397  1.00 92.87           H  
ATOM   3577  CD  GLN A 230     -33.276  15.377  20.748  1.00 92.87           C  
ATOM   3578  NE2 GLN A 230     -33.656  15.189  19.503  1.00 92.87           N  
ATOM   3579 HE21 GLN A 230     -34.606  15.436  19.268  1.00 92.87           H  
ATOM   3580 HE22 GLN A 230     -32.996  14.802  18.844  1.00 92.87           H  
ATOM   3581  OE1 GLN A 230     -34.088  15.827  21.552  1.00 92.87           O  
ATOM   3582  N   PHE A 231     -28.936  17.797  23.250  1.00 93.51           N  
ATOM   3583  H   PHE A 231     -28.925  17.986  22.258  1.00 93.51           H  
ATOM   3584  CA  PHE A 231     -28.355  18.813  24.097  1.00 93.51           C  
ATOM   3585  HA  PHE A 231     -28.401  18.501  25.140  1.00 93.51           H  
ATOM   3586  C   PHE A 231     -29.114  20.118  23.942  1.00 93.51           C  
ATOM   3587  CB  PHE A 231     -26.887  19.004  23.711  1.00 93.51           C  
ATOM   3588  HB2 PHE A 231     -26.830  19.329  22.672  1.00 93.51           H  
ATOM   3589  HB3 PHE A 231     -26.456  19.795  24.325  1.00 93.51           H  
ATOM   3590  O   PHE A 231     -29.630  20.461  22.873  1.00 93.51           O  
ATOM   3591  CG  PHE A 231     -26.057  17.751  23.873  1.00 93.51           C  
ATOM   3592  CD1 PHE A 231     -25.360  17.535  25.072  1.00 93.51           C  
ATOM   3593  HD1 PHE A 231     -25.427  18.260  25.870  1.00 93.51           H  
ATOM   3594  CD2 PHE A 231     -25.995  16.797  22.840  1.00 93.51           C  
ATOM   3595  HD2 PHE A 231     -26.550  16.946  21.925  1.00 93.51           H  
ATOM   3596  CE1 PHE A 231     -24.557  16.394  25.220  1.00 93.51           C  
ATOM   3597  HE1 PHE A 231     -23.981  16.237  26.120  1.00 93.51           H  
ATOM   3598  CE2 PHE A 231     -25.212  15.642  23.000  1.00 93.51           C  
ATOM   3599  HE2 PHE A 231     -25.158  14.895  22.222  1.00 93.51           H  
ATOM   3600  CZ  PHE A 231     -24.476  15.455  24.182  1.00 93.51           C  
ATOM   3601  HZ  PHE A 231     -23.837  14.592  24.297  1.00 93.51           H  
ATOM   3602  N   ARG A 232     -29.136  20.872  25.033  1.00 93.69           N  
ATOM   3603  H   ARG A 232     -28.812  20.460  25.896  1.00 93.69           H  
ATOM   3604  CA  ARG A 232     -29.560  22.257  25.067  1.00 93.69           C  
ATOM   3605  HA  ARG A 232     -29.612  22.633  24.045  1.00 93.69           H  
ATOM   3606  C   ARG A 232     -28.502  23.040  25.826  1.00 93.69           C  
ATOM   3607  CB  ARG A 232     -30.946  22.308  25.715  1.00 93.69           C  
ATOM   3608  HB2 ARG A 232     -30.849  22.399  26.796  1.00 93.69           H  
ATOM   3609  HB3 ARG A 232     -31.499  21.397  25.486  1.00 93.69           H  
ATOM   3610  O   ARG A 232     -28.226  22.737  26.983  1.00 93.69           O  
ATOM   3611  CG  ARG A 232     -31.723  23.485  25.154  1.00 93.69           C  
ATOM   3612  HG2 ARG A 232     -31.845  23.365  24.078  1.00 93.69           H  
ATOM   3613  HG3 ARG A 232     -31.163  24.398  25.356  1.00 93.69           H  
ATOM   3614  CD  ARG A 232     -33.096  23.577  25.803  1.00 93.69           C  
ATOM   3615  HD2 ARG A 232     -33.734  22.772  25.436  1.00 93.69           H  
ATOM   3616  HD3 ARG A 232     -32.976  23.469  26.882  1.00 93.69           H  
ATOM   3617  NE  ARG A 232     -33.677  24.887  25.500  1.00 93.69           N  
ATOM   3618  HE  ARG A 232     -33.207  25.423  24.785  1.00 93.69           H  
ATOM   3619  NH1 ARG A 232     -35.355  24.844  27.076  1.00 93.69           N  
ATOM   3620 HH11 ARG A 232     -36.067  25.320  27.611  1.00 93.69           H  
ATOM   3621 HH12 ARG A 232     -34.980  24.006  27.498  1.00 93.69           H  
ATOM   3622  NH2 ARG A 232     -34.980  26.692  25.878  1.00 93.69           N  
ATOM   3623 HH21 ARG A 232     -34.408  27.198  25.217  1.00 93.69           H  
ATOM   3624 HH22 ARG A 232     -35.612  27.193  26.485  1.00 93.69           H  
ATOM   3625  CZ  ARG A 232     -34.672  25.456  26.150  1.00 93.69           C  
ATOM   3626  N   VAL A 233     -27.896  24.024  25.177  1.00 95.23           N  
ATOM   3627  H   VAL A 233     -28.201  24.257  24.242  1.00 95.23           H  
ATOM   3628  CA  VAL A 233     -26.707  24.714  25.688  1.00 95.23           C  
ATOM   3629  HA  VAL A 233     -26.402  24.271  26.636  1.00 95.23           H  
ATOM   3630  C   VAL A 233     -27.040  26.172  25.962  1.00 95.23           C  
ATOM   3631  CB  VAL A 233     -25.528  24.539  24.711  1.00 95.23           C  
ATOM   3632  HB  VAL A 233     -25.841  24.843  23.712  1.00 95.23           H  
ATOM   3633  O   VAL A 233     -27.689  26.828  25.149  1.00 95.23           O  
ATOM   3634  CG1 VAL A 233     -24.296  25.359  25.102  1.00 95.23           C  
ATOM   3635 HG11 VAL A 233     -24.518  26.425  25.051  1.00 95.23           H  
ATOM   3636 HG12 VAL A 233     -23.482  25.153  24.407  1.00 95.23           H  
ATOM   3637 HG13 VAL A 233     -23.976  25.099  26.111  1.00 95.23           H  
ATOM   3638  CG2 VAL A 233     -25.103  23.065  24.674  1.00 95.23           C  
ATOM   3639 HG21 VAL A 233     -25.919  22.435  24.320  1.00 95.23           H  
ATOM   3640 HG22 VAL A 233     -24.254  22.942  24.002  1.00 95.23           H  
ATOM   3641 HG23 VAL A 233     -24.806  22.739  25.671  1.00 95.23           H  
ATOM   3642  N   SER A 234     -26.595  26.680  27.107  1.00 96.13           N  
ATOM   3643  H   SER A 234     -26.065  26.075  27.719  1.00 96.13           H  
ATOM   3644  CA  SER A 234     -26.531  28.115  27.374  1.00 96.13           C  
ATOM   3645  HA  SER A 234     -27.151  28.649  26.654  1.00 96.13           H  
ATOM   3646  C   SER A 234     -25.091  28.573  27.204  1.00 96.13           C  
ATOM   3647  CB  SER A 234     -27.053  28.454  28.770  1.00 96.13           C  
ATOM   3648  HB2 SER A 234     -26.804  29.487  29.010  1.00 96.13           H  
ATOM   3649  HB3 SER A 234     -26.581  27.801  29.504  1.00 96.13           H  
ATOM   3650  O   SER A 234     -24.194  27.962  27.776  1.00 96.13           O  
ATOM   3651  OG  SER A 234     -28.465  28.298  28.813  1.00 96.13           O  
ATOM   3652  HG  SER A 234     -28.852  29.162  28.650  1.00 96.13           H  
ATOM   3653  N   TYR A 235     -24.861  29.627  26.425  1.00 97.67           N  
ATOM   3654  H   TYR A 235     -25.634  30.065  25.946  1.00 97.67           H  
ATOM   3655  CA  TYR A 235     -23.519  30.120  26.131  1.00 97.67           C  
ATOM   3656  HA  TYR A 235     -22.840  29.759  26.904  1.00 97.67           H  
ATOM   3657  C   TYR A 235     -23.439  31.643  26.154  1.00 97.67           C  
ATOM   3658  CB  TYR A 235     -23.027  29.564  24.787  1.00 97.67           C  
ATOM   3659  HB2 TYR A 235     -21.961  29.778  24.697  1.00 97.67           H  
ATOM   3660  HB3 TYR A 235     -23.133  28.479  24.789  1.00 97.67           H  
ATOM   3661  O   TYR A 235     -24.397  32.349  25.839  1.00 97.67           O  
ATOM   3662  CG  TYR A 235     -23.737  30.126  23.570  1.00 97.67           C  
ATOM   3663  CD1 TYR A 235     -24.943  29.548  23.129  1.00 97.67           C  
ATOM   3664  HD1 TYR A 235     -25.370  28.711  23.660  1.00 97.67           H  
ATOM   3665  CD2 TYR A 235     -23.189  31.226  22.878  1.00 97.67           C  
ATOM   3666  HD2 TYR A 235     -22.274  31.680  23.228  1.00 97.67           H  
ATOM   3667  CE1 TYR A 235     -25.590  30.057  21.988  1.00 97.67           C  
ATOM   3668  HE1 TYR A 235     -26.510  29.618  21.632  1.00 97.67           H  
ATOM   3669  CE2 TYR A 235     -23.832  31.734  21.733  1.00 97.67           C  
ATOM   3670  HE2 TYR A 235     -23.413  32.573  21.198  1.00 97.67           H  
ATOM   3671  OH  TYR A 235     -25.673  31.623  20.189  1.00 97.67           O  
ATOM   3672  HH  TYR A 235     -25.178  32.306  19.730  1.00 97.67           H  
ATOM   3673  CZ  TYR A 235     -25.033  31.143  21.285  1.00 97.67           C  
ATOM   3674  N   ILE A 236     -22.261  32.150  26.487  1.00 97.53           N  
ATOM   3675  H   ILE A 236     -21.532  31.504  26.754  1.00 97.53           H  
ATOM   3676  CA  ILE A 236     -21.878  33.547  26.333  1.00 97.53           C  
ATOM   3677  HA  ILE A 236     -22.732  34.137  26.000  1.00 97.53           H  
ATOM   3678  C   ILE A 236     -20.803  33.586  25.256  1.00 97.53           C  
ATOM   3679  CB  ILE A 236     -21.390  34.130  27.671  1.00 97.53           C  
ATOM   3680  HB  ILE A 236     -20.579  33.497  28.032  1.00 97.53           H  
ATOM   3681  O   ILE A 236     -19.784  32.904  25.363  1.00 97.53           O  
ATOM   3682  CG1 ILE A 236     -22.518  34.113  28.726  1.00 97.53           C  
ATOM   3683 HG12 ILE A 236     -23.001  33.135  28.734  1.00 97.53           H  
ATOM   3684 HG13 ILE A 236     -23.269  34.861  28.473  1.00 97.53           H  
ATOM   3685  CG2 ILE A 236     -20.832  35.550  27.467  1.00 97.53           C  
ATOM   3686 HG21 ILE A 236     -19.958  35.528  26.816  1.00 97.53           H  
ATOM   3687 HG22 ILE A 236     -21.594  36.193  27.027  1.00 97.53           H  
ATOM   3688 HG23 ILE A 236     -20.510  35.971  28.420  1.00 97.53           H  
ATOM   3689  CD1 ILE A 236     -22.014  34.365  30.148  1.00 97.53           C  
ATOM   3690 HD11 ILE A 236     -22.835  34.220  30.850  1.00 97.53           H  
ATOM   3691 HD12 ILE A 236     -21.642  35.384  30.248  1.00 97.53           H  
ATOM   3692 HD13 ILE A 236     -21.219  33.659  30.388  1.00 97.53           H  
ATOM   3693  N   LYS A 237     -21.046  34.380  24.215  1.00 96.86           N  
ATOM   3694  H   LYS A 237     -21.890  34.933  24.230  1.00 96.86           H  
ATOM   3695  CA  LYS A 237     -20.085  34.637  23.145  1.00 96.86           C  
ATOM   3696  HA  LYS A 237     -19.331  33.850  23.131  1.00 96.86           H  
ATOM   3697  C   LYS A 237     -19.382  35.962  23.421  1.00 96.86           C  
ATOM   3698  CB  LYS A 237     -20.813  34.627  21.795  1.00 96.86           C  
ATOM   3699  HB2 LYS A 237     -21.313  33.668  21.664  1.00 96.86           H  
ATOM   3700  HB3 LYS A 237     -21.563  35.417  21.791  1.00 96.86           H  
ATOM   3701  O   LYS A 237     -20.035  36.998  23.518  1.00 96.86           O  
ATOM   3702  CG  LYS A 237     -19.837  34.843  20.631  1.00 96.86           C  
ATOM   3703  HG2 LYS A 237     -19.162  33.990  20.558  1.00 96.86           H  
ATOM   3704  HG3 LYS A 237     -19.243  35.737  20.818  1.00 96.86           H  
ATOM   3705  CD  LYS A 237     -20.579  35.040  19.304  1.00 96.86           C  
ATOM   3706  HD2 LYS A 237     -21.117  34.132  19.030  1.00 96.86           H  
ATOM   3707  HD3 LYS A 237     -21.281  35.865  19.420  1.00 96.86           H  
ATOM   3708  CE  LYS A 237     -19.530  35.384  18.244  1.00 96.86           C  
ATOM   3709  HE2 LYS A 237     -18.710  35.899  18.745  1.00 96.86           H  
ATOM   3710  HE3 LYS A 237     -19.126  34.461  17.827  1.00 96.86           H  
ATOM   3711  NZ  LYS A 237     -20.048  36.281  17.185  1.00 96.86           N  
ATOM   3712  HZ1 LYS A 237     -20.543  35.790  16.454  1.00 96.86           H  
ATOM   3713  HZ2 LYS A 237     -19.284  36.832  16.819  1.00 96.86           H  
ATOM   3714  HZ3 LYS A 237     -20.644  36.985  17.595  1.00 96.86           H  
ATOM   3715  N   LEU A 238     -18.061  35.921  23.495  1.00 96.15           N  
ATOM   3716  H   LEU A 238     -17.618  35.020  23.384  1.00 96.15           H  
ATOM   3717  CA  LEU A 238     -17.181  37.082  23.504  1.00 96.15           C  
ATOM   3718  HA  LEU A 238     -17.747  37.970  23.784  1.00 96.15           H  
ATOM   3719  C   LEU A 238     -16.646  37.272  22.085  1.00 96.15           C  
ATOM   3720  CB  LEU A 238     -16.049  36.875  24.526  1.00 96.15           C  
ATOM   3721  HB2 LEU A 238     -15.376  36.111  24.137  1.00 96.15           H  
ATOM   3722  HB3 LEU A 238     -15.484  37.804  24.610  1.00 96.15           H  
ATOM   3723  O   LEU A 238     -16.251  36.304  21.440  1.00 96.15           O  
ATOM   3724  CG  LEU A 238     -16.504  36.429  25.929  1.00 96.15           C  
ATOM   3725  HG  LEU A 238     -16.976  35.448  25.862  1.00 96.15           H  
ATOM   3726  CD1 LEU A 238     -15.286  36.299  26.841  1.00 96.15           C  
ATOM   3727 HD11 LEU A 238     -14.797  37.265  26.959  1.00 96.15           H  
ATOM   3728 HD12 LEU A 238     -14.579  35.590  26.410  1.00 96.15           H  
ATOM   3729 HD13 LEU A 238     -15.596  35.928  27.818  1.00 96.15           H  
ATOM   3730  CD2 LEU A 238     -17.495  37.400  26.572  1.00 96.15           C  
ATOM   3731 HD21 LEU A 238     -18.389  37.497  25.956  1.00 96.15           H  
ATOM   3732 HD22 LEU A 238     -17.032  38.379  26.699  1.00 96.15           H  
ATOM   3733 HD23 LEU A 238     -17.797  37.014  27.545  1.00 96.15           H  
ATOM   3734  N   ASP A 239     -16.669  38.501  21.583  1.00 93.97           N  
ATOM   3735  H   ASP A 239     -17.023  39.259  22.150  1.00 93.97           H  
ATOM   3736  CA  ASP A 239     -16.275  38.818  20.210  1.00 93.97           C  
ATOM   3737  HA  ASP A 239     -15.548  38.091  19.845  1.00 93.97           H  
ATOM   3738  C   ASP A 239     -15.624  40.201  20.187  1.00 93.97           C  
ATOM   3739  CB  ASP A 239     -17.538  38.746  19.331  1.00 93.97           C  
ATOM   3740  HB2 ASP A 239     -18.033  37.794  19.525  1.00 93.97           H  
ATOM   3741  HB3 ASP A 239     -18.232  39.534  19.624  1.00 93.97           H  
ATOM   3742  O   ASP A 239     -16.296  41.203  20.466  1.00 93.97           O  
ATOM   3743  CG  ASP A 239     -17.279  38.841  17.827  1.00 93.97           C  
ATOM   3744  OD1 ASP A 239     -16.332  39.551  17.435  1.00 93.97           O  
ATOM   3745  OD2 ASP A 239     -18.076  38.199  17.088  1.00 93.97           O  
ATOM   3746  N   ALA A 240     -14.328  40.269  19.877  1.00 93.65           N  
ATOM   3747  H   ALA A 240     -13.825  39.421  19.657  1.00 93.65           H  
ATOM   3748  CA  ALA A 240     -13.588  41.529  19.875  1.00 93.65           C  
ATOM   3749  HA  ALA A 240     -13.618  41.949  20.881  1.00 93.65           H  
ATOM   3750  C   ALA A 240     -14.205  42.568  18.920  1.00 93.65           C  
ATOM   3751  CB  ALA A 240     -12.126  41.241  19.522  1.00 93.65           C  
ATOM   3752  HB1 ALA A 240     -12.051  40.876  18.497  1.00 93.65           H  
ATOM   3753  HB2 ALA A 240     -11.534  42.151  19.621  1.00 93.65           H  
ATOM   3754  HB3 ALA A 240     -11.722  40.488  20.199  1.00 93.65           H  
ATOM   3755  O   ALA A 240     -14.185  43.767  19.209  1.00 93.65           O  
ATOM   3756  N   ALA A 241     -14.851  42.138  17.826  1.00 90.92           N  
ATOM   3757  H   ALA A 241     -14.941  41.145  17.667  1.00 90.92           H  
ATOM   3758  CA  ALA A 241     -15.506  43.049  16.887  1.00 90.92           C  
ATOM   3759  HA  ALA A 241     -14.765  43.769  16.539  1.00 90.92           H  
ATOM   3760  C   ALA A 241     -16.653  43.844  17.537  1.00 90.92           C  
ATOM   3761  CB  ALA A 241     -16.000  42.249  15.678  1.00 90.92           C  
ATOM   3762  HB1 ALA A 241     -16.368  42.932  14.912  1.00 90.92           H  
ATOM   3763  HB2 ALA A 241     -16.810  41.581  15.971  1.00 90.92           H  
ATOM   3764  HB3 ALA A 241     -15.183  41.656  15.266  1.00 90.92           H  
ATOM   3765  O   ALA A 241     -16.939  44.971  17.129  1.00 90.92           O  
ATOM   3766  N   THR A 242     -17.278  43.296  18.583  1.00 89.14           N  
ATOM   3767  H   THR A 242     -16.959  42.387  18.889  1.00 89.14           H  
ATOM   3768  CA  THR A 242     -18.370  43.955  19.319  1.00 89.14           C  
ATOM   3769  HA  THR A 242     -18.937  44.557  18.608  1.00 89.14           H  
ATOM   3770  C   THR A 242     -17.892  44.934  20.393  1.00 89.14           C  
ATOM   3771  CB  THR A 242     -19.354  42.940  19.918  1.00 89.14           C  
ATOM   3772  HB  THR A 242     -20.182  43.492  20.363  1.00 89.14           H  
ATOM   3773  O   THR A 242     -18.694  45.703  20.919  1.00 89.14           O  
ATOM   3774  CG2 THR A 242     -19.940  42.008  18.856  1.00 89.14           C  
ATOM   3775 HG21 THR A 242     -20.661  41.340  19.326  1.00 89.14           H  
ATOM   3776 HG22 THR A 242     -19.155  41.411  18.392  1.00 89.14           H  
ATOM   3777 HG23 THR A 242     -20.444  42.598  18.090  1.00 89.14           H  
ATOM   3778  OG1 THR A 242     -18.771  42.151  20.930  1.00 89.14           O  
ATOM   3779  HG1 THR A 242     -17.910  41.829  20.655  1.00 89.14           H  
ATOM   3780  N   MET A 243     -16.589  44.959  20.692  1.00 89.72           N  
ATOM   3781  H   MET A 243     -15.976  44.319  20.206  1.00 89.72           H  
ATOM   3782  CA  MET A 243     -16.000  45.768  21.769  1.00 89.72           C  
ATOM   3783  HA  MET A 243     -16.795  46.072  22.450  1.00 89.72           H  
ATOM   3784  C   MET A 243     -15.341  47.062  21.281  1.00 89.72           C  
ATOM   3785  CB  MET A 243     -15.012  44.921  22.579  1.00 89.72           C  
ATOM   3786  HB2 MET A 243     -14.627  45.516  23.407  1.00 89.72           H  
ATOM   3787  HB3 MET A 243     -14.175  44.617  21.950  1.00 89.72           H  
ATOM   3788  O   MET A 243     -14.716  47.783  22.059  1.00 89.72           O  
ATOM   3789  CG  MET A 243     -15.695  43.682  23.150  1.00 89.72           C  
ATOM   3790  HG2 MET A 243     -16.616  43.973  23.654  1.00 89.72           H  
ATOM   3791  HG3 MET A 243     -15.944  43.010  22.330  1.00 89.72           H  
ATOM   3792  SD  MET A 243     -14.658  42.793  24.322  1.00 89.72           S  
ATOM   3793  CE  MET A 243     -15.582  41.245  24.338  1.00 89.72           C  
ATOM   3794  HE1 MET A 243     -15.683  40.877  23.317  1.00 89.72           H  
ATOM   3795  HE2 MET A 243     -16.575  41.411  24.757  1.00 89.72           H  
ATOM   3796  HE3 MET A 243     -15.031  40.506  24.919  1.00 89.72           H  
ATOM   3797  N   GLN A 244     -15.473  47.383  19.995  1.00 87.59           N  
ATOM   3798  H   GLN A 244     -15.997  46.758  19.400  1.00 87.59           H  
ATOM   3799  CA  GLN A 244     -14.829  48.553  19.413  1.00 87.59           C  
ATOM   3800  HA  GLN A 244     -13.770  48.530  19.670  1.00 87.59           H  
ATOM   3801  C   GLN A 244     -15.416  49.870  19.948  1.00 87.59           C  
ATOM   3802  CB  GLN A 244     -14.947  48.501  17.893  1.00 87.59           C  
ATOM   3803  HB2 GLN A 244     -14.509  49.429  17.525  1.00 87.59           H  
ATOM   3804  HB3 GLN A 244     -15.997  48.464  17.603  1.00 87.59           H  
ATOM   3805  O   GLN A 244     -16.539  50.251  19.615  1.00 87.59           O  
ATOM   3806  CG  GLN A 244     -14.191  47.353  17.217  1.00 87.59           C  
ATOM   3807  HG2 GLN A 244     -14.655  46.399  17.470  1.00 87.59           H  
ATOM   3808  HG3 GLN A 244     -13.159  47.339  17.567  1.00 87.59           H  
ATOM   3809  CD  GLN A 244     -14.180  47.524  15.700  1.00 87.59           C  
ATOM   3810  NE2 GLN A 244     -13.626  46.580  14.975  1.00 87.59           N  
ATOM   3811 HE21 GLN A 244     -13.251  45.751  15.414  1.00 87.59           H  
ATOM   3812 HE22 GLN A 244     -13.607  46.705  13.973  1.00 87.59           H  
ATOM   3813  OE1 GLN A 244     -14.637  48.527  15.152  1.00 87.59           O  
ATOM   3814  N   GLN A 245     -14.616  50.612  20.712  1.00 87.64           N  
ATOM   3815  H   GLN A 245     -13.718  50.226  20.967  1.00 87.64           H  
ATOM   3816  CA  GLN A 245     -14.976  51.920  21.271  1.00 87.64           C  
ATOM   3817  HA  GLN A 245     -16.063  51.993  21.308  1.00 87.64           H  
ATOM   3818  C   GLN A 245     -14.443  53.080  20.409  1.00 87.64           C  
ATOM   3819  CB  GLN A 245     -14.455  52.010  22.714  1.00 87.64           C  
ATOM   3820  HB2 GLN A 245     -14.577  53.031  23.077  1.00 87.64           H  
ATOM   3821  HB3 GLN A 245     -13.385  51.802  22.709  1.00 87.64           H  
ATOM   3822  O   GLN A 245     -13.497  52.893  19.641  1.00 87.64           O  
ATOM   3823  CG  GLN A 245     -15.152  51.008  23.662  1.00 87.64           C  
ATOM   3824  HG2 GLN A 245     -15.759  50.306  23.091  1.00 87.64           H  
ATOM   3825  HG3 GLN A 245     -14.385  50.420  24.166  1.00 87.64           H  
ATOM   3826  CD  GLN A 245     -16.034  51.637  24.739  1.00 87.64           C  
ATOM   3827  NE2 GLN A 245     -16.927  50.871  25.328  1.00 87.64           N  
ATOM   3828 HE21 GLN A 245     -17.479  51.304  26.054  1.00 87.64           H  
ATOM   3829 HE22 GLN A 245     -17.006  49.897  25.073  1.00 87.64           H  
ATOM   3830  OE1 GLN A 245     -15.951  52.802  25.089  1.00 87.64           O  
ATOM   3831  N   PRO A 246     -15.024  54.291  20.502  1.00 87.70           N  
ATOM   3832  CA  PRO A 246     -14.434  55.485  19.904  1.00 87.70           C  
ATOM   3833  HA  PRO A 246     -14.373  55.348  18.824  1.00 87.70           H  
ATOM   3834  C   PRO A 246     -13.035  55.746  20.476  1.00 87.70           C  
ATOM   3835  CB  PRO A 246     -15.391  56.640  20.219  1.00 87.70           C  
ATOM   3836  HB2 PRO A 246     -15.525  57.296  19.359  1.00 87.70           H  
ATOM   3837  HB3 PRO A 246     -15.023  57.213  21.071  1.00 87.70           H  
ATOM   3838  O   PRO A 246     -12.827  55.661  21.685  1.00 87.70           O  
ATOM   3839  CG  PRO A 246     -16.698  55.952  20.611  1.00 87.70           C  
ATOM   3840  HG2 PRO A 246     -17.271  56.545  21.323  1.00 87.70           H  
ATOM   3841  HG3 PRO A 246     -17.287  55.754  19.716  1.00 87.70           H  
ATOM   3842  CD  PRO A 246     -16.241  54.629  21.218  1.00 87.70           C  
ATOM   3843  HD2 PRO A 246     -17.018  53.876  21.086  1.00 87.70           H  
ATOM   3844  HD3 PRO A 246     -16.016  54.764  22.276  1.00 87.70           H  
ATOM   3845  N   VAL A 247     -12.086  56.087  19.609  1.00 90.90           N  
ATOM   3846  H   VAL A 247     -12.330  56.178  18.633  1.00 90.90           H  
ATOM   3847  CA  VAL A 247     -10.717  56.472  19.981  1.00 90.90           C  
ATOM   3848  HA  VAL A 247     -10.510  56.114  20.990  1.00 90.90           H  
ATOM   3849  C   VAL A 247     -10.586  57.989  20.031  1.00 90.90           C  
ATOM   3850  CB  VAL A 247      -9.667  55.846  19.044  1.00 90.90           C  
ATOM   3851  HB  VAL A 247      -8.749  56.432  19.095  1.00 90.90           H  
ATOM   3852  O   VAL A 247     -11.247  58.696  19.272  1.00 90.90           O  
ATOM   3853  CG1 VAL A 247      -9.342  54.435  19.531  1.00 90.90           C  
ATOM   3854 HG11 VAL A 247     -10.255  53.850  19.642  1.00 90.90           H  
ATOM   3855 HG12 VAL A 247      -8.822  54.499  20.487  1.00 90.90           H  
ATOM   3856 HG13 VAL A 247      -8.699  53.942  18.802  1.00 90.90           H  
ATOM   3857  CG2 VAL A 247     -10.111  55.765  17.577  1.00 90.90           C  
ATOM   3858 HG21 VAL A 247     -10.407  56.754  17.227  1.00 90.90           H  
ATOM   3859 HG22 VAL A 247     -10.933  55.060  17.453  1.00 90.90           H  
ATOM   3860 HG23 VAL A 247      -9.272  55.425  16.969  1.00 90.90           H  
ATOM   3861  N   SER A 248      -9.759  58.492  20.948  1.00 92.67           N  
ATOM   3862  H   SER A 248      -9.180  57.867  21.491  1.00 92.67           H  
ATOM   3863  CA  SER A 248      -9.531  59.929  21.099  1.00 92.67           C  
ATOM   3864  HA  SER A 248     -10.442  60.457  20.818  1.00 92.67           H  
ATOM   3865  C   SER A 248      -8.413  60.421  20.184  1.00 92.67           C  
ATOM   3866  CB  SER A 248      -9.234  60.272  22.561  1.00 92.67           C  
ATOM   3867  HB2 SER A 248      -9.988  59.818  23.204  1.00 92.67           H  
ATOM   3868  HB3 SER A 248      -9.282  61.354  22.685  1.00 92.67           H  
ATOM   3869  O   SER A 248      -7.514  59.664  19.821  1.00 92.67           O  
ATOM   3870  OG  SER A 248      -7.950  59.833  22.952  1.00 92.67           O  
ATOM   3871  HG  SER A 248      -7.931  58.873  22.952  1.00 92.67           H  
ATOM   3872  N   ASP A 249      -8.408  61.720  19.883  1.00 93.08           N  
ATOM   3873  H   ASP A 249      -9.222  62.281  20.091  1.00 93.08           H  
ATOM   3874  CA  ASP A 249      -7.322  62.342  19.116  1.00 93.08           C  
ATOM   3875  HA  ASP A 249      -7.244  61.857  18.143  1.00 93.08           H  
ATOM   3876  C   ASP A 249      -5.957  62.184  19.797  1.00 93.08           C  
ATOM   3877  CB  ASP A 249      -7.635  63.832  18.907  1.00 93.08           C  
ATOM   3878  HB2 ASP A 249      -7.909  64.283  19.861  1.00 93.08           H  
ATOM   3879  HB3 ASP A 249      -6.736  64.330  18.545  1.00 93.08           H  
ATOM   3880  O   ASP A 249      -4.944  62.031  19.120  1.00 93.08           O  
ATOM   3881  CG  ASP A 249      -8.745  64.073  17.883  1.00 93.08           C  
ATOM   3882  OD1 ASP A 249      -9.090  63.132  17.131  1.00 93.08           O  
ATOM   3883  OD2 ASP A 249      -9.227  65.223  17.792  1.00 93.08           O  
ATOM   3884  N   ALA A 250      -5.929  62.153  21.134  1.00 94.47           N  
ATOM   3885  H   ALA A 250      -6.807  62.202  21.632  1.00 94.47           H  
ATOM   3886  CA  ALA A 250      -4.710  61.903  21.895  1.00 94.47           C  
ATOM   3887  HA  ALA A 250      -3.944  62.609  21.572  1.00 94.47           H  
ATOM   3888  C   ALA A 250      -4.157  60.489  21.654  1.00 94.47           C  
ATOM   3889  CB  ALA A 250      -5.008  62.143  23.379  1.00 94.47           C  
ATOM   3890  HB1 ALA A 250      -5.357  63.165  23.528  1.00 94.47           H  
ATOM   3891  HB2 ALA A 250      -4.096  61.991  23.957  1.00 94.47           H  
ATOM   3892  HB3 ALA A 250      -5.767  61.443  23.728  1.00 94.47           H  
ATOM   3893  O   ALA A 250      -2.944  60.317  21.559  1.00 94.47           O  
ATOM   3894  N   ASP A 251      -5.032  59.488  21.510  1.00 93.69           N  
ATOM   3895  H   ASP A 251      -6.019  59.700  21.529  1.00 93.69           H  
ATOM   3896  CA  ASP A 251      -4.613  58.115  21.215  1.00 93.69           C  
ATOM   3897  HA  ASP A 251      -3.842  57.811  21.924  1.00 93.69           H  
ATOM   3898  C   ASP A 251      -4.037  57.999  19.801  1.00 93.69           C  
ATOM   3899  CB  ASP A 251      -5.791  57.145  21.329  1.00 93.69           C  
ATOM   3900  HB2 ASP A 251      -6.535  57.375  20.567  1.00 93.69           H  
ATOM   3901  HB3 ASP A 251      -5.417  56.141  21.131  1.00 93.69           H  
ATOM   3902  O   ASP A 251      -2.995  57.378  19.604  1.00 93.69           O  
ATOM   3903  CG  ASP A 251      -6.460  57.115  22.692  1.00 93.69           C  
ATOM   3904  OD1 ASP A 251      -5.794  56.813  23.702  1.00 93.69           O  
ATOM   3905  OD2 ASP A 251      -7.716  57.171  22.736  1.00 93.69           O  
ATOM   3906  N   ILE A 252      -4.698  58.625  18.822  1.00 94.27           N  
ATOM   3907  H   ILE A 252      -5.548  59.113  19.064  1.00 94.27           H  
ATOM   3908  CA  ILE A 252      -4.254  58.631  17.422  1.00 94.27           C  
ATOM   3909  HA  ILE A 252      -4.111  57.601  17.097  1.00 94.27           H  
ATOM   3910  C   ILE A 252      -2.894  59.340  17.311  1.00 94.27           C  
ATOM   3911  CB  ILE A 252      -5.322  59.293  16.520  1.00 94.27           C  
ATOM   3912  HB  ILE A 252      -5.441  60.323  16.855  1.00 94.27           H  
ATOM   3913  O   ILE A 252      -1.980  58.816  16.675  1.00 94.27           O  
ATOM   3914  CG1 ILE A 252      -6.693  58.581  16.619  1.00 94.27           C  
ATOM   3915 HG12 ILE A 252      -6.990  58.478  17.662  1.00 94.27           H  
ATOM   3916 HG13 ILE A 252      -6.610  57.575  16.207  1.00 94.27           H  
ATOM   3917  CG2 ILE A 252      -4.895  59.313  15.039  1.00 94.27           C  
ATOM   3918 HG21 ILE A 252      -3.812  59.255  14.927  1.00 94.27           H  
ATOM   3919 HG22 ILE A 252      -5.313  58.464  14.498  1.00 94.27           H  
ATOM   3920 HG23 ILE A 252      -5.246  60.235  14.575  1.00 94.27           H  
ATOM   3921  CD1 ILE A 252      -7.821  59.329  15.895  1.00 94.27           C  
ATOM   3922 HD11 ILE A 252      -7.622  59.385  14.825  1.00 94.27           H  
ATOM   3923 HD12 ILE A 252      -7.917  60.336  16.300  1.00 94.27           H  
ATOM   3924 HD13 ILE A 252      -8.759  58.796  16.049  1.00 94.27           H  
ATOM   3925  N   GLN A 253      -2.734  60.490  17.976  1.00 94.37           N  
ATOM   3926  H   GLN A 253      -3.522  60.875  18.478  1.00 94.37           H  
ATOM   3927  CA  GLN A 253      -1.466  61.221  18.020  1.00 94.37           C  
ATOM   3928  HA  GLN A 253      -1.160  61.450  16.999  1.00 94.37           H  
ATOM   3929  C   GLN A 253      -0.363  60.370  18.659  1.00 94.37           C  
ATOM   3930  CB  GLN A 253      -1.665  62.536  18.791  1.00 94.37           C  
ATOM   3931  HB2 GLN A 253      -1.944  62.305  19.819  1.00 94.37           H  
ATOM   3932  HB3 GLN A 253      -2.483  63.096  18.338  1.00 94.37           H  
ATOM   3933  O   GLN A 253       0.713  60.229  18.084  1.00 94.37           O  
ATOM   3934  CG  GLN A 253      -0.413  63.428  18.814  1.00 94.37           C  
ATOM   3935  HG2 GLN A 253       0.433  62.881  19.232  1.00 94.37           H  
ATOM   3936  HG3 GLN A 253      -0.604  64.281  19.465  1.00 94.37           H  
ATOM   3937  CD  GLN A 253      -0.055  63.966  17.435  1.00 94.37           C  
ATOM   3938  NE2 GLN A 253       1.083  63.621  16.877  1.00 94.37           N  
ATOM   3939 HE21 GLN A 253       1.764  63.049  17.357  1.00 94.37           H  
ATOM   3940 HE22 GLN A 253       1.285  63.977  15.954  1.00 94.37           H  
ATOM   3941  OE1 GLN A 253      -0.806  64.724  16.842  1.00 94.37           O  
ATOM   3942  N   SER A 254      -0.643  59.749  19.810  1.00 94.98           N  
ATOM   3943  H   SER A 254      -1.545  59.902  20.238  1.00 94.98           H  
ATOM   3944  CA  SER A 254       0.329  58.900  20.504  1.00 94.98           C  
ATOM   3945  HA  SER A 254       1.219  59.495  20.709  1.00 94.98           H  
ATOM   3946  C   SER A 254       0.755  57.698  19.657  1.00 94.98           C  
ATOM   3947  CB  SER A 254      -0.246  58.419  21.839  1.00 94.98           C  
ATOM   3948  HB2 SER A 254      -1.099  57.764  21.659  1.00 94.98           H  
ATOM   3949  HB3 SER A 254      -0.583  59.280  22.415  1.00 94.98           H  
ATOM   3950  O   SER A 254       1.936  57.356  19.650  1.00 94.98           O  
ATOM   3951  OG  SER A 254       0.743  57.730  22.584  1.00 94.98           O  
ATOM   3952  HG  SER A 254       1.093  57.020  22.042  1.00 94.98           H  
ATOM   3953  N   TYR A 255      -0.171  57.058  18.935  1.00 94.35           N  
ATOM   3954  H   TYR A 255      -1.139  57.336  19.015  1.00 94.35           H  
ATOM   3955  CA  TYR A 255       0.166  55.953  18.036  1.00 94.35           C  
ATOM   3956  HA  TYR A 255       0.710  55.196  18.601  1.00 94.35           H  
ATOM   3957  C   TYR A 255       1.063  56.417  16.888  1.00 94.35           C  
ATOM   3958  CB  TYR A 255      -1.109  55.317  17.479  1.00 94.35           C  
ATOM   3959  HB2 TYR A 255      -1.763  55.070  18.315  1.00 94.35           H  
ATOM   3960  HB3 TYR A 255      -1.634  56.040  16.855  1.00 94.35           H  
ATOM   3961  O   TYR A 255       2.065  55.768  16.594  1.00 94.35           O  
ATOM   3962  CG  TYR A 255      -0.847  54.054  16.677  1.00 94.35           C  
ATOM   3963  CD1 TYR A 255      -0.510  54.112  15.307  1.00 94.35           C  
ATOM   3964  HD1 TYR A 255      -0.425  55.067  14.810  1.00 94.35           H  
ATOM   3965  CD2 TYR A 255      -0.919  52.806  17.323  1.00 94.35           C  
ATOM   3966  HD2 TYR A 255      -1.167  52.739  18.371  1.00 94.35           H  
ATOM   3967  CE1 TYR A 255      -0.266  52.922  14.589  1.00 94.35           C  
ATOM   3968  HE1 TYR A 255       0.019  52.948  13.548  1.00 94.35           H  
ATOM   3969  CE2 TYR A 255      -0.687  51.620  16.607  1.00 94.35           C  
ATOM   3970  HE2 TYR A 255      -0.765  50.668  17.111  1.00 94.35           H  
ATOM   3971  OH  TYR A 255      -0.146  50.512  14.566  1.00 94.35           O  
ATOM   3972  HH  TYR A 255      -0.232  49.789  15.191  1.00 94.35           H  
ATOM   3973  CZ  TYR A 255      -0.359  51.673  15.240  1.00 94.35           C  
ATOM   3974  N   TYR A 256       0.725  57.545  16.259  1.00 95.24           N  
ATOM   3975  H   TYR A 256      -0.104  58.037  16.559  1.00 95.24           H  
ATOM   3976  CA  TYR A 256       1.519  58.124  15.179  1.00 95.24           C  
ATOM   3977  HA  TYR A 256       1.604  57.401  14.368  1.00 95.24           H  
ATOM   3978  C   TYR A 256       2.940  58.476  15.634  1.00 95.24           C  
ATOM   3979  CB  TYR A 256       0.790  59.360  14.655  1.00 95.24           C  
ATOM   3980  HB2 TYR A 256      -0.191  59.058  14.288  1.00 95.24           H  
ATOM   3981  HB3 TYR A 256       0.622  60.054  15.478  1.00 95.24           H  
ATOM   3982  O   TYR A 256       3.901  58.150  14.940  1.00 95.24           O  
ATOM   3983  CG  TYR A 256       1.528  60.089  13.554  1.00 95.24           C  
ATOM   3984  CD1 TYR A 256       2.352  61.176  13.893  1.00 95.24           C  
ATOM   3985  HD1 TYR A 256       2.459  61.470  14.926  1.00 95.24           H  
ATOM   3986  CD2 TYR A 256       1.405  59.684  12.210  1.00 95.24           C  
ATOM   3987  HD2 TYR A 256       0.786  58.838  11.951  1.00 95.24           H  
ATOM   3988  CE1 TYR A 256       3.060  61.857  12.892  1.00 95.24           C  
ATOM   3989  HE1 TYR A 256       3.699  62.684  13.163  1.00 95.24           H  
ATOM   3990  CE2 TYR A 256       2.102  60.373  11.199  1.00 95.24           C  
ATOM   3991  HE2 TYR A 256       2.020  60.078  10.163  1.00 95.24           H  
ATOM   3992  OH  TYR A 256       3.635  62.147  10.620  1.00 95.24           O  
ATOM   3993  HH  TYR A 256       4.246  62.764  11.030  1.00 95.24           H  
ATOM   3994  CZ  TYR A 256       2.934  61.457  11.549  1.00 95.24           C  
ATOM   3995  N   ASP A 257       3.083  59.078  16.817  1.00 94.63           N  
ATOM   3996  H   ASP A 257       2.252  59.366  17.313  1.00 94.63           H  
ATOM   3997  CA  ASP A 257       4.384  59.456  17.374  1.00 94.63           C  
ATOM   3998  HA  ASP A 257       4.926  60.046  16.635  1.00 94.63           H  
ATOM   3999  C   ASP A 257       5.251  58.229  17.700  1.00 94.63           C  
ATOM   4000  CB  ASP A 257       4.178  60.323  18.630  1.00 94.63           C  
ATOM   4001  HB2 ASP A 257       5.149  60.487  19.099  1.00 94.63           H  
ATOM   4002  HB3 ASP A 257       3.554  59.779  19.339  1.00 94.63           H  
ATOM   4003  O   ASP A 257       6.467  58.262  17.513  1.00 94.63           O  
ATOM   4004  CG  ASP A 257       3.551  61.697  18.353  1.00 94.63           C  
ATOM   4005  OD1 ASP A 257       3.599  62.179  17.196  1.00 94.63           O  
ATOM   4006  OD2 ASP A 257       3.031  62.307  19.313  1.00 94.63           O  
ATOM   4007  N   GLN A 258       4.632  57.132  18.150  1.00 93.47           N  
ATOM   4008  H   GLN A 258       3.634  57.177  18.299  1.00 93.47           H  
ATOM   4009  CA  GLN A 258       5.325  55.876  18.460  1.00 93.47           C  
ATOM   4010  HA  GLN A 258       6.274  56.108  18.942  1.00 93.47           H  
ATOM   4011  C   GLN A 258       5.672  55.036  17.222  1.00 93.47           C  
ATOM   4012  CB  GLN A 258       4.476  55.056  19.441  1.00 93.47           C  
ATOM   4013  HB2 GLN A 258       3.451  54.996  19.074  1.00 93.47           H  
ATOM   4014  HB3 GLN A 258       4.877  54.044  19.504  1.00 93.47           H  
ATOM   4015  O   GLN A 258       6.607  54.243  17.289  1.00 93.47           O  
ATOM   4016  CG  GLN A 258       4.492  55.669  20.849  1.00 93.47           C  
ATOM   4017  HG2 GLN A 258       4.175  56.711  20.801  1.00 93.47           H  
ATOM   4018  HG3 GLN A 258       5.510  55.645  21.237  1.00 93.47           H  
ATOM   4019  CD  GLN A 258       3.585  54.934  21.829  1.00 93.47           C  
ATOM   4020  NE2 GLN A 258       3.376  55.476  23.009  1.00 93.47           N  
ATOM   4021 HE21 GLN A 258       2.746  54.963  23.609  1.00 93.47           H  
ATOM   4022 HE22 GLN A 258       3.743  56.392  23.223  1.00 93.47           H  
ATOM   4023  OE1 GLN A 258       3.041  53.874  21.582  1.00 93.47           O  
ATOM   4024  N   HIS A 259       4.961  55.218  16.105  1.00 93.00           N  
ATOM   4025  H   HIS A 259       4.189  55.868  16.144  1.00 93.00           H  
ATOM   4026  CA  HIS A 259       5.091  54.398  14.892  1.00 93.00           C  
ATOM   4027  HA  HIS A 259       5.928  53.711  15.016  1.00 93.00           H  
ATOM   4028  C   HIS A 259       5.423  55.230  13.645  1.00 93.00           C  
ATOM   4029  CB  HIS A 259       3.828  53.547  14.697  1.00 93.00           C  
ATOM   4030  HB2 HIS A 259       2.971  54.203  14.542  1.00 93.00           H  
ATOM   4031  HB3 HIS A 259       3.945  52.932  13.805  1.00 93.00           H  
ATOM   4032  O   HIS A 259       4.992  54.908  12.535  1.00 93.00           O  
ATOM   4033  CG  HIS A 259       3.533  52.632  15.852  1.00 93.00           C  
ATOM   4034  CD2 HIS A 259       4.006  51.365  16.036  1.00 93.00           C  
ATOM   4035  HD2 HIS A 259       4.693  50.844  15.385  1.00 93.00           H  
ATOM   4036  ND1 HIS A 259       2.737  52.930  16.929  1.00 93.00           N  
ATOM   4037  HD1 HIS A 259       2.248  53.804  17.062  1.00 93.00           H  
ATOM   4038  CE1 HIS A 259       2.715  51.859  17.739  1.00 93.00           C  
ATOM   4039  HE1 HIS A 259       2.158  51.789  18.662  1.00 93.00           H  
ATOM   4040  NE2 HIS A 259       3.471  50.873  17.229  1.00 93.00           N  
ATOM   4041  N   GLN A 260       6.171  56.327  13.804  1.00 91.18           N  
ATOM   4042  H   GLN A 260       6.438  56.587  14.743  1.00 91.18           H  
ATOM   4043  CA  GLN A 260       6.538  57.204  12.684  1.00 91.18           C  
ATOM   4044  HA  GLN A 260       5.630  57.642  12.271  1.00 91.18           H  
ATOM   4045  C   GLN A 260       7.236  56.466  11.537  1.00 91.18           C  
ATOM   4046  CB  GLN A 260       7.477  58.324  13.154  1.00 91.18           C  
ATOM   4047  HB2 GLN A 260       8.118  58.604  12.317  1.00 91.18           H  
ATOM   4048  HB3 GLN A 260       8.118  57.976  13.964  1.00 91.18           H  
ATOM   4049  O   GLN A 260       7.068  56.841  10.376  1.00 91.18           O  
ATOM   4050  CG  GLN A 260       6.717  59.580  13.584  1.00 91.18           C  
ATOM   4051  HG2 GLN A 260       6.249  59.405  14.552  1.00 91.18           H  
ATOM   4052  HG3 GLN A 260       5.933  59.797  12.858  1.00 91.18           H  
ATOM   4053  CD  GLN A 260       7.616  60.810  13.677  1.00 91.18           C  
ATOM   4054  NE2 GLN A 260       7.051  61.951  14.000  1.00 91.18           N  
ATOM   4055 HE21 GLN A 260       6.096  61.941  14.331  1.00 91.18           H  
ATOM   4056 HE22 GLN A 260       7.681  62.725  14.150  1.00 91.18           H  
ATOM   4057  OE1 GLN A 260       8.818  60.800  13.458  1.00 91.18           O  
ATOM   4058  N   ASP A 261       8.009  55.426  11.836  1.00 90.06           N  
ATOM   4059  H   ASP A 261       7.965  55.060  12.776  1.00 90.06           H  
ATOM   4060  CA  ASP A 261       8.687  54.575  10.860  1.00 90.06           C  
ATOM   4061  HA  ASP A 261       9.376  55.189  10.279  1.00 90.06           H  
ATOM   4062  C   ASP A 261       7.701  53.930   9.873  1.00 90.06           C  
ATOM   4063  CB  ASP A 261       9.510  53.515  11.613  1.00 90.06           C  
ATOM   4064  HB2 ASP A 261      10.082  52.942  10.883  1.00 90.06           H  
ATOM   4065  HB3 ASP A 261      10.220  54.018  12.268  1.00 90.06           H  
ATOM   4066  O   ASP A 261       7.958  53.934   8.670  1.00 90.06           O  
ATOM   4067  CG  ASP A 261       8.649  52.559  12.453  1.00 90.06           C  
ATOM   4068  OD1 ASP A 261       7.782  53.064  13.204  1.00 90.06           O  
ATOM   4069  OD2 ASP A 261       8.837  51.334  12.307  1.00 90.06           O  
ATOM   4070  N   GLN A 262       6.524  53.495  10.341  1.00 91.07           N  
ATOM   4071  H   GLN A 262       6.364  53.553  11.337  1.00 91.07           H  
ATOM   4072  CA  GLN A 262       5.471  52.926   9.487  1.00 91.07           C  
ATOM   4073  HA  GLN A 262       5.906  52.123   8.891  1.00 91.07           H  
ATOM   4074  C   GLN A 262       4.873  53.949   8.510  1.00 91.07           C  
ATOM   4075  CB  GLN A 262       4.333  52.346  10.341  1.00 91.07           C  
ATOM   4076  HB2 GLN A 262       3.581  51.940   9.664  1.00 91.07           H  
ATOM   4077  HB3 GLN A 262       3.867  53.143  10.921  1.00 91.07           H  
ATOM   4078  O   GLN A 262       4.312  53.580   7.475  1.00 91.07           O  
ATOM   4079  CG  GLN A 262       4.787  51.230  11.289  1.00 91.07           C  
ATOM   4080  HG2 GLN A 262       5.342  50.478  10.728  1.00 91.07           H  
ATOM   4081  HG3 GLN A 262       5.455  51.650  12.041  1.00 91.07           H  
ATOM   4082  CD  GLN A 262       3.624  50.539  12.002  1.00 91.07           C  
ATOM   4083  NE2 GLN A 262       3.923  49.778  13.029  1.00 91.07           N  
ATOM   4084 HE21 GLN A 262       4.881  49.735  13.347  1.00 91.07           H  
ATOM   4085 HE22 GLN A 262       3.161  49.428  13.593  1.00 91.07           H  
ATOM   4086  OE1 GLN A 262       2.451  50.625  11.636  1.00 91.07           O  
ATOM   4087  N   PHE A 263       4.987  55.238   8.831  1.00 92.68           N  
ATOM   4088  H   PHE A 263       5.441  55.457   9.707  1.00 92.68           H  
ATOM   4089  CA  PHE A 263       4.460  56.350   8.037  1.00 92.68           C  
ATOM   4090  HA  PHE A 263       3.802  55.947   7.267  1.00 92.68           H  
ATOM   4091  C   PHE A 263       5.555  57.123   7.296  1.00 92.68           C  
ATOM   4092  CB  PHE A 263       3.612  57.253   8.940  1.00 92.68           C  
ATOM   4093  HB2 PHE A 263       4.273  57.786   9.624  1.00 92.68           H  
ATOM   4094  HB3 PHE A 263       3.097  57.996   8.331  1.00 92.68           H  
ATOM   4095  O   PHE A 263       5.267  58.107   6.608  1.00 92.68           O  
ATOM   4096  CG  PHE A 263       2.581  56.481   9.738  1.00 92.68           C  
ATOM   4097  CD1 PHE A 263       1.578  55.749   9.074  1.00 92.68           C  
ATOM   4098  HD1 PHE A 263       1.514  55.773   7.997  1.00 92.68           H  
ATOM   4099  CD2 PHE A 263       2.675  56.424  11.140  1.00 92.68           C  
ATOM   4100  HD2 PHE A 263       3.449  56.968  11.661  1.00 92.68           H  
ATOM   4101  CE1 PHE A 263       0.677  54.960   9.807  1.00 92.68           C  
ATOM   4102  HE1 PHE A 263      -0.094  54.402   9.298  1.00 92.68           H  
ATOM   4103  CE2 PHE A 263       1.790  55.618  11.871  1.00 92.68           C  
ATOM   4104  HE2 PHE A 263       1.890  55.549  12.945  1.00 92.68           H  
ATOM   4105  CZ  PHE A 263       0.800  54.880  11.203  1.00 92.68           C  
ATOM   4106  HZ  PHE A 263       0.132  54.244  11.766  1.00 92.68           H  
ATOM   4107  N   THR A 264       6.804  56.669   7.399  1.00 92.44           N  
ATOM   4108  H   THR A 264       6.969  55.842   7.955  1.00 92.44           H  
ATOM   4109  CA  THR A 264       7.954  57.295   6.760  1.00 92.44           C  
ATOM   4110  HA  THR A 264       7.692  58.307   6.453  1.00 92.44           H  
ATOM   4111  C   THR A 264       8.347  56.515   5.520  1.00 92.44           C  
ATOM   4112  CB  THR A 264       9.129  57.422   7.734  1.00 92.44           C  
ATOM   4113  HB  THR A 264       9.433  56.440   8.094  1.00 92.44           H  
ATOM   4114  O   THR A 264       8.764  55.364   5.588  1.00 92.44           O  
ATOM   4115  CG2 THR A 264      10.323  58.134   7.093  1.00 92.44           C  
ATOM   4116 HG21 THR A 264      10.002  59.065   6.625  1.00 92.44           H  
ATOM   4117 HG22 THR A 264      11.064  58.352   7.862  1.00 92.44           H  
ATOM   4118 HG23 THR A 264      10.783  57.488   6.345  1.00 92.44           H  
ATOM   4119  OG1 THR A 264       8.737  58.224   8.819  1.00 92.44           O  
ATOM   4120  HG1 THR A 264       8.120  57.716   9.351  1.00 92.44           H  
ATOM   4121  N   GLN A 265       8.282  57.168   4.363  1.00 90.03           N  
ATOM   4122  H   GLN A 265       7.948  58.121   4.361  1.00 90.03           H  
ATOM   4123  CA  GLN A 265       8.981  56.678   3.188  1.00 90.03           C  
ATOM   4124  HA  GLN A 265       8.817  55.601   3.137  1.00 90.03           H  
ATOM   4125  C   GLN A 265      10.477  56.992   3.361  1.00 90.03           C  
ATOM   4126  CB  GLN A 265       8.381  57.298   1.924  1.00 90.03           C  
ATOM   4127  HB2 GLN A 265       7.297  57.195   1.964  1.00 90.03           H  
ATOM   4128  HB3 GLN A 265       8.632  58.357   1.869  1.00 90.03           H  
ATOM   4129  O   GLN A 265      10.829  58.173   3.473  1.00 90.03           O  
ATOM   4130  CG  GLN A 265       8.897  56.569   0.679  1.00 90.03           C  
ATOM   4131  HG2 GLN A 265       8.741  55.498   0.807  1.00 90.03           H  
ATOM   4132  HG3 GLN A 265       9.966  56.747   0.563  1.00 90.03           H  
ATOM   4133  CD  GLN A 265       8.188  57.006  -0.596  1.00 90.03           C  
ATOM   4134  NE2 GLN A 265       8.211  56.180  -1.618  1.00 90.03           N  
ATOM   4135 HE21 GLN A 265       7.724  56.491  -2.446  1.00 90.03           H  
ATOM   4136 HE22 GLN A 265       8.720  55.312  -1.532  1.00 90.03           H  
ATOM   4137  OE1 GLN A 265       7.603  58.071  -0.721  1.00 90.03           O  
ATOM   4138  N   PRO A 266      11.360  55.981   3.411  1.00 91.11           N  
ATOM   4139  CA  PRO A 266      12.779  56.188   3.675  1.00 91.11           C  
ATOM   4140  HA  PRO A 266      12.894  56.742   4.607  1.00 91.11           H  
ATOM   4141  C   PRO A 266      13.462  56.979   2.554  1.00 91.11           C  
ATOM   4142  CB  PRO A 266      13.374  54.786   3.858  1.00 91.11           C  
ATOM   4143  HB2 PRO A 266      14.397  54.713   3.487  1.00 91.11           H  
ATOM   4144  HB3 PRO A 266      13.333  54.509   4.912  1.00 91.11           H  
ATOM   4145  O   PRO A 266      12.986  57.024   1.416  1.00 91.11           O  
ATOM   4146  CG  PRO A 266      12.425  53.892   3.066  1.00 91.11           C  
ATOM   4147  HG2 PRO A 266      12.696  53.935   2.011  1.00 91.11           H  
ATOM   4148  HG3 PRO A 266      12.429  52.864   3.428  1.00 91.11           H  
ATOM   4149  CD  PRO A 266      11.072  54.562   3.259  1.00 91.11           C  
ATOM   4150  HD2 PRO A 266      10.440  54.366   2.392  1.00 91.11           H  
ATOM   4151  HD3 PRO A 266      10.602  54.183   4.166  1.00 91.11           H  
ATOM   4152  N   GLN A 267      14.601  57.598   2.883  1.00 92.36           N  
ATOM   4153  H   GLN A 267      14.960  57.483   3.820  1.00 92.36           H  
ATOM   4154  CA  GLN A 267      15.448  58.257   1.890  1.00 92.36           C  
ATOM   4155  HA  GLN A 267      14.855  59.030   1.400  1.00 92.36           H  
ATOM   4156  C   GLN A 267      15.892  57.242   0.833  1.00 92.36           C  
ATOM   4157  CB  GLN A 267      16.666  58.921   2.559  1.00 92.36           C  
ATOM   4158  HB2 GLN A 267      16.315  59.661   3.278  1.00 92.36           H  
ATOM   4159  HB3 GLN A 267      17.236  58.161   3.096  1.00 92.36           H  
ATOM   4160  O   GLN A 267      16.307  56.127   1.157  1.00 92.36           O  
ATOM   4161  CG  GLN A 267      17.597  59.611   1.542  1.00 92.36           C  
ATOM   4162  HG2 GLN A 267      17.057  60.407   1.030  1.00 92.36           H  
ATOM   4163  HG3 GLN A 267      17.937  58.891   0.798  1.00 92.36           H  
ATOM   4164  CD  GLN A 267      18.823  60.236   2.186  1.00 92.36           C  
ATOM   4165  NE2 GLN A 267      20.009  59.914   1.717  1.00 92.36           N  
ATOM   4166 HE21 GLN A 267      20.806  60.316   2.189  1.00 92.36           H  
ATOM   4167 HE22 GLN A 267      20.098  59.266   0.947  1.00 92.36           H  
ATOM   4168  OE1 GLN A 267      18.732  61.043   3.096  1.00 92.36           O  
ATOM   4169  N   ARG A 268      15.856  57.668  -0.429  1.00 93.77           N  
ATOM   4170  H   ARG A 268      15.541  58.613  -0.599  1.00 93.77           H  
ATOM   4171  CA  ARG A 268      16.375  56.899  -1.559  1.00 93.77           C  
ATOM   4172  HA  ARG A 268      16.808  55.969  -1.190  1.00 93.77           H  
ATOM   4173  C   ARG A 268      17.484  57.665  -2.244  1.00 93.77           C  
ATOM   4174  CB  ARG A 268      15.256  56.547  -2.540  1.00 93.77           C  
ATOM   4175  HB2 ARG A 268      14.777  57.457  -2.900  1.00 93.77           H  
ATOM   4176  HB3 ARG A 268      15.688  56.012  -3.386  1.00 93.77           H  
ATOM   4177  O   ARG A 268      17.375  58.870  -2.457  1.00 93.77           O  
ATOM   4178  CG  ARG A 268      14.225  55.645  -1.867  1.00 93.77           C  
ATOM   4179  HG2 ARG A 268      13.792  56.149  -1.003  1.00 93.77           H  
ATOM   4180  HG3 ARG A 268      14.730  54.733  -1.547  1.00 93.77           H  
ATOM   4181  CD  ARG A 268      13.108  55.280  -2.832  1.00 93.77           C  
ATOM   4182  HD2 ARG A 268      12.707  56.196  -3.265  1.00 93.77           H  
ATOM   4183  HD3 ARG A 268      13.514  54.648  -3.622  1.00 93.77           H  
ATOM   4184  NE  ARG A 268      12.052  54.565  -2.112  1.00 93.77           N  
ATOM   4185  HE  ARG A 268      12.307  54.142  -1.231  1.00 93.77           H  
ATOM   4186  NH1 ARG A 268      10.510  54.477  -3.804  1.00 93.77           N  
ATOM   4187 HH11 ARG A 268      11.185  54.937  -4.398  1.00 93.77           H  
ATOM   4188 HH12 ARG A 268       9.623  54.149  -4.158  1.00 93.77           H  
ATOM   4189  NH2 ARG A 268      10.056  53.605  -1.784  1.00 93.77           N  
ATOM   4190 HH21 ARG A 268      10.517  53.215  -0.974  1.00 93.77           H  
ATOM   4191 HH22 ARG A 268       9.287  53.072  -2.162  1.00 93.77           H  
ATOM   4192  CZ  ARG A 268      10.874  54.231  -2.575  1.00 93.77           C  
ATOM   4193  N   THR A 269      18.520  56.951  -2.640  1.00 94.75           N  
ATOM   4194  H   THR A 269      18.535  55.966  -2.418  1.00 94.75           H  
ATOM   4195  CA  THR A 269      19.681  57.507  -3.322  1.00 94.75           C  
ATOM   4196  HA  THR A 269      19.513  58.562  -3.535  1.00 94.75           H  
ATOM   4197  C   THR A 269      19.876  56.779  -4.642  1.00 94.75           C  
ATOM   4198  CB  THR A 269      20.927  57.393  -2.437  1.00 94.75           C  
ATOM   4199  HB  THR A 269      21.244  56.352  -2.372  1.00 94.75           H  
ATOM   4200  O   THR A 269      19.793  55.554  -4.690  1.00 94.75           O  
ATOM   4201  CG2 THR A 269      22.041  58.241  -3.024  1.00 94.75           C  
ATOM   4202 HG21 THR A 269      22.850  58.353  -2.303  1.00 94.75           H  
ATOM   4203 HG22 THR A 269      21.640  59.224  -3.271  1.00 94.75           H  
ATOM   4204 HG23 THR A 269      22.423  57.782  -3.935  1.00 94.75           H  
ATOM   4205  OG1 THR A 269      20.692  57.883  -1.129  1.00 94.75           O  
ATOM   4206  HG1 THR A 269      21.373  57.492  -0.577  1.00 94.75           H  
ATOM   4207  N   ARG A 270      20.109  57.520  -5.726  1.00 94.82           N  
ATOM   4208  H   ARG A 270      20.182  58.522  -5.619  1.00 94.82           H  
ATOM   4209  CA  ARG A 270      20.358  56.954  -7.056  1.00 94.82           C  
ATOM   4210  HA  ARG A 270      20.171  55.881  -7.032  1.00 94.82           H  
ATOM   4211  C   ARG A 270      21.815  57.153  -7.439  1.00 94.82           C  
ATOM   4212  CB  ARG A 270      19.387  57.573  -8.064  1.00 94.82           C  
ATOM   4213  HB2 ARG A 270      19.607  58.635  -8.176  1.00 94.82           H  
ATOM   4214  HB3 ARG A 270      18.378  57.472  -7.665  1.00 94.82           H  
ATOM   4215  O   ARG A 270      22.325  58.272  -7.368  1.00 94.82           O  
ATOM   4216  CG  ARG A 270      19.433  56.886  -9.438  1.00 94.82           C  
ATOM   4217  HG2 ARG A 270      20.404  57.030  -9.911  1.00 94.82           H  
ATOM   4218  HG3 ARG A 270      19.245  55.818  -9.330  1.00 94.82           H  
ATOM   4219  CD  ARG A 270      18.339  57.501 -10.304  1.00 94.82           C  
ATOM   4220  HD2 ARG A 270      18.619  58.532 -10.519  1.00 94.82           H  
ATOM   4221  HD3 ARG A 270      17.410  57.499  -9.734  1.00 94.82           H  
ATOM   4222  NE  ARG A 270      18.121  56.770 -11.564  1.00 94.82           N  
ATOM   4223  HE  ARG A 270      18.750  56.014 -11.791  1.00 94.82           H  
ATOM   4224  NH1 ARG A 270      16.416  58.122 -12.270  1.00 94.82           N  
ATOM   4225 HH11 ARG A 270      16.611  58.704 -11.467  1.00 94.82           H  
ATOM   4226 HH12 ARG A 270      15.744  58.379 -12.978  1.00 94.82           H  
ATOM   4227  NH2 ARG A 270      16.963  56.379 -13.502  1.00 94.82           N  
ATOM   4228 HH21 ARG A 270      16.289  56.634 -14.210  1.00 94.82           H  
ATOM   4229 HH22 ARG A 270      17.621  55.637 -13.693  1.00 94.82           H  
ATOM   4230  CZ  ARG A 270      17.183  57.080 -12.438  1.00 94.82           C  
ATOM   4231  N   TYR A 271      22.462  56.070  -7.851  1.00 95.35           N  
ATOM   4232  H   TYR A 271      21.945  55.209  -7.955  1.00 95.35           H  
ATOM   4233  CA  TYR A 271      23.858  56.069  -8.273  1.00 95.35           C  
ATOM   4234  HA  TYR A 271      24.247  57.087  -8.257  1.00 95.35           H  
ATOM   4235  C   TYR A 271      23.992  55.541  -9.695  1.00 95.35           C  
ATOM   4236  CB  TYR A 271      24.709  55.215  -7.324  1.00 95.35           C  
ATOM   4237  HB2 TYR A 271      24.324  54.196  -7.323  1.00 95.35           H  
ATOM   4238  HB3 TYR A 271      25.725  55.171  -7.715  1.00 95.35           H  
ATOM   4239  O   TYR A 271      23.286  54.609 -10.081  1.00 95.35           O  
ATOM   4240  CG  TYR A 271      24.779  55.724  -5.899  1.00 95.35           C  
ATOM   4241  CD1 TYR A 271      25.692  56.739  -5.557  1.00 95.35           C  
ATOM   4242  HD1 TYR A 271      26.313  57.178  -6.324  1.00 95.35           H  
ATOM   4243  CD2 TYR A 271      23.948  55.162  -4.912  1.00 95.35           C  
ATOM   4244  HD2 TYR A 271      23.235  54.396  -5.180  1.00 95.35           H  
ATOM   4245  CE1 TYR A 271      25.797  57.175  -4.222  1.00 95.35           C  
ATOM   4246  HE1 TYR A 271      26.505  57.947  -3.957  1.00 95.35           H  
ATOM   4247  CE2 TYR A 271      24.051  55.593  -3.579  1.00 95.35           C  
ATOM   4248  HE2 TYR A 271      23.423  55.155  -2.817  1.00 95.35           H  
ATOM   4249  OH  TYR A 271      25.068  57.011  -1.937  1.00 95.35           O  
ATOM   4250  HH  TYR A 271      25.765  57.659  -1.812  1.00 95.35           H  
ATOM   4251  CZ  TYR A 271      24.978  56.597  -3.228  1.00 95.35           C  
ATOM   4252  N   SER A 272      24.980  56.068 -10.413  1.00 96.37           N  
ATOM   4253  H   SER A 272      25.485  56.850 -10.021  1.00 96.37           H  
ATOM   4254  CA  SER A 272      25.496  55.467 -11.637  1.00 96.37           C  
ATOM   4255  HA  SER A 272      24.877  54.603 -11.879  1.00 96.37           H  
ATOM   4256  C   SER A 272      26.929  54.990 -11.411  1.00 96.37           C  
ATOM   4257  CB  SER A 272      25.412  56.433 -12.819  1.00 96.37           C  
ATOM   4258  HB2 SER A 272      25.924  57.363 -12.573  1.00 96.37           H  
ATOM   4259  HB3 SER A 272      25.900  55.974 -13.679  1.00 96.37           H  
ATOM   4260  O   SER A 272      27.703  55.675 -10.740  1.00 96.37           O  
ATOM   4261  OG  SER A 272      24.078  56.702 -13.191  1.00 96.37           O  
ATOM   4262  HG  SER A 272      23.613  57.073 -12.437  1.00 96.37           H  
ATOM   4263  N   ILE A 273      27.299  53.837 -11.968  1.00 96.35           N  
ATOM   4264  H   ILE A 273      26.601  53.297 -12.459  1.00 96.35           H  
ATOM   4265  CA  ILE A 273      28.632  53.244 -11.823  1.00 96.35           C  
ATOM   4266  HA  ILE A 273      29.272  53.981 -11.337  1.00 96.35           H  
ATOM   4267  C   ILE A 273      29.290  52.934 -13.173  1.00 96.35           C  
ATOM   4268  CB  ILE A 273      28.617  52.009 -10.892  1.00 96.35           C  
ATOM   4269  HB  ILE A 273      29.651  51.685 -10.779  1.00 96.35           H  
ATOM   4270  O   ILE A 273      28.628  52.601 -14.154  1.00 96.35           O  
ATOM   4271  CG1 ILE A 273      27.808  50.825 -11.470  1.00 96.35           C  
ATOM   4272 HG12 ILE A 273      26.743  51.055 -11.441  1.00 96.35           H  
ATOM   4273 HG13 ILE A 273      28.085  50.661 -12.511  1.00 96.35           H  
ATOM   4274  CG2 ILE A 273      28.102  52.404  -9.495  1.00 96.35           C  
ATOM   4275 HG21 ILE A 273      28.596  53.317  -9.163  1.00 96.35           H  
ATOM   4276 HG22 ILE A 273      28.311  51.609  -8.778  1.00 96.35           H  
ATOM   4277 HG23 ILE A 273      27.026  52.577  -9.523  1.00 96.35           H  
ATOM   4278  CD1 ILE A 273      28.058  49.505 -10.733  1.00 96.35           C  
ATOM   4279 HD11 ILE A 273      29.115  49.243 -10.791  1.00 96.35           H  
ATOM   4280 HD12 ILE A 273      27.473  48.715 -11.203  1.00 96.35           H  
ATOM   4281 HD13 ILE A 273      27.760  49.583  -9.687  1.00 96.35           H  
ATOM   4282  N   ILE A 274      30.619  52.999 -13.204  1.00 96.35           N  
ATOM   4283  H   ILE A 274      31.084  53.379 -12.392  1.00 96.35           H  
ATOM   4284  CA  ILE A 274      31.460  52.394 -14.240  1.00 96.35           C  
ATOM   4285  HA  ILE A 274      30.834  51.805 -14.910  1.00 96.35           H  
ATOM   4286  C   ILE A 274      32.428  51.459 -13.536  1.00 96.35           C  
ATOM   4287  CB  ILE A 274      32.219  53.438 -15.089  1.00 96.35           C  
ATOM   4288  HB  ILE A 274      32.912  53.986 -14.451  1.00 96.35           H  
ATOM   4289  O   ILE A 274      33.211  51.898 -12.697  1.00 96.35           O  
ATOM   4290  CG1 ILE A 274      31.222  54.440 -15.696  1.00 96.35           C  
ATOM   4291 HG12 ILE A 274      30.723  54.966 -14.882  1.00 96.35           H  
ATOM   4292 HG13 ILE A 274      30.463  53.886 -16.249  1.00 96.35           H  
ATOM   4293  CG2 ILE A 274      33.030  52.710 -16.182  1.00 96.35           C  
ATOM   4294 HG21 ILE A 274      32.362  52.159 -16.843  1.00 96.35           H  
ATOM   4295 HG22 ILE A 274      33.751  52.021 -15.741  1.00 96.35           H  
ATOM   4296 HG23 ILE A 274      33.591  53.419 -16.790  1.00 96.35           H  
ATOM   4297  CD1 ILE A 274      31.834  55.513 -16.600  1.00 96.35           C  
ATOM   4298 HD11 ILE A 274      32.645  56.014 -16.071  1.00 96.35           H  
ATOM   4299 HD12 ILE A 274      32.215  55.064 -17.517  1.00 96.35           H  
ATOM   4300 HD13 ILE A 274      31.069  56.245 -16.859  1.00 96.35           H  
ATOM   4301  N   GLN A 275      32.374  50.179 -13.878  1.00 96.09           N  
ATOM   4302  H   GLN A 275      31.702  49.890 -14.575  1.00 96.09           H  
ATOM   4303  CA  GLN A 275      33.280  49.173 -13.346  1.00 96.09           C  
ATOM   4304  HA  GLN A 275      33.727  49.543 -12.424  1.00 96.09           H  
ATOM   4305  C   GLN A 275      34.398  48.894 -14.350  1.00 96.09           C  
ATOM   4306  CB  GLN A 275      32.468  47.920 -13.009  1.00 96.09           C  
ATOM   4307  HB2 GLN A 275      32.037  47.521 -13.927  1.00 96.09           H  
ATOM   4308  HB3 GLN A 275      31.650  48.202 -12.346  1.00 96.09           H  
ATOM   4309  O   GLN A 275      34.132  48.705 -15.526  1.00 96.09           O  
ATOM   4310  CG  GLN A 275      33.297  46.820 -12.329  1.00 96.09           C  
ATOM   4311  HG2 GLN A 275      33.689  47.175 -11.375  1.00 96.09           H  
ATOM   4312  HG3 GLN A 275      34.141  46.544 -12.962  1.00 96.09           H  
ATOM   4313  CD  GLN A 275      32.447  45.581 -12.082  1.00 96.09           C  
ATOM   4314  NE2 GLN A 275      32.992  44.396 -12.159  1.00 96.09           N  
ATOM   4315 HE21 GLN A 275      33.991  44.288 -12.054  1.00 96.09           H  
ATOM   4316 HE22 GLN A 275      32.357  43.638 -11.952  1.00 96.09           H  
ATOM   4317  OE1 GLN A 275      31.267  45.636 -11.811  1.00 96.09           O  
ATOM   4318  N   THR A 276      35.644  48.791 -13.916  1.00 96.09           N  
ATOM   4319  H   THR A 276      35.843  49.018 -12.952  1.00 96.09           H  
ATOM   4320  CA  THR A 276      36.764  48.350 -14.755  1.00 96.09           C  
ATOM   4321  HA  THR A 276      36.386  47.988 -15.711  1.00 96.09           H  
ATOM   4322  C   THR A 276      37.490  47.185 -14.096  1.00 96.09           C  
ATOM   4323  CB  THR A 276      37.737  49.490 -15.075  1.00 96.09           C  
ATOM   4324  HB  THR A 276      38.489  49.115 -15.769  1.00 96.09           H  
ATOM   4325  O   THR A 276      37.355  46.934 -12.894  1.00 96.09           O  
ATOM   4326  CG2 THR A 276      37.047  50.703 -15.703  1.00 96.09           C  
ATOM   4327 HG21 THR A 276      36.399  51.188 -14.974  1.00 96.09           H  
ATOM   4328 HG22 THR A 276      37.797  51.418 -16.041  1.00 96.09           H  
ATOM   4329 HG23 THR A 276      36.452  50.385 -16.560  1.00 96.09           H  
ATOM   4330  OG1 THR A 276      38.366  49.891 -13.890  1.00 96.09           O  
ATOM   4331  HG1 THR A 276      39.319  49.824 -13.991  1.00 96.09           H  
ATOM   4332  N   LYS A 277      38.264  46.435 -14.886  1.00 92.82           N  
ATOM   4333  H   LYS A 277      38.445  46.743 -15.831  1.00 92.82           H  
ATOM   4334  CA  LYS A 277      39.027  45.291 -14.367  1.00 92.82           C  
ATOM   4335  HA  LYS A 277      38.439  44.768 -13.613  1.00 92.82           H  
ATOM   4336  C   LYS A 277      40.299  45.749 -13.667  1.00 92.82           C  
ATOM   4337  CB  LYS A 277      39.365  44.327 -15.506  1.00 92.82           C  
ATOM   4338  HB2 LYS A 277      40.051  43.568 -15.130  1.00 92.82           H  
ATOM   4339  HB3 LYS A 277      39.860  44.870 -16.311  1.00 92.82           H  
ATOM   4340  O   LYS A 277      40.745  45.103 -12.722  1.00 92.82           O  
ATOM   4341  CG  LYS A 277      38.108  43.633 -16.041  1.00 92.82           C  
ATOM   4342  HG2 LYS A 277      37.623  43.087 -15.231  1.00 92.82           H  
ATOM   4343  HG3 LYS A 277      37.414  44.375 -16.436  1.00 92.82           H  
ATOM   4344  CD  LYS A 277      38.490  42.659 -17.155  1.00 92.82           C  
ATOM   4345  HD2 LYS A 277      38.965  43.217 -17.962  1.00 92.82           H  
ATOM   4346  HD3 LYS A 277      39.190  41.919 -16.766  1.00 92.82           H  
ATOM   4347  CE  LYS A 277      37.229  41.966 -17.672  1.00 92.82           C  
ATOM   4348  HE2 LYS A 277      36.777  41.405 -16.854  1.00 92.82           H  
ATOM   4349  HE3 LYS A 277      36.519  42.733 -17.981  1.00 92.82           H  
ATOM   4350  NZ  LYS A 277      37.544  41.072 -18.810  1.00 92.82           N  
ATOM   4351  HZ1 LYS A 277      37.951  41.614 -19.559  1.00 92.82           H  
ATOM   4352  HZ2 LYS A 277      38.201  40.360 -18.526  1.00 92.82           H  
ATOM   4353  HZ3 LYS A 277      36.701  40.634 -19.151  1.00 92.82           H  
ATOM   4354  N   THR A 278      40.878  46.851 -14.134  1.00 94.05           N  
ATOM   4355  H   THR A 278      40.474  47.286 -14.951  1.00 94.05           H  
ATOM   4356  CA  THR A 278      42.140  47.386 -13.621  1.00 94.05           C  
ATOM   4357  HA  THR A 278      42.447  46.807 -12.750  1.00 94.05           H  
ATOM   4358  C   THR A 278      42.004  48.833 -13.161  1.00 94.05           C  
ATOM   4359  CB  THR A 278      43.259  47.257 -14.660  1.00 94.05           C  
ATOM   4360  HB  THR A 278      44.196  47.579 -14.204  1.00 94.05           H  
ATOM   4361  O   THR A 278      41.133  49.579 -13.616  1.00 94.05           O  
ATOM   4362  CG2 THR A 278      43.435  45.831 -15.183  1.00 94.05           C  
ATOM   4363 HG21 THR A 278      42.570  45.531 -15.775  1.00 94.05           H  
ATOM   4364 HG22 THR A 278      44.322  45.792 -15.816  1.00 94.05           H  
ATOM   4365 HG23 THR A 278      43.562  45.145 -14.346  1.00 94.05           H  
ATOM   4366  OG1 THR A 278      42.988  48.084 -15.757  1.00 94.05           O  
ATOM   4367  HG1 THR A 278      42.221  47.729 -16.212  1.00 94.05           H  
ATOM   4368  N   GLU A 279      42.890  49.235 -12.253  1.00 94.67           N  
ATOM   4369  H   GLU A 279      43.545  48.569 -11.870  1.00 94.67           H  
ATOM   4370  CA  GLU A 279      42.943  50.602 -11.733  1.00 94.67           C  
ATOM   4371  HA  GLU A 279      41.960  50.875 -11.351  1.00 94.67           H  
ATOM   4372  C   GLU A 279      43.333  51.611 -12.822  1.00 94.67           C  
ATOM   4373  CB  GLU A 279      43.961  50.647 -10.585  1.00 94.67           C  
ATOM   4374  HB2 GLU A 279      43.851  49.750  -9.975  1.00 94.67           H  
ATOM   4375  HB3 GLU A 279      44.970  50.650 -10.996  1.00 94.67           H  
ATOM   4376  O   GLU A 279      42.816  52.725 -12.839  1.00 94.67           O  
ATOM   4377  CG  GLU A 279      43.766  51.877  -9.691  1.00 94.67           C  
ATOM   4378  HG2 GLU A 279      42.779  51.828  -9.230  1.00 94.67           H  
ATOM   4379  HG3 GLU A 279      43.806  52.774 -10.309  1.00 94.67           H  
ATOM   4380  CD  GLU A 279      44.829  51.977  -8.589  1.00 94.67           C  
ATOM   4381  OE1 GLU A 279      45.176  53.131  -8.237  1.00 94.67           O  
ATOM   4382  OE2 GLU A 279      45.346  50.933  -8.139  1.00 94.67           O  
ATOM   4383  N   ASP A 280      44.214  51.221 -13.748  1.00 95.78           N  
ATOM   4384  H   ASP A 280      44.633  50.305 -13.668  1.00 95.78           H  
ATOM   4385  CA  ASP A 280      44.663  52.081 -14.847  1.00 95.78           C  
ATOM   4386  HA  ASP A 280      44.987  53.038 -14.440  1.00 95.78           H  
ATOM   4387  C   ASP A 280      43.527  52.372 -15.836  1.00 95.78           C  
ATOM   4388  CB  ASP A 280      45.859  51.434 -15.564  1.00 95.78           C  
ATOM   4389  HB2 ASP A 280      45.582  50.430 -15.884  1.00 95.78           H  
ATOM   4390  HB3 ASP A 280      46.087  52.020 -16.455  1.00 95.78           H  
ATOM   4391  O   ASP A 280      43.357  53.517 -16.257  1.00 95.78           O  
ATOM   4392  CG  ASP A 280      47.128  51.369 -14.704  1.00 95.78           C  
ATOM   4393  OD1 ASP A 280      47.260  52.191 -13.764  1.00 95.78           O  
ATOM   4394  OD2 ASP A 280      47.962  50.485 -14.995  1.00 95.78           O  
ATOM   4395  N   GLU A 281      42.691  51.373 -16.142  1.00 95.28           N  
ATOM   4396  H   GLU A 281      42.885  50.449 -15.781  1.00 95.28           H  
ATOM   4397  CA  GLU A 281      41.455  51.579 -16.907  1.00 95.28           C  
ATOM   4398  HA  GLU A 281      41.692  52.019 -17.875  1.00 95.28           H  
ATOM   4399  C   GLU A 281      40.511  52.546 -16.180  1.00 95.28           C  
ATOM   4400  CB  GLU A 281      40.731  50.243 -17.126  1.00 95.28           C  
ATOM   4401  HB2 GLU A 281      39.710  50.443 -17.454  1.00 95.28           H  
ATOM   4402  HB3 GLU A 281      40.682  49.740 -16.161  1.00 95.28           H  
ATOM   4403  O   GLU A 281      39.986  53.464 -16.808  1.00 95.28           O  
ATOM   4404  CG  GLU A 281      41.381  49.319 -18.170  1.00 95.28           C  
ATOM   4405  HG2 GLU A 281      41.184  49.727 -19.161  1.00 95.28           H  
ATOM   4406  HG3 GLU A 281      42.462  49.314 -18.027  1.00 95.28           H  
ATOM   4407  CD  GLU A 281      40.858  47.869 -18.088  1.00 95.28           C  
ATOM   4408  OE1 GLU A 281      41.160  47.083 -19.011  1.00 95.28           O  
ATOM   4409  OE2 GLU A 281      40.239  47.497 -17.055  1.00 95.28           O  
ATOM   4410  N   ALA A 282      40.327  52.396 -14.861  1.00 96.41           N  
ATOM   4411  H   ALA A 282      40.811  51.652 -14.379  1.00 96.41           H  
ATOM   4412  CA  ALA A 282      39.483  53.310 -14.091  1.00 96.41           C  
ATOM   4413  HA  ALA A 282      38.494  53.343 -14.548  1.00 96.41           H  
ATOM   4414  C   ALA A 282      40.046  54.738 -14.107  1.00 96.41           C  
ATOM   4415  CB  ALA A 282      39.328  52.819 -12.649  1.00 96.41           C  
ATOM   4416  HB1 ALA A 282      40.304  52.735 -12.169  1.00 96.41           H  
ATOM   4417  HB2 ALA A 282      38.707  53.528 -12.102  1.00 96.41           H  
ATOM   4418  HB3 ALA A 282      38.823  51.854 -12.611  1.00 96.41           H  
ATOM   4419  O   ALA A 282      39.309  55.689 -14.335  1.00 96.41           O  
ATOM   4420  N   LYS A 283      41.357  54.920 -13.923  1.00 96.51           N  
ATOM   4421  H   LYS A 283      41.929  54.108 -13.740  1.00 96.51           H  
ATOM   4422  CA  LYS A 283      41.993  56.247 -13.997  1.00 96.51           C  
ATOM   4423  HA  LYS A 283      41.516  56.918 -13.283  1.00 96.51           H  
ATOM   4424  C   LYS A 283      41.801  56.891 -15.367  1.00 96.51           C  
ATOM   4425  CB  LYS A 283      43.484  56.135 -13.670  1.00 96.51           C  
ATOM   4426  HB2 LYS A 283      43.991  57.049 -13.978  1.00 96.51           H  
ATOM   4427  HB3 LYS A 283      43.914  55.300 -14.225  1.00 96.51           H  
ATOM   4428  O   LYS A 283      41.465  58.068 -15.434  1.00 96.51           O  
ATOM   4429  CG  LYS A 283      43.706  55.940 -12.168  1.00 96.51           C  
ATOM   4430  HG2 LYS A 283      43.407  56.844 -11.637  1.00 96.51           H  
ATOM   4431  HG3 LYS A 283      43.099  55.108 -11.812  1.00 96.51           H  
ATOM   4432  CD  LYS A 283      45.177  55.633 -11.884  1.00 96.51           C  
ATOM   4433  HD2 LYS A 283      45.807  56.469 -12.187  1.00 96.51           H  
ATOM   4434  HD3 LYS A 283      45.457  54.743 -12.447  1.00 96.51           H  
ATOM   4435  CE  LYS A 283      45.325  55.364 -10.387  1.00 96.51           C  
ATOM   4436  HE2 LYS A 283      45.315  56.302  -9.832  1.00 96.51           H  
ATOM   4437  HE3 LYS A 283      44.458  54.786 -10.066  1.00 96.51           H  
ATOM   4438  NZ  LYS A 283      46.532  54.569 -10.084  1.00 96.51           N  
ATOM   4439  HZ1 LYS A 283      46.361  54.095  -9.208  1.00 96.51           H  
ATOM   4440  HZ2 LYS A 283      47.374  55.125 -10.040  1.00 96.51           H  
ATOM   4441  HZ3 LYS A 283      46.638  53.830 -10.765  1.00 96.51           H  
ATOM   4442  N   ALA A 284      41.947  56.120 -16.444  1.00 96.22           N  
ATOM   4443  H   ALA A 284      42.240  55.162 -16.320  1.00 96.22           H  
ATOM   4444  CA  ALA A 284      41.729  56.617 -17.798  1.00 96.22           C  
ATOM   4445  HA  ALA A 284      42.369  57.485 -17.955  1.00 96.22           H  
ATOM   4446  C   ALA A 284      40.277  57.074 -18.024  1.00 96.22           C  
ATOM   4447  CB  ALA A 284      42.142  55.523 -18.788  1.00 96.22           C  
ATOM   4448  HB1 ALA A 284      43.182  55.246 -18.619  1.00 96.22           H  
ATOM   4449  HB2 ALA A 284      42.032  55.894 -19.807  1.00 96.22           H  
ATOM   4450  HB3 ALA A 284      41.514  54.641 -18.659  1.00 96.22           H  
ATOM   4451  O   ALA A 284      40.054  58.143 -18.592  1.00 96.22           O  
ATOM   4452  N   VAL A 285      39.294  56.303 -17.542  1.00 96.16           N  
ATOM   4453  H   VAL A 285      39.539  55.425 -17.106  1.00 96.16           H  
ATOM   4454  CA  VAL A 285      37.874  56.692 -17.598  1.00 96.16           C  
ATOM   4455  HA  VAL A 285      37.615  56.944 -18.627  1.00 96.16           H  
ATOM   4456  C   VAL A 285      37.611  57.940 -16.752  1.00 96.16           C  
ATOM   4457  CB  VAL A 285      36.967  55.535 -17.137  1.00 96.16           C  
ATOM   4458  HB  VAL A 285      37.279  55.204 -16.147  1.00 96.16           H  
ATOM   4459  O   VAL A 285      36.925  58.856 -17.201  1.00 96.16           O  
ATOM   4460  CG1 VAL A 285      35.492  55.954 -17.088  1.00 96.16           C  
ATOM   4461 HG11 VAL A 285      35.152  56.263 -18.077  1.00 96.16           H  
ATOM   4462 HG12 VAL A 285      35.339  56.779 -16.392  1.00 96.16           H  
ATOM   4463 HG13 VAL A 285      34.890  55.115 -16.739  1.00 96.16           H  
ATOM   4464  CG2 VAL A 285      37.038  54.341 -18.092  1.00 96.16           C  
ATOM   4465 HG21 VAL A 285      36.634  54.642 -19.059  1.00 96.16           H  
ATOM   4466 HG22 VAL A 285      38.067  54.009 -18.230  1.00 96.16           H  
ATOM   4467 HG23 VAL A 285      36.452  53.512 -17.694  1.00 96.16           H  
ATOM   4468  N   LEU A 286      38.168  58.009 -15.541  1.00 96.07           N  
ATOM   4469  H   LEU A 286      38.712  57.222 -15.216  1.00 96.07           H  
ATOM   4470  CA  LEU A 286      38.006  59.155 -14.647  1.00 96.07           C  
ATOM   4471  HA  LEU A 286      36.938  59.319 -14.506  1.00 96.07           H  
ATOM   4472  C   LEU A 286      38.591  60.440 -15.256  1.00 96.07           C  
ATOM   4473  CB  LEU A 286      38.644  58.811 -13.290  1.00 96.07           C  
ATOM   4474  HB2 LEU A 286      38.238  57.862 -12.937  1.00 96.07           H  
ATOM   4475  HB3 LEU A 286      39.717  58.685 -13.435  1.00 96.07           H  
ATOM   4476  O   LEU A 286      37.977  61.501 -15.159  1.00 96.07           O  
ATOM   4477  CG  LEU A 286      38.413  59.875 -12.204  1.00 96.07           C  
ATOM   4478  HG  LEU A 286      38.792  60.838 -12.547  1.00 96.07           H  
ATOM   4479  CD1 LEU A 286      36.935  60.018 -11.838  1.00 96.07           C  
ATOM   4480 HD11 LEU A 286      36.823  60.722 -11.013  1.00 96.07           H  
ATOM   4481 HD12 LEU A 286      36.371  60.408 -12.685  1.00 96.07           H  
ATOM   4482 HD13 LEU A 286      36.524  59.055 -11.535  1.00 96.07           H  
ATOM   4483  CD2 LEU A 286      39.182  59.492 -10.940  1.00 96.07           C  
ATOM   4484 HD21 LEU A 286      38.795  58.551 -10.551  1.00 96.07           H  
ATOM   4485 HD22 LEU A 286      39.061  60.276 -10.192  1.00 96.07           H  
ATOM   4486 HD23 LEU A 286      40.241  59.387 -11.176  1.00 96.07           H  
ATOM   4487  N   ASP A 287      39.736  60.352 -15.933  1.00 95.56           N  
ATOM   4488  H   ASP A 287      40.235  59.474 -15.920  1.00 95.56           H  
ATOM   4489  CA  ASP A 287      40.333  61.474 -16.664  1.00 95.56           C  
ATOM   4490  HA  ASP A 287      40.452  62.320 -15.987  1.00 95.56           H  
ATOM   4491  C   ASP A 287      39.453  61.955 -17.826  1.00 95.56           C  
ATOM   4492  CB  ASP A 287      41.710  61.068 -17.213  1.00 95.56           C  
ATOM   4493  HB2 ASP A 287      41.683  60.034 -17.557  1.00 95.56           H  
ATOM   4494  HB3 ASP A 287      41.930  61.690 -18.081  1.00 95.56           H  
ATOM   4495  O   ASP A 287      39.359  63.159 -18.070  1.00 95.56           O  
ATOM   4496  CG  ASP A 287      42.872  61.253 -16.234  1.00 95.56           C  
ATOM   4497  OD1 ASP A 287      42.658  61.814 -15.135  1.00 95.56           O  
ATOM   4498  OD2 ASP A 287      44.004  60.946 -16.670  1.00 95.56           O  
ATOM   4499  N   GLU A 288      38.806  61.041 -18.551  1.00 95.55           N  
ATOM   4500  H   GLU A 288      38.936  60.066 -18.322  1.00 95.55           H  
ATOM   4501  CA  GLU A 288      37.823  61.384 -19.586  1.00 95.55           C  
ATOM   4502  HA  GLU A 288      38.271  62.085 -20.290  1.00 95.55           H  
ATOM   4503  C   GLU A 288      36.597  62.088 -18.997  1.00 95.55           C  
ATOM   4504  CB  GLU A 288      37.396  60.120 -20.346  1.00 95.55           C  
ATOM   4505  HB2 GLU A 288      37.666  59.241 -19.760  1.00 95.55           H  
ATOM   4506  HB3 GLU A 288      36.314  60.120 -20.475  1.00 95.55           H  
ATOM   4507  O   GLU A 288      36.173  63.118 -19.524  1.00 95.55           O  
ATOM   4508  CG  GLU A 288      38.030  60.037 -21.741  1.00 95.55           C  
ATOM   4509  HG2 GLU A 288      37.643  60.851 -22.354  1.00 95.55           H  
ATOM   4510  HG3 GLU A 288      39.109  60.166 -21.647  1.00 95.55           H  
ATOM   4511  CD  GLU A 288      37.747  58.690 -22.421  1.00 95.55           C  
ATOM   4512  OE1 GLU A 288      38.083  58.526 -23.614  1.00 95.55           O  
ATOM   4513  OE2 GLU A 288      37.273  57.753 -21.742  1.00 95.55           O  
ATOM   4514  N   LEU A 289      36.068  61.593 -17.875  1.00 95.37           N  
ATOM   4515  H   LEU A 289      36.457  60.734 -17.512  1.00 95.37           H  
ATOM   4516  CA  LEU A 289      34.953  62.216 -17.156  1.00 95.37           C  
ATOM   4517  HA  LEU A 289      34.105  62.322 -17.833  1.00 95.37           H  
ATOM   4518  C   LEU A 289      35.308  63.628 -16.671  1.00 95.37           C  
ATOM   4519  CB  LEU A 289      34.558  61.316 -15.973  1.00 95.37           C  
ATOM   4520  HB2 LEU A 289      35.455  61.059 -15.410  1.00 95.37           H  
ATOM   4521  HB3 LEU A 289      33.903  61.874 -15.303  1.00 95.37           H  
ATOM   4522  O   LEU A 289      34.542  64.566 -16.885  1.00 95.37           O  
ATOM   4523  CG  LEU A 289      33.844  60.025 -16.397  1.00 95.37           C  
ATOM   4524  HG  LEU A 289      34.383  59.546 -17.214  1.00 95.37           H  
ATOM   4525  CD1 LEU A 289      33.779  59.046 -15.229  1.00 95.37           C  
ATOM   4526 HD11 LEU A 289      34.791  58.755 -14.947  1.00 95.37           H  
ATOM   4527 HD12 LEU A 289      33.229  58.151 -15.522  1.00 95.37           H  
ATOM   4528 HD13 LEU A 289      33.285  59.511 -14.376  1.00 95.37           H  
ATOM   4529  CD2 LEU A 289      32.415  60.315 -16.839  1.00 95.37           C  
ATOM   4530 HD21 LEU A 289      31.932  59.359 -17.043  1.00 95.37           H  
ATOM   4531 HD22 LEU A 289      31.876  60.848 -16.055  1.00 95.37           H  
ATOM   4532 HD23 LEU A 289      32.411  60.923 -17.744  1.00 95.37           H  
ATOM   4533  N   ASN A 290      36.503  63.814 -16.105  1.00 93.14           N  
ATOM   4534  H   ASN A 290      37.069  62.997 -15.928  1.00 93.14           H  
ATOM   4535  CA  ASN A 290      36.993  65.120 -15.649  1.00 93.14           C  
ATOM   4536  HA  ASN A 290      36.253  65.563 -14.982  1.00 93.14           H  
ATOM   4537  C   ASN A 290      37.204  66.122 -16.796  1.00 93.14           C  
ATOM   4538  CB  ASN A 290      38.302  64.905 -14.873  1.00 93.14           C  
ATOM   4539  HB2 ASN A 290      38.793  65.866 -14.721  1.00 93.14           H  
ATOM   4540  HB3 ASN A 290      38.970  64.268 -15.453  1.00 93.14           H  
ATOM   4541  O   ASN A 290      37.142  67.332 -16.581  1.00 93.14           O  
ATOM   4542  CG  ASN A 290      38.085  64.299 -13.499  1.00 93.14           C  
ATOM   4543  ND2 ASN A 290      39.040  63.551 -13.001  1.00 93.14           N  
ATOM   4544 HD21 ASN A 290      39.810  63.255 -13.583  1.00 93.14           H  
ATOM   4545 HD22 ASN A 290      38.825  63.102 -12.122  1.00 93.14           H  
ATOM   4546  OD1 ASN A 290      37.088  64.525 -12.835  1.00 93.14           O  
ATOM   4547  N   LYS A 291      37.430  65.637 -18.023  1.00 94.06           N  
ATOM   4548  H   LYS A 291      37.500  64.634 -18.118  1.00 94.06           H  
ATOM   4549  CA  LYS A 291      37.501  66.457 -19.245  1.00 94.06           C  
ATOM   4550  HA  LYS A 291      37.906  67.435 -18.987  1.00 94.06           H  
ATOM   4551  C   LYS A 291      36.124  66.748 -19.858  1.00 94.06           C  
ATOM   4552  CB  LYS A 291      38.448  65.790 -20.254  1.00 94.06           C  
ATOM   4553  HB2 LYS A 291      38.146  64.751 -20.381  1.00 94.06           H  
ATOM   4554  HB3 LYS A 291      38.369  66.286 -21.222  1.00 94.06           H  
ATOM   4555  O   LYS A 291      36.061  67.362 -20.921  1.00 94.06           O  
ATOM   4556  CG  LYS A 291      39.912  65.864 -19.798  1.00 94.06           C  
ATOM   4557  HG2 LYS A 291      40.271  66.889 -19.888  1.00 94.06           H  
ATOM   4558  HG3 LYS A 291      39.993  65.562 -18.754  1.00 94.06           H  
ATOM   4559  CD  LYS A 291      40.776  64.935 -20.656  1.00 94.06           C  
ATOM   4560  HD2 LYS A 291      40.817  65.303 -21.681  1.00 94.06           H  
ATOM   4561  HD3 LYS A 291      40.322  63.944 -20.648  1.00 94.06           H  
ATOM   4562  CE  LYS A 291      42.180  64.845 -20.055  1.00 94.06           C  
ATOM   4563  HE2 LYS A 291      42.070  64.705 -18.980  1.00 94.06           H  
ATOM   4564  HE3 LYS A 291      42.707  65.783 -20.223  1.00 94.06           H  
ATOM   4565  NZ  LYS A 291      42.927  63.694 -20.615  1.00 94.06           N  
ATOM   4566  HZ1 LYS A 291      42.412  62.847 -20.422  1.00 94.06           H  
ATOM   4567  HZ2 LYS A 291      43.821  63.593 -20.155  1.00 94.06           H  
ATOM   4568  HZ3 LYS A 291      43.049  63.778 -21.614  1.00 94.06           H  
ATOM   4569  N   GLY A 292      35.037  66.342 -19.199  1.00 91.82           N  
ATOM   4570  H   GLY A 292      35.162  65.833 -18.336  1.00 91.82           H  
ATOM   4571  CA  GLY A 292      33.662  66.567 -19.648  1.00 91.82           C  
ATOM   4572  HA2 GLY A 292      33.032  66.687 -18.766  1.00 91.82           H  
ATOM   4573  HA3 GLY A 292      33.606  67.483 -20.236  1.00 91.82           H  
ATOM   4574  C   GLY A 292      33.069  65.427 -20.478  1.00 91.82           C  
ATOM   4575  O   GLY A 292      32.093  65.652 -21.191  1.00 91.82           O  
ATOM   4576  N   GLY A 293      33.647  64.224 -20.421  1.00 93.10           N  
ATOM   4577  H   GLY A 293      34.465  64.099 -19.841  1.00 93.10           H  
ATOM   4578  CA  GLY A 293      33.074  63.030 -21.042  1.00 93.10           C  
ATOM   4579  HA2 GLY A 293      33.745  62.185 -20.891  1.00 93.10           H  
ATOM   4580  HA3 GLY A 293      32.970  63.203 -22.113  1.00 93.10           H  
ATOM   4581  C   GLY A 293      31.703  62.669 -20.459  1.00 93.10           C  
ATOM   4582  O   GLY A 293      31.445  62.855 -19.269  1.00 93.10           O  
ATOM   4583  N   ASP A 294      30.813  62.136 -21.298  1.00 94.94           N  
ATOM   4584  H   ASP A 294      31.076  61.975 -22.260  1.00 94.94           H  
ATOM   4585  CA  ASP A 294      29.477  61.719 -20.868  1.00 94.94           C  
ATOM   4586  HA  ASP A 294      29.076  62.486 -20.205  1.00 94.94           H  
ATOM   4587  C   ASP A 294      29.533  60.396 -20.089  1.00 94.94           C  
ATOM   4588  CB  ASP A 294      28.528  61.629 -22.070  1.00 94.94           C  
ATOM   4589  HB2 ASP A 294      28.462  62.604 -22.552  1.00 94.94           H  
ATOM   4590  HB3 ASP A 294      28.917  60.915 -22.796  1.00 94.94           H  
ATOM   4591  O   ASP A 294      29.971  59.369 -20.611  1.00 94.94           O  
ATOM   4592  CG  ASP A 294      27.135  61.200 -21.604  1.00 94.94           C  
ATOM   4593  OD1 ASP A 294      26.790  60.011 -21.784  1.00 94.94           O  
ATOM   4594  OD2 ASP A 294      26.450  62.034 -20.978  1.00 94.94           O  
ATOM   4595  N   PHE A 295      29.061  60.411 -18.838  1.00 96.09           N  
ATOM   4596  H   PHE A 295      28.760  61.297 -18.460  1.00 96.09           H  
ATOM   4597  CA  PHE A 295      29.111  59.239 -17.957  1.00 96.09           C  
ATOM   4598  HA  PHE A 295      30.149  58.916 -17.867  1.00 96.09           H  
ATOM   4599  C   PHE A 295      28.351  58.044 -18.528  1.00 96.09           C  
ATOM   4600  CB  PHE A 295      28.571  59.607 -16.567  1.00 96.09           C  
ATOM   4601  HB2 PHE A 295      28.989  60.570 -16.273  1.00 96.09           H  
ATOM   4602  HB3 PHE A 295      27.490  59.721 -16.642  1.00 96.09           H  
ATOM   4603  O   PHE A 295      28.846  56.924 -18.471  1.00 96.09           O  
ATOM   4604  CG  PHE A 295      28.872  58.599 -15.469  1.00 96.09           C  
ATOM   4605  CD1 PHE A 295      28.145  57.395 -15.366  1.00 96.09           C  
ATOM   4606  HD1 PHE A 295      27.366  57.156 -16.075  1.00 96.09           H  
ATOM   4607  CD2 PHE A 295      29.893  58.866 -14.539  1.00 96.09           C  
ATOM   4608  HD2 PHE A 295      30.461  59.781 -14.616  1.00 96.09           H  
ATOM   4609  CE1 PHE A 295      28.454  56.468 -14.355  1.00 96.09           C  
ATOM   4610  HE1 PHE A 295      27.933  55.522 -14.316  1.00 96.09           H  
ATOM   4611  CE2 PHE A 295      30.183  57.948 -13.514  1.00 96.09           C  
ATOM   4612  HE2 PHE A 295      30.968  58.149 -12.799  1.00 96.09           H  
ATOM   4613  CZ  PHE A 295      29.456  56.753 -13.415  1.00 96.09           C  
ATOM   4614  HZ  PHE A 295      29.688  56.043 -12.635  1.00 96.09           H  
ATOM   4615  N   ALA A 296      27.168  58.268 -19.106  1.00 96.16           N  
ATOM   4616  H   ALA A 296      26.884  59.218 -19.297  1.00 96.16           H  
ATOM   4617  CA  ALA A 296      26.339  57.182 -19.612  1.00 96.16           C  
ATOM   4618  HA  ALA A 296      26.282  56.409 -18.845  1.00 96.16           H  
ATOM   4619  C   ALA A 296      26.947  56.531 -20.864  1.00 96.16           C  
ATOM   4620  CB  ALA A 296      24.927  57.722 -19.863  1.00 96.16           C  
ATOM   4621  HB1 ALA A 296      24.959  58.531 -20.593  1.00 96.16           H  
ATOM   4622  HB2 ALA A 296      24.291  56.922 -20.244  1.00 96.16           H  
ATOM   4623  HB3 ALA A 296      24.507  58.095 -18.929  1.00 96.16           H  
ATOM   4624  O   ALA A 296      26.872  55.310 -21.020  1.00 96.16           O  
ATOM   4625  N   ALA A 297      27.567  57.323 -21.741  1.00 95.97           N  
ATOM   4626  H   ALA A 297      27.508  58.323 -21.610  1.00 95.97           H  
ATOM   4627  CA  ALA A 297      28.316  56.829 -22.889  1.00 95.97           C  
ATOM   4628  HA  ALA A 297      27.675  56.167 -23.471  1.00 95.97           H  
ATOM   4629  C   ALA A 297      29.540  56.014 -22.447  1.00 95.97           C  
ATOM   4630  CB  ALA A 297      28.712  58.018 -23.771  1.00 95.97           C  
ATOM   4631  HB1 ALA A 297      29.217  57.656 -24.666  1.00 95.97           H  
ATOM   4632  HB2 ALA A 297      27.825  58.581 -24.058  1.00 95.97           H  
ATOM   4633  HB3 ALA A 297      29.391  58.674 -23.226  1.00 95.97           H  
ATOM   4634  O   ALA A 297      29.704  54.877 -22.889  1.00 95.97           O  
ATOM   4635  N   LEU A 298      30.338  56.545 -21.514  1.00 96.34           N  
ATOM   4636  H   LEU A 298      30.145  57.480 -21.187  1.00 96.34           H  
ATOM   4637  CA  LEU A 298      31.515  55.850 -20.987  1.00 96.34           C  
ATOM   4638  HA  LEU A 298      32.133  55.527 -21.825  1.00 96.34           H  
ATOM   4639  C   LEU A 298      31.142  54.575 -20.226  1.00 96.34           C  
ATOM   4640  CB  LEU A 298      32.321  56.809 -20.097  1.00 96.34           C  
ATOM   4641  HB2 LEU A 298      33.072  56.239 -19.550  1.00 96.34           H  
ATOM   4642  HB3 LEU A 298      31.647  57.261 -19.369  1.00 96.34           H  
ATOM   4643  O   LEU A 298      31.832  53.569 -20.354  1.00 96.34           O  
ATOM   4644  CG  LEU A 298      33.035  57.915 -20.892  1.00 96.34           C  
ATOM   4645  HG  LEU A 298      32.325  58.424 -21.544  1.00 96.34           H  
ATOM   4646  CD1 LEU A 298      33.615  58.941 -19.928  1.00 96.34           C  
ATOM   4647 HD11 LEU A 298      34.356  58.474 -19.278  1.00 96.34           H  
ATOM   4648 HD12 LEU A 298      32.800  59.362 -19.339  1.00 96.34           H  
ATOM   4649 HD13 LEU A 298      34.082  59.747 -20.493  1.00 96.34           H  
ATOM   4650  CD2 LEU A 298      34.175  57.362 -21.743  1.00 96.34           C  
ATOM   4651 HD21 LEU A 298      34.889  56.832 -21.112  1.00 96.34           H  
ATOM   4652 HD22 LEU A 298      34.691  58.184 -22.239  1.00 96.34           H  
ATOM   4653 HD23 LEU A 298      33.795  56.696 -22.517  1.00 96.34           H  
ATOM   4654  N   ALA A 299      30.027  54.569 -19.496  1.00 96.51           N  
ATOM   4655  H   ALA A 299      29.538  55.441 -19.348  1.00 96.51           H  
ATOM   4656  CA  ALA A 299      29.516  53.370 -18.844  1.00 96.51           C  
ATOM   4657  HA  ALA A 299      30.302  52.956 -18.213  1.00 96.51           H  
ATOM   4658  C   ALA A 299      29.129  52.292 -19.864  1.00 96.51           C  
ATOM   4659  CB  ALA A 299      28.322  53.752 -17.967  1.00 96.51           C  
ATOM   4660  HB1 ALA A 299      27.514  54.127 -18.596  1.00 96.51           H  
ATOM   4661  HB2 ALA A 299      28.595  54.534 -17.259  1.00 96.51           H  
ATOM   4662  HB3 ALA A 299      27.982  52.879 -17.411  1.00 96.51           H  
ATOM   4663  O   ALA A 299      29.523  51.139 -19.713  1.00 96.51           O  
ATOM   4664  N   LYS A 300      28.408  52.659 -20.930  1.00 95.06           N  
ATOM   4665  H   LYS A 300      28.134  53.628 -21.005  1.00 95.06           H  
ATOM   4666  CA  LYS A 300      28.030  51.727 -22.007  1.00 95.06           C  
ATOM   4667  HA  LYS A 300      27.494  50.879 -21.580  1.00 95.06           H  
ATOM   4668  C   LYS A 300      29.234  51.136 -22.733  1.00 95.06           C  
ATOM   4669  CB  LYS A 300      27.135  52.448 -23.024  1.00 95.06           C  
ATOM   4670  HB2 LYS A 300      27.531  53.444 -23.223  1.00 95.06           H  
ATOM   4671  HB3 LYS A 300      27.124  51.890 -23.960  1.00 95.06           H  
ATOM   4672  O   LYS A 300      29.181  49.984 -23.150  1.00 95.06           O  
ATOM   4673  CG  LYS A 300      25.702  52.543 -22.507  1.00 95.06           C  
ATOM   4674  HG2 LYS A 300      25.705  52.949 -21.495  1.00 95.06           H  
ATOM   4675  HG3 LYS A 300      25.276  51.540 -22.499  1.00 95.06           H  
ATOM   4676  CD  LYS A 300      24.831  53.427 -23.391  1.00 95.06           C  
ATOM   4677  HD2 LYS A 300      24.791  53.011 -24.397  1.00 95.06           H  
ATOM   4678  HD3 LYS A 300      25.254  54.431 -23.419  1.00 95.06           H  
ATOM   4679  CE  LYS A 300      23.437  53.459 -22.765  1.00 95.06           C  
ATOM   4680  HE2 LYS A 300      23.528  53.829 -21.744  1.00 95.06           H  
ATOM   4681  HE3 LYS A 300      23.053  52.440 -22.707  1.00 95.06           H  
ATOM   4682  NZ  LYS A 300      22.517  54.317 -23.543  1.00 95.06           N  
ATOM   4683  HZ1 LYS A 300      22.435  53.970 -24.488  1.00 95.06           H  
ATOM   4684  HZ2 LYS A 300      21.606  54.313 -23.106  1.00 95.06           H  
ATOM   4685  HZ3 LYS A 300      22.869  55.263 -23.560  1.00 95.06           H  
ATOM   4686  N   GLU A 301      30.279  51.935 -22.922  1.00 94.51           N  
ATOM   4687  H   GLU A 301      30.199  52.899 -22.630  1.00 94.51           H  
ATOM   4688  CA  GLU A 301      31.460  51.548 -23.690  1.00 94.51           C  
ATOM   4689  HA  GLU A 301      31.161  50.893 -24.509  1.00 94.51           H  
ATOM   4690  C   GLU A 301      32.486  50.775 -22.851  1.00 94.51           C  
ATOM   4691  CB  GLU A 301      32.062  52.824 -24.296  1.00 94.51           C  
ATOM   4692  HB2 GLU A 301      31.275  53.355 -24.833  1.00 94.51           H  
ATOM   4693  HB3 GLU A 301      32.422  53.466 -23.493  1.00 94.51           H  
ATOM   4694  O   GLU A 301      33.073  49.808 -23.335  1.00 94.51           O  
ATOM   4695  CG  GLU A 301      33.206  52.531 -25.278  1.00 94.51           C  
ATOM   4696  HG2 GLU A 301      33.952  51.911 -24.782  1.00 94.51           H  
ATOM   4697  HG3 GLU A 301      32.809  51.972 -26.125  1.00 94.51           H  
ATOM   4698  CD  GLU A 301      33.898  53.804 -25.784  1.00 94.51           C  
ATOM   4699  OE1 GLU A 301      35.081  53.690 -26.178  1.00 94.51           O  
ATOM   4700  OE2 GLU A 301      33.266  54.883 -25.759  1.00 94.51           O  
ATOM   4701  N   LYS A 302      32.713  51.202 -21.604  1.00 93.92           N  
ATOM   4702  H   LYS A 302      32.192  52.006 -21.285  1.00 93.92           H  
ATOM   4703  CA  LYS A 302      33.879  50.791 -20.806  1.00 93.92           C  
ATOM   4704  HA  LYS A 302      34.462  50.070 -21.379  1.00 93.92           H  
ATOM   4705  C   LYS A 302      33.534  50.061 -19.511  1.00 93.92           C  
ATOM   4706  CB  LYS A 302      34.783  52.012 -20.541  1.00 93.92           C  
ATOM   4707  HB2 LYS A 302      35.652  51.683 -19.971  1.00 93.92           H  
ATOM   4708  HB3 LYS A 302      34.248  52.750 -19.943  1.00 93.92           H  
ATOM   4709  O   LYS A 302      34.438  49.479 -18.914  1.00 93.92           O  
ATOM   4710  CG  LYS A 302      35.268  52.655 -21.852  1.00 93.92           C  
ATOM   4711  HG2 LYS A 302      35.719  51.883 -22.476  1.00 93.92           H  
ATOM   4712  HG3 LYS A 302      34.419  53.082 -22.385  1.00 93.92           H  
ATOM   4713  CD  LYS A 302      36.294  53.768 -21.626  1.00 93.92           C  
ATOM   4714  HD2 LYS A 302      35.814  54.574 -21.071  1.00 93.92           H  
ATOM   4715  HD3 LYS A 302      37.144  53.376 -21.067  1.00 93.92           H  
ATOM   4716  CE  LYS A 302      36.765  54.315 -22.978  1.00 93.92           C  
ATOM   4717  HE2 LYS A 302      37.184  53.504 -23.573  1.00 93.92           H  
ATOM   4718  HE3 LYS A 302      35.897  54.691 -23.520  1.00 93.92           H  
ATOM   4719  NZ  LYS A 302      37.753  55.406 -22.817  1.00 93.92           N  
ATOM   4720  HZ1 LYS A 302      38.612  55.117 -22.372  1.00 93.92           H  
ATOM   4721  HZ2 LYS A 302      37.940  55.877 -23.691  1.00 93.92           H  
ATOM   4722  HZ3 LYS A 302      37.367  56.160 -22.268  1.00 93.92           H  
ATOM   4723  N   SER A 303      32.275  50.065 -19.065  1.00 95.62           N  
ATOM   4724  H   SER A 303      31.550  50.494 -19.622  1.00 95.62           H  
ATOM   4725  CA  SER A 303      31.909  49.373 -17.826  1.00 95.62           C  
ATOM   4726  HA  SER A 303      32.665  49.633 -17.085  1.00 95.62           H  
ATOM   4727  C   SER A 303      31.898  47.853 -18.011  1.00 95.62           C  
ATOM   4728  CB  SER A 303      30.574  49.850 -17.257  1.00 95.62           C  
ATOM   4729  HB2 SER A 303      29.772  49.502 -17.909  1.00 95.62           H  
ATOM   4730  HB3 SER A 303      30.550  50.939 -17.224  1.00 95.62           H  
ATOM   4731  O   SER A 303      31.291  47.316 -18.936  1.00 95.62           O  
ATOM   4732  OG  SER A 303      30.382  49.339 -15.948  1.00 95.62           O  
ATOM   4733  HG  SER A 303      29.448  49.400 -15.735  1.00 95.62           H  
ATOM   4734  N   ALA A 304      32.543  47.149 -17.088  1.00 93.71           N  
ATOM   4735  H   ALA A 304      33.072  47.676 -16.408  1.00 93.71           H  
ATOM   4736  CA  ALA A 304      32.545  45.700 -16.971  1.00 93.71           C  
ATOM   4737  HA  ALA A 304      32.618  45.271 -17.971  1.00 93.71           H  
ATOM   4738  C   ALA A 304      31.253  45.158 -16.335  1.00 93.71           C  
ATOM   4739  CB  ALA A 304      33.789  45.294 -16.170  1.00 93.71           C  
ATOM   4740  HB1 ALA A 304      33.730  45.706 -15.163  1.00 93.71           H  
ATOM   4741  HB2 ALA A 304      34.686  45.673 -16.661  1.00 93.71           H  
ATOM   4742  HB3 ALA A 304      33.843  44.207 -16.104  1.00 93.71           H  
ATOM   4743  O   ALA A 304      30.960  43.973 -16.499  1.00 93.71           O  
ATOM   4744  N   ASP A 305      30.472  45.998 -15.643  1.00 90.93           N  
ATOM   4745  H   ASP A 305      30.733  46.971 -15.577  1.00 90.93           H  
ATOM   4746  CA  ASP A 305      29.141  45.614 -15.171  1.00 90.93           C  
ATOM   4747  HA  ASP A 305      29.178  44.583 -14.822  1.00 90.93           H  
ATOM   4748  C   ASP A 305      28.135  45.692 -16.319  1.00 90.93           C  
ATOM   4749  CB  ASP A 305      28.658  46.453 -13.985  1.00 90.93           C  
ATOM   4750  HB2 ASP A 305      29.315  46.300 -13.129  1.00 90.93           H  
ATOM   4751  HB3 ASP A 305      28.681  47.510 -14.252  1.00 90.93           H  
ATOM   4752  O   ASP A 305      27.583  46.745 -16.635  1.00 90.93           O  
ATOM   4753  CG  ASP A 305      27.227  46.046 -13.596  1.00 90.93           C  
ATOM   4754  OD1 ASP A 305      26.789  44.922 -13.946  1.00 90.93           O  
ATOM   4755  OD2 ASP A 305      26.508  46.911 -13.059  1.00 90.93           O  
ATOM   4756  N   ILE A 306      27.871  44.541 -16.928  1.00 87.88           N  
ATOM   4757  H   ILE A 306      28.385  43.734 -16.603  1.00 87.88           H  
ATOM   4758  CA  ILE A 306      27.008  44.412 -18.103  1.00 87.88           C  
ATOM   4759  HA  ILE A 306      27.406  45.057 -18.887  1.00 87.88           H  
ATOM   4760  C   ILE A 306      25.571  44.878 -17.814  1.00 87.88           C  
ATOM   4761  CB  ILE A 306      27.042  42.944 -18.598  1.00 87.88           C  
ATOM   4762  HB  ILE A 306      26.643  42.311 -17.805  1.00 87.88           H  
ATOM   4763  O   ILE A 306      24.882  45.325 -18.737  1.00 87.88           O  
ATOM   4764  CG1 ILE A 306      28.494  42.490 -18.895  1.00 87.88           C  
ATOM   4765 HG12 ILE A 306      29.122  42.661 -18.020  1.00 87.88           H  
ATOM   4766 HG13 ILE A 306      28.901  43.083 -19.714  1.00 87.88           H  
ATOM   4767  CG2 ILE A 306      26.160  42.757 -19.851  1.00 87.88           C  
ATOM   4768 HG21 ILE A 306      26.199  41.723 -20.195  1.00 87.88           H  
ATOM   4769 HG22 ILE A 306      26.503  43.423 -20.643  1.00 87.88           H  
ATOM   4770 HG23 ILE A 306      25.118  42.974 -19.615  1.00 87.88           H  
ATOM   4771  CD1 ILE A 306      28.638  41.001 -19.232  1.00 87.88           C  
ATOM   4772 HD11 ILE A 306      28.207  40.781 -20.209  1.00 87.88           H  
ATOM   4773 HD12 ILE A 306      29.697  40.743 -19.261  1.00 87.88           H  
ATOM   4774 HD13 ILE A 306      28.150  40.397 -18.467  1.00 87.88           H  
ATOM   4775  N   ILE A 307      25.097  44.763 -16.568  1.00 88.78           N  
ATOM   4776  H   ILE A 307      25.739  44.551 -15.818  1.00 88.78           H  
ATOM   4777  CA  ILE A 307      23.706  45.073 -16.220  1.00 88.78           C  
ATOM   4778  HA  ILE A 307      23.059  44.676 -17.002  1.00 88.78           H  
ATOM   4779  C   ILE A 307      23.506  46.586 -16.213  1.00 88.78           C  
ATOM   4780  CB  ILE A 307      23.288  44.409 -14.888  1.00 88.78           C  
ATOM   4781  HB  ILE A 307      23.943  44.767 -14.093  1.00 88.78           H  
ATOM   4782  O   ILE A 307      22.710  47.095 -17.009  1.00 88.78           O  
ATOM   4783  CG1 ILE A 307      23.434  42.872 -14.997  1.00 88.78           C  
ATOM   4784 HG12 ILE A 307      22.807  42.504 -15.809  1.00 88.78           H  
ATOM   4785 HG13 ILE A 307      24.470  42.630 -15.232  1.00 88.78           H  
ATOM   4786  CG2 ILE A 307      21.837  44.796 -14.537  1.00 88.78           C  
ATOM   4787 HG21 ILE A 307      21.559  44.377 -13.570  1.00 88.78           H  
ATOM   4788 HG22 ILE A 307      21.150  44.434 -15.302  1.00 88.78           H  
ATOM   4789 HG23 ILE A 307      21.738  45.878 -14.445  1.00 88.78           H  
ATOM   4790  CD1 ILE A 307      23.079  42.109 -13.715  1.00 88.78           C  
ATOM   4791 HD11 ILE A 307      23.629  42.524 -12.871  1.00 88.78           H  
ATOM   4792 HD12 ILE A 307      22.008  42.163 -13.519  1.00 88.78           H  
ATOM   4793 HD13 ILE A 307      23.354  41.061 -13.834  1.00 88.78           H  
ATOM   4794  N   SER A 308      24.249  47.309 -15.372  1.00 90.82           N  
ATOM   4795  H   SER A 308      24.904  46.855 -14.752  1.00 90.82           H  
ATOM   4796  CA  SER A 308      24.123  48.766 -15.296  1.00 90.82           C  
ATOM   4797  HA  SER A 308      23.068  49.017 -15.190  1.00 90.82           H  
ATOM   4798  C   SER A 308      24.630  49.448 -16.569  1.00 90.82           C  
ATOM   4799  CB  SER A 308      24.835  49.312 -14.059  1.00 90.82           C  
ATOM   4800  HB2 SER A 308      24.491  48.786 -13.169  1.00 90.82           H  
ATOM   4801  HB3 SER A 308      24.587  50.368 -13.948  1.00 90.82           H  
ATOM   4802  O   SER A 308      24.004  50.405 -17.028  1.00 90.82           O  
ATOM   4803  OG  SER A 308      26.229  49.161 -14.194  1.00 90.82           O  
ATOM   4804  HG  SER A 308      26.435  48.367 -13.696  1.00 90.82           H  
ATOM   4805  N   ALA A 309      25.678  48.923 -17.224  1.00 92.38           N  
ATOM   4806  H   ALA A 309      26.182  48.168 -16.782  1.00 92.38           H  
ATOM   4807  CA  ALA A 309      26.234  49.487 -18.459  1.00 92.38           C  
ATOM   4808  HA  ALA A 309      26.696  50.447 -18.231  1.00 92.38           H  
ATOM   4809  C   ALA A 309      25.167  49.713 -19.533  1.00 92.38           C  
ATOM   4810  CB  ALA A 309      27.306  48.552 -19.027  1.00 92.38           C  
ATOM   4811  HB1 ALA A 309      26.877  47.578 -19.261  1.00 92.38           H  
ATOM   4812  HB2 ALA A 309      28.107  48.415 -18.300  1.00 92.38           H  
ATOM   4813  HB3 ALA A 309      27.737  48.984 -19.930  1.00 92.38           H  
ATOM   4814  O   ALA A 309      25.135  50.774 -20.153  1.00 92.38           O  
ATOM   4815  N   ARG A 310      24.237  48.764 -19.721  1.00 92.19           N  
ATOM   4816  H   ARG A 310      24.283  47.947 -19.130  1.00 92.19           H  
ATOM   4817  CA  ARG A 310      23.143  48.891 -20.706  1.00 92.19           C  
ATOM   4818  HA  ARG A 310      23.571  48.999 -21.702  1.00 92.19           H  
ATOM   4819  C   ARG A 310      22.288  50.140 -20.484  1.00 92.19           C  
ATOM   4820  CB  ARG A 310      22.259  47.639 -20.658  1.00 92.19           C  
ATOM   4821  HB2 ARG A 310      22.034  47.389 -19.621  1.00 92.19           H  
ATOM   4822  HB3 ARG A 310      21.320  47.846 -21.171  1.00 92.19           H  
ATOM   4823  O   ARG A 310      21.866  50.768 -21.456  1.00 92.19           O  
ATOM   4824  CG  ARG A 310      22.936  46.453 -21.352  1.00 92.19           C  
ATOM   4825  HG2 ARG A 310      23.077  46.689 -22.407  1.00 92.19           H  
ATOM   4826  HG3 ARG A 310      23.910  46.261 -20.902  1.00 92.19           H  
ATOM   4827  CD  ARG A 310      22.056  45.211 -21.218  1.00 92.19           C  
ATOM   4828  HD2 ARG A 310      21.953  44.975 -20.159  1.00 92.19           H  
ATOM   4829  HD3 ARG A 310      21.072  45.434 -21.631  1.00 92.19           H  
ATOM   4830  NE  ARG A 310      22.648  44.060 -21.922  1.00 92.19           N  
ATOM   4831  HE  ARG A 310      23.622  44.148 -22.171  1.00 92.19           H  
ATOM   4832  NH1 ARG A 310      20.826  42.672 -21.787  1.00 92.19           N  
ATOM   4833 HH11 ARG A 310      20.393  41.772 -21.939  1.00 92.19           H  
ATOM   4834 HH12 ARG A 310      20.351  43.385 -21.253  1.00 92.19           H  
ATOM   4835  NH2 ARG A 310      22.692  41.953 -22.783  1.00 92.19           N  
ATOM   4836 HH21 ARG A 310      23.656  42.092 -23.049  1.00 92.19           H  
ATOM   4837 HH22 ARG A 310      22.244  41.062 -22.940  1.00 92.19           H  
ATOM   4838  CZ  ARG A 310      22.054  42.905 -22.162  1.00 92.19           C  
ATOM   4839  N   ASN A 311      22.113  50.534 -19.227  1.00 93.53           N  
ATOM   4840  H   ASN A 311      22.573  50.005 -18.500  1.00 93.53           H  
ATOM   4841  CA  ASN A 311      21.371  51.720 -18.811  1.00 93.53           C  
ATOM   4842  HA  ASN A 311      20.757  52.059 -19.646  1.00 93.53           H  
ATOM   4843  C   ASN A 311      22.285  52.913 -18.478  1.00 93.53           C  
ATOM   4844  CB  ASN A 311      20.413  51.329 -17.675  1.00 93.53           C  
ATOM   4845  HB2 ASN A 311      19.962  52.226 -17.249  1.00 93.53           H  
ATOM   4846  HB3 ASN A 311      20.970  50.832 -16.881  1.00 93.53           H  
ATOM   4847  O   ASN A 311      21.863  53.842 -17.801  1.00 93.53           O  
ATOM   4848  CG  ASN A 311      19.276  50.437 -18.139  1.00 93.53           C  
ATOM   4849  ND2 ASN A 311      18.591  49.812 -17.213  1.00 93.53           N  
ATOM   4850 HD21 ASN A 311      17.828  49.223 -17.515  1.00 93.53           H  
ATOM   4851 HD22 ASN A 311      18.848  49.929 -16.243  1.00 93.53           H  
ATOM   4852  OD1 ASN A 311      18.974  50.295 -19.316  1.00 93.53           O  
ATOM   4853  N   GLY A 312      23.524  52.932 -18.982  1.00 94.24           N  
ATOM   4854  H   GLY A 312      23.875  52.110 -19.452  1.00 94.24           H  
ATOM   4855  CA  GLY A 312      24.450  54.047 -18.759  1.00 94.24           C  
ATOM   4856  HA2 GLY A 312      23.932  54.992 -18.921  1.00 94.24           H  
ATOM   4857  HA3 GLY A 312      25.271  53.969 -19.473  1.00 94.24           H  
ATOM   4858  C   GLY A 312      25.064  54.084 -17.358  1.00 94.24           C  
ATOM   4859  O   GLY A 312      25.459  55.150 -16.899  1.00 94.24           O  
ATOM   4860  N   GLY A 313      25.139  52.935 -16.688  1.00 95.30           N  
ATOM   4861  H   GLY A 313      24.740  52.106 -17.106  1.00 95.30           H  
ATOM   4862  CA  GLY A 313      25.690  52.783 -15.342  1.00 95.30           C  
ATOM   4863  HA2 GLY A 313      26.464  53.534 -15.182  1.00 95.30           H  
ATOM   4864  HA3 GLY A 313      26.152  51.800 -15.249  1.00 95.30           H  
ATOM   4865  C   GLY A 313      24.661  52.932 -14.223  1.00 95.30           C  
ATOM   4866  O   GLY A 313      24.993  52.673 -13.074  1.00 95.30           O  
ATOM   4867  N   ASP A 314      23.424  53.316 -14.533  1.00 95.74           N  
ATOM   4868  H   ASP A 314      23.211  53.513 -15.500  1.00 95.74           H  
ATOM   4869  CA  ASP A 314      22.371  53.584 -13.549  1.00 95.74           C  
ATOM   4870  HA  ASP A 314      22.733  54.325 -12.836  1.00 95.74           H  
ATOM   4871  C   ASP A 314      21.953  52.326 -12.769  1.00 95.74           C  
ATOM   4872  CB  ASP A 314      21.196  54.203 -14.307  1.00 95.74           C  
ATOM   4873  HB2 ASP A 314      21.538  55.117 -14.792  1.00 95.74           H  
ATOM   4874  HB3 ASP A 314      20.885  53.511 -15.090  1.00 95.74           H  
ATOM   4875  O   ASP A 314      21.516  51.329 -13.351  1.00 95.74           O  
ATOM   4876  CG  ASP A 314      19.974  54.545 -13.457  1.00 95.74           C  
ATOM   4877  OD1 ASP A 314      20.031  54.691 -12.215  1.00 95.74           O  
ATOM   4878  OD2 ASP A 314      18.905  54.714 -14.077  1.00 95.74           O  
ATOM   4879  N   MET A 315      22.059  52.397 -11.440  1.00 93.65           N  
ATOM   4880  H   MET A 315      22.434  53.248 -11.048  1.00 93.65           H  
ATOM   4881  CA  MET A 315      21.671  51.334 -10.505  1.00 93.65           C  
ATOM   4882  HA  MET A 315      21.755  50.371 -11.008  1.00 93.65           H  
ATOM   4883  C   MET A 315      20.221  51.459 -10.014  1.00 93.65           C  
ATOM   4884  CB  MET A 315      22.621  51.325  -9.301  1.00 93.65           C  
ATOM   4885  HB2 MET A 315      22.546  52.275  -8.772  1.00 93.65           H  
ATOM   4886  HB3 MET A 315      22.285  50.541  -8.623  1.00 93.65           H  
ATOM   4887  O   MET A 315      19.744  50.609  -9.263  1.00 93.65           O  
ATOM   4888  CG  MET A 315      24.090  51.072  -9.672  1.00 93.65           C  
ATOM   4889  HG2 MET A 315      24.178  50.933 -10.750  1.00 93.65           H  
ATOM   4890  HG3 MET A 315      24.661  51.964  -9.415  1.00 93.65           H  
ATOM   4891  SD  MET A 315      24.871  49.641  -8.866  1.00 93.65           S  
ATOM   4892  CE  MET A 315      24.416  49.895  -7.132  1.00 93.65           C  
ATOM   4893  HE1 MET A 315      25.112  49.352  -6.493  1.00 93.65           H  
ATOM   4894  HE2 MET A 315      24.441  50.959  -6.897  1.00 93.65           H  
ATOM   4895  HE3 MET A 315      23.413  49.503  -6.963  1.00 93.65           H  
ATOM   4896  N   GLY A 316      19.506  52.512 -10.415  1.00 93.01           N  
ATOM   4897  H   GLY A 316      19.945  53.189 -11.023  1.00 93.01           H  
ATOM   4898  CA  GLY A 316      18.181  52.821  -9.896  1.00 93.01           C  
ATOM   4899  HA2 GLY A 316      17.704  53.542 -10.560  1.00 93.01           H  
ATOM   4900  HA3 GLY A 316      17.580  51.911  -9.884  1.00 93.01           H  
ATOM   4901  C   GLY A 316      18.208  53.407  -8.481  1.00 93.01           C  
ATOM   4902  O   GLY A 316      19.252  53.761  -7.932  1.00 93.01           O  
ATOM   4903  N   TRP A 317      17.017  53.572  -7.908  1.00 94.29           N  
ATOM   4904  H   TRP A 317      16.205  53.186  -8.368  1.00 94.29           H  
ATOM   4905  CA  TRP A 317      16.844  54.124  -6.566  1.00 94.29           C  
ATOM   4906  HA  TRP A 317      17.563  54.928  -6.409  1.00 94.29           H  
ATOM   4907  C   TRP A 317      17.093  53.053  -5.506  1.00 94.29           C  
ATOM   4908  CB  TRP A 317      15.433  54.699  -6.429  1.00 94.29           C  
ATOM   4909  HB2 TRP A 317      14.704  53.939  -6.708  1.00 94.29           H  
ATOM   4910  HB3 TRP A 317      15.262  54.940  -5.380  1.00 94.29           H  
ATOM   4911  O   TRP A 317      16.384  52.050  -5.470  1.00 94.29           O  
ATOM   4912  CG  TRP A 317      15.183  55.941  -7.221  1.00 94.29           C  
ATOM   4913  CD1 TRP A 317      14.502  56.021  -8.386  1.00 94.29           C  
ATOM   4914  HD1 TRP A 317      14.053  55.180  -8.893  1.00 94.29           H  
ATOM   4915  CD2 TRP A 317      15.595  57.301  -6.899  1.00 94.29           C  
ATOM   4916  CE2 TRP A 317      15.082  58.175  -7.904  1.00 94.29           C  
ATOM   4917  CE3 TRP A 317      16.344  57.883  -5.856  1.00 94.29           C  
ATOM   4918  HE3 TRP A 317      16.782  57.249  -5.098  1.00 94.29           H  
ATOM   4919  NE1 TRP A 317      14.441  57.340  -8.795  1.00 94.29           N  
ATOM   4920  HE1 TRP A 317      13.918  57.649  -9.601  1.00 94.29           H  
ATOM   4921  CH2 TRP A 317      15.958  60.114  -6.765  1.00 94.29           C  
ATOM   4922  HH2 TRP A 317      16.064  61.185  -6.678  1.00 94.29           H  
ATOM   4923  CZ2 TRP A 317      15.252  59.564  -7.847  1.00 94.29           C  
ATOM   4924  HZ2 TRP A 317      14.821  60.209  -8.599  1.00 94.29           H  
ATOM   4925  CZ3 TRP A 317      16.533  59.274  -5.796  1.00 94.29           C  
ATOM   4926  HZ3 TRP A 317      17.114  59.702  -4.992  1.00 94.29           H  
ATOM   4927  N   LEU A 318      18.055  53.304  -4.624  1.00 93.24           N  
ATOM   4928  H   LEU A 318      18.617  54.135  -4.744  1.00 93.24           H  
ATOM   4929  CA  LEU A 318      18.442  52.419  -3.532  1.00 93.24           C  
ATOM   4930  HA  LEU A 318      17.905  51.473  -3.608  1.00 93.24           H  
ATOM   4931  C   LEU A 318      18.086  53.059  -2.192  1.00 93.24           C  
ATOM   4932  CB  LEU A 318      19.949  52.133  -3.624  1.00 93.24           C  
ATOM   4933  HB2 LEU A 318      20.474  53.078  -3.485  1.00 93.24           H  
ATOM   4934  HB3 LEU A 318      20.230  51.464  -2.810  1.00 93.24           H  
ATOM   4935  O   LEU A 318      18.345  54.240  -1.965  1.00 93.24           O  
ATOM   4936  CG  LEU A 318      20.413  51.518  -4.956  1.00 93.24           C  
ATOM   4937  HG  LEU A 318      20.134  52.173  -5.782  1.00 93.24           H  
ATOM   4938  CD1 LEU A 318      21.934  51.399  -4.954  1.00 93.24           C
[truncated: 628,003 more chars]
