# Supplementary material for: Inner membrane YfgM–PpiD heterodimer acts as a functional unit that associates with the SecY/E/G translocon and promotes protein translocation
Source: J Biol Chem. 2022 Oct 7;298(11):102572. doi: 10.1016/j.jbc.2022.102572 (PMC9643414; doi:10.1016/j.jbc.2022.102572)
Supplement: File_S2 [file mmc3.zip › File_S2_PpiD-YfgM-SecYEG.pdb]

ATOM      1  N   MET A   1       0.080  50.559  -4.812  1.00 64.62           N  
ATOM      2  H   MET A   1       0.158  50.674  -3.812  1.00 64.62           H  
ATOM      3  H2  MET A   1       0.649  51.271  -5.248  1.00 64.62           H  
ATOM      4  H3  MET A   1      -0.889  50.737  -5.034  1.00 64.62           H  
ATOM      5  CA  MET A   1       0.483  49.205  -5.256  1.00 64.62           C  
ATOM      6  HA  MET A   1       0.302  49.136  -6.328  1.00 64.62           H  
ATOM      7  C   MET A   1      -0.380  48.142  -4.593  1.00 64.62           C  
ATOM      8  CB  MET A   1       1.972  48.930  -5.025  1.00 64.62           C  
ATOM      9  HB2 MET A   1       2.534  49.852  -5.175  1.00 64.62           H  
ATOM     10  HB3 MET A   1       2.112  48.607  -3.993  1.00 64.62           H  
ATOM     11  O   MET A   1      -0.826  47.240  -5.295  1.00 64.62           O  
ATOM     12  CG  MET A   1       2.547  47.873  -5.980  1.00 64.62           C  
ATOM     13  HG2 MET A   1       2.433  48.227  -7.004  1.00 64.62           H  
ATOM     14  HG3 MET A   1       1.999  46.938  -5.869  1.00 64.62           H  
ATOM     15  SD  MET A   1       4.305  47.564  -5.658  1.00 64.62           S  
ATOM     16  CE  MET A   1       4.838  46.781  -7.203  1.00 64.62           C  
ATOM     17  HE1 MET A   1       5.900  46.541  -7.139  1.00 64.62           H  
ATOM     18  HE2 MET A   1       4.274  45.863  -7.363  1.00 64.62           H  
ATOM     19  HE3 MET A   1       4.674  47.462  -8.039  1.00 64.62           H  
ATOM     20  N   MET A   2      -0.681  48.248  -3.290  1.00 72.26           N  
ATOM     21  H   MET A   2      -0.326  48.978  -2.689  1.00 72.26           H  
ATOM     22  CA  MET A   2      -1.670  47.343  -2.695  1.00 72.26           C  
ATOM     23  HA  MET A   2      -1.386  46.315  -2.920  1.00 72.26           H  
ATOM     24  C   MET A   2      -3.057  47.565  -3.285  1.00 72.26           C  
ATOM     25  CB  MET A   2      -1.748  47.466  -1.175  1.00 72.26           C  
ATOM     26  HB2 MET A   2      -2.111  48.445  -0.863  1.00 72.26           H  
ATOM     27  HB3 MET A   2      -2.487  46.743  -0.831  1.00 72.26           H  
ATOM     28  O   MET A   2      -3.732  46.594  -3.591  1.00 72.26           O  
ATOM     29  CG  MET A   2      -0.413  47.144  -0.515  1.00 72.26           C  
ATOM     30  HG2 MET A   2       0.166  48.061  -0.407  1.00 72.26           H  
ATOM     31  HG3 MET A   2       0.141  46.446  -1.144  1.00 72.26           H  
ATOM     32  SD  MET A   2      -0.632  46.377   1.097  1.00 72.26           S  
ATOM     33  CE  MET A   2       1.082  45.962   1.436  1.00 72.26           C  
ATOM     34  HE1 MET A   2       1.146  45.379   2.355  1.00 72.26           H  
ATOM     35  HE2 MET A   2       1.654  46.881   1.563  1.00 72.26           H  
ATOM     36  HE3 MET A   2       1.491  45.372   0.617  1.00 72.26           H  
ATOM     37  N   ASP A   3      -3.431  48.819  -3.565  1.00 68.40           N  
ATOM     38  H   ASP A   3      -2.926  49.574  -3.124  1.00 68.40           H  
ATOM     39  CA  ASP A   3      -4.713  49.112  -4.223  1.00 68.40           C  
ATOM     40  HA  ASP A   3      -5.499  48.668  -3.611  1.00 68.40           H  
ATOM     41  C   ASP A   3      -4.797  48.431  -5.603  1.00 68.40           C  
ATOM     42  CB  ASP A   3      -4.933  50.643  -4.299  1.00 68.40           C  
ATOM     43  HB2 ASP A   3      -4.797  50.977  -5.327  1.00 68.40           H  
ATOM     44  HB3 ASP A   3      -4.176  51.147  -3.699  1.00 68.40           H  
ATOM     45  O   ASP A   3      -5.791  47.791  -5.915  1.00 68.40           O  
ATOM     46  CG  ASP A   3      -6.307  51.118  -3.786  1.00 68.40           C  
ATOM     47  OD1 ASP A   3      -6.919  50.419  -2.954  1.00 68.40           O  
ATOM     48  OD2 ASP A   3      -6.741  52.222  -4.194  1.00 68.40           O  
ATOM     49  N   SER A   4      -3.714  48.444  -6.395  1.00 69.71           N  
ATOM     50  H   SER A   4      -2.881  48.913  -6.069  1.00 69.71           H  
ATOM     51  CA  SER A   4      -3.659  47.723  -7.677  1.00 69.71           C  
ATOM     52  HA  SER A   4      -4.559  47.974  -8.240  1.00 69.71           H  
ATOM     53  C   SER A   4      -3.669  46.201  -7.518  1.00 69.71           C  
ATOM     54  CB  SER A   4      -2.456  48.160  -8.525  1.00 69.71           C  
ATOM     55  HB2 SER A   4      -2.345  47.484  -9.372  1.00 69.71           H  
ATOM     56  HB3 SER A   4      -2.650  49.161  -8.912  1.00 69.71           H  
ATOM     57  O   SER A   4      -4.289  45.533  -8.336  1.00 69.71           O  
ATOM     58  OG  SER A   4      -1.252  48.194  -7.778  1.00 69.71           O  
ATOM     59  HG  SER A   4      -1.134  47.338  -7.361  1.00 69.71           H  
ATOM     60  N   LEU A   5      -3.029  45.646  -6.481  1.00 71.12           N  
ATOM     61  H   LEU A   5      -2.577  46.247  -5.806  1.00 71.12           H  
ATOM     62  CA  LEU A   5      -3.092  44.208  -6.176  1.00 71.12           C  
ATOM     63  HA  LEU A   5      -2.850  43.637  -7.072  1.00 71.12           H  
ATOM     64  C   LEU A   5      -4.503  43.788  -5.757  1.00 71.12           C  
ATOM     65  CB  LEU A   5      -2.091  43.859  -5.058  1.00 71.12           C  
ATOM     66  HB2 LEU A   5      -2.101  44.654  -4.312  1.00 71.12           H  
ATOM     67  HB3 LEU A   5      -2.417  42.949  -4.556  1.00 71.12           H  
ATOM     68  O   LEU A   5      -4.987  42.743  -6.176  1.00 71.12           O  
ATOM     69  CG  LEU A   5      -0.655  43.636  -5.556  1.00 71.12           C  
ATOM     70  HG  LEU A   5      -0.381  44.429  -6.252  1.00 71.12           H  
ATOM     71  CD1 LEU A   5       0.313  43.675  -4.374  1.00 71.12           C  
ATOM     72 HD11 LEU A   5       0.269  44.650  -3.890  1.00 71.12           H  
ATOM     73 HD12 LEU A   5       0.047  42.905  -3.650  1.00 71.12           H  
ATOM     74 HD13 LEU A   5       1.331  43.498  -4.722  1.00 71.12           H  
ATOM     75  CD2 LEU A   5      -0.511  42.279  -6.251  1.00 71.12           C  
ATOM     76 HD21 LEU A   5      -0.774  41.475  -5.564  1.00 71.12           H  
ATOM     77 HD22 LEU A   5      -1.161  42.223  -7.125  1.00 71.12           H  
ATOM     78 HD23 LEU A   5       0.519  42.138  -6.578  1.00 71.12           H  
ATOM     79  N   ARG A   6      -5.189  44.628  -4.983  1.00 72.02           N  
ATOM     80  H   ARG A   6      -4.714  45.449  -4.639  1.00 72.02           H  
ATOM     81  CA  ARG A   6      -6.568  44.405  -4.559  1.00 72.02           C  
ATOM     82  HA  ARG A   6      -6.657  43.387  -4.180  1.00 72.02           H  
ATOM     83  C   ARG A   6      -7.544  44.518  -5.730  1.00 72.02           C  
ATOM     84  CB  ARG A   6      -6.868  45.382  -3.421  1.00 72.02           C  
ATOM     85  HB2 ARG A   6      -6.806  46.404  -3.796  1.00 72.02           H  
ATOM     86  HB3 ARG A   6      -6.123  45.253  -2.636  1.00 72.02           H  
ATOM     87  O   ARG A   6      -8.437  43.688  -5.840  1.00 72.02           O  
ATOM     88  CG  ARG A   6      -8.253  45.142  -2.825  1.00 72.02           C  
ATOM     89  HG2 ARG A   6      -9.002  45.296  -3.602  1.00 72.02           H  
ATOM     90  HG3 ARG A   6      -8.335  44.121  -2.453  1.00 72.02           H  
ATOM     91  CD  ARG A   6      -8.492  46.127  -1.682  1.00 72.02           C  
ATOM     92  HD2 ARG A   6      -7.868  47.010  -1.821  1.00 72.02           H  
ATOM     93  HD3 ARG A   6      -8.196  45.649  -0.748  1.00 72.02           H  
ATOM     94  NE  ARG A   6      -9.899  46.566  -1.664  1.00 72.02           N  
ATOM     95  HE  ARG A   6     -10.322  46.728  -2.568  1.00 72.02           H  
ATOM     96  NH1 ARG A   6     -10.171  46.644   0.601  1.00 72.02           N  
ATOM     97 HH11 ARG A   6      -9.282  46.177   0.712  1.00 72.02           H  
ATOM     98 HH12 ARG A   6     -10.749  46.832   1.408  1.00 72.02           H  
ATOM     99  NH2 ARG A   6     -11.798  47.394  -0.713  1.00 72.02           N  
ATOM    100 HH21 ARG A   6     -12.257  47.704   0.132  1.00 72.02           H  
ATOM    101 HH22 ARG A   6     -12.155  47.616  -1.631  1.00 72.02           H  
ATOM    102  CZ  ARG A   6     -10.612  46.866  -0.599  1.00 72.02           C  
ATOM    103  N   THR A   7      -7.356  45.469  -6.647  1.00 65.91           N  
ATOM    104  H   THR A   7      -6.706  46.218  -6.458  1.00 65.91           H  
ATOM    105  CA  THR A   7      -8.140  45.509  -7.896  1.00 65.91           C  
ATOM    106  HA  THR A   7      -9.196  45.437  -7.636  1.00 65.91           H  
ATOM    107  C   THR A   7      -7.806  44.314  -8.792  1.00 65.91           C  
ATOM    108  CB  THR A   7      -7.931  46.816  -8.677  1.00 65.91           C  
ATOM    109  HB  THR A   7      -6.995  46.768  -9.234  1.00 65.91           H  
ATOM    110  O   THR A   7      -8.699  43.742  -9.411  1.00 65.91           O  
ATOM    111  CG2 THR A   7      -9.091  47.105  -9.626  1.00 65.91           C  
ATOM    112 HG21 THR A   7     -10.022  47.189  -9.066  1.00 65.91           H  
ATOM    113 HG22 THR A   7      -9.185  46.296 -10.351  1.00 65.91           H  
ATOM    114 HG23 THR A   7      -8.909  48.033 -10.168  1.00 65.91           H  
ATOM    115  OG1 THR A   7      -7.888  47.924  -7.816  1.00 65.91           O  
ATOM    116  HG1 THR A   7      -7.770  48.712  -8.352  1.00 65.91           H  
ATOM    117  N   ALA A   8      -6.543  43.873  -8.813  1.00 64.98           N  
ATOM    118  H   ALA A   8      -5.832  44.400  -8.325  1.00 64.98           H  
ATOM    119  CA  ALA A   8      -6.122  42.663  -9.513  1.00 64.98           C  
ATOM    120  HA  ALA A   8      -6.528  42.699 -10.524  1.00 64.98           H  
ATOM    121  C   ALA A   8      -6.657  41.373  -8.868  1.00 64.98           C  
ATOM    122  CB  ALA A   8      -4.594  42.636  -9.626  1.00 64.98           C  
ATOM    123  HB1 ALA A   8      -4.241  43.537 -10.127  1.00 64.98           H  
ATOM    124  HB2 ALA A   8      -4.142  42.565  -8.636  1.00 64.98           H  
ATOM    125  HB3 ALA A   8      -4.289  41.768 -10.210  1.00 64.98           H  
ATOM    126  O   ALA A   8      -6.763  40.368  -9.565  1.00 64.98           O  
ATOM    127  N   ALA A   9      -7.069  41.382  -7.596  1.00 62.16           N  
ATOM    128  H   ALA A   9      -6.868  42.189  -7.023  1.00 62.16           H  
ATOM    129  CA  ALA A   9      -7.759  40.248  -6.974  1.00 62.16           C  
ATOM    130  HA  ALA A   9      -7.142  39.357  -7.089  1.00 62.16           H  
ATOM    131  C   ALA A   9      -9.103  39.930  -7.656  1.00 62.16           C  
ATOM    132  CB  ALA A   9      -7.919  40.506  -5.471  1.00 62.16           C  
ATOM    133  HB1 ALA A   9      -6.969  40.818  -5.038  1.00 62.16           H  
ATOM    134  HB2 ALA A   9      -8.678  41.269  -5.294  1.00 62.16           H  
ATOM    135  HB3 ALA A   9      -8.242  39.586  -4.986  1.00 62.16           H  
ATOM    136  O   ALA A   9      -9.544  38.785  -7.627  1.00 62.16           O  
ATOM    137  N   ASN A  10      -9.706  40.904  -8.351  1.00 62.13           N  
ATOM    138  H   ASN A  10      -9.301  41.829  -8.331  1.00 62.13           H  
ATOM    139  CA  ASN A  10     -10.866  40.680  -9.219  1.00 62.13           C  
ATOM    140  HA  ASN A  10     -11.466  39.882  -8.782  1.00 62.13           H  
ATOM    141  C   ASN A  10     -10.507  40.157 -10.623  1.00 62.13           C  
ATOM    142  CB  ASN A  10     -11.722  41.964  -9.272  1.00 62.13           C  
ATOM    143  HB2 ASN A  10     -12.298  41.981 -10.197  1.00 62.13           H  
ATOM    144  HB3 ASN A  10     -11.084  42.847  -9.264  1.00 62.13           H  
ATOM    145  O   ASN A  10     -11.414  39.893 -11.413  1.00 62.13           O  
ATOM    146  CG  ASN A  10     -12.728  42.053  -8.141  1.00 62.13           C  
ATOM    147  ND2 ASN A  10     -13.311  43.208  -7.923  1.00 62.13           N  
ATOM    148 HD21 ASN A  10     -14.004  43.205  -7.189  1.00 62.13           H  
ATOM    149 HD22 ASN A  10     -13.105  44.009  -8.504  1.00 62.13           H  
ATOM    150  OD1 ASN A  10     -13.056  41.090  -7.475  1.00 62.13           O  
ATOM    151  N   SER A  11      -9.222  39.982 -10.949  1.00 71.86           N  
ATOM    152  H   SER A  11      -8.519  40.133 -10.239  1.00 71.86           H  
ATOM    153  CA  SER A  11      -8.801  39.376 -12.218  1.00 71.86           C  
ATOM    154  HA  SER A  11      -9.390  39.838 -13.010  1.00 71.86           H  
ATOM    155  C   SER A  11      -9.089  37.873 -12.244  1.00 71.86           C  
ATOM    156  CB  SER A  11      -7.325  39.653 -12.537  1.00 71.86           C  
ATOM    157  HB2 SER A  11      -7.109  40.711 -12.389  1.00 71.86           H  
ATOM    158  HB3 SER A  11      -7.145  39.409 -13.584  1.00 71.86           H  
ATOM    159  O   SER A  11      -8.996  37.186 -11.226  1.00 71.86           O  
ATOM    160  OG  SER A  11      -6.457  38.871 -11.744  1.00 71.86           O  
ATOM    161  HG  SER A  11      -6.489  39.238 -10.858  1.00 71.86           H  
ATOM    162  N   LEU A  12      -9.407  37.348 -13.431  1.00 74.27           N  
ATOM    163  H   LEU A  12      -9.496  37.967 -14.224  1.00 74.27           H  
ATOM    164  CA  LEU A  12      -9.730  35.932 -13.636  1.00 74.27           C  
ATOM    165  HA  LEU A  12     -10.626  35.694 -13.062  1.00 74.27           H  
ATOM    166  C   LEU A  12      -8.603  34.998 -13.154  1.00 74.27           C  
ATOM    167  CB  LEU A  12     -10.013  35.724 -15.137  1.00 74.27           C  
ATOM    168  HB2 LEU A  12     -10.565  36.575 -15.535  1.00 74.27           H  
ATOM    169  HB3 LEU A  12      -9.058  35.682 -15.662  1.00 74.27           H  
ATOM    170  O   LEU A  12      -8.873  33.979 -12.528  1.00 74.27           O  
ATOM    171  CG  LEU A  12     -10.814  34.443 -15.436  1.00 74.27           C  
ATOM    172  HG  LEU A  12     -10.491  33.639 -14.776  1.00 74.27           H  
ATOM    173  CD1 LEU A  12     -12.313  34.689 -15.242  1.00 74.27           C  
ATOM    174 HD11 LEU A  12     -12.857  33.767 -15.450  1.00 74.27           H  
ATOM    175 HD12 LEU A  12     -12.663  35.463 -15.925  1.00 74.27           H  
ATOM    176 HD13 LEU A  12     -12.515  34.984 -14.212  1.00 74.27           H  
ATOM    177  CD2 LEU A  12     -10.578  34.002 -16.878  1.00 74.27           C  
ATOM    178 HD21 LEU A  12     -10.883  34.785 -17.573  1.00 74.27           H  
ATOM    179 HD22 LEU A  12      -9.524  33.771 -17.030  1.00 74.27           H  
ATOM    180 HD23 LEU A  12     -11.156  33.101 -17.085  1.00 74.27           H  
ATOM    181  N   VAL A  13      -7.341  35.382 -13.377  1.00 71.45           N  
ATOM    182  H   VAL A  13      -7.194  36.247 -13.878  1.00 71.45           H  
ATOM    183  CA  VAL A  13      -6.155  34.594 -12.994  1.00 71.45           C  
ATOM    184  HA  VAL A  13      -6.221  33.609 -13.456  1.00 71.45           H  
ATOM    185  C   VAL A  13      -6.088  34.381 -11.482  1.00 71.45           C  
ATOM    186  CB  VAL A  13      -4.863  35.280 -13.486  1.00 71.45           C  
ATOM    187  HB  VAL A  13      -4.788  36.266 -13.028  1.00 71.45           H  
ATOM    188  O   VAL A  13      -5.880  33.264 -11.016  1.00 71.45           O  
ATOM    189  CG1 VAL A  13      -3.609  34.479 -13.115  1.00 71.45           C  
ATOM    190 HG11 VAL A  13      -3.678  33.468 -13.515  1.00 71.45           H  
ATOM    191 HG12 VAL A  13      -2.722  34.962 -13.525  1.00 71.45           H  
ATOM    192 HG13 VAL A  13      -3.492  34.424 -12.033  1.00 71.45           H  
ATOM    193  CG2 VAL A  13      -4.875  35.461 -15.010  1.00 71.45           C  
ATOM    194 HG21 VAL A  13      -4.986  34.492 -15.498  1.00 71.45           H  
ATOM    195 HG22 VAL A  13      -3.938  35.913 -15.336  1.00 71.45           H  
ATOM    196 HG23 VAL A  13      -5.692  36.113 -15.318  1.00 71.45           H  
ATOM    197  N   LEU A  14      -6.314  35.437 -10.699  1.00 71.46           N  
ATOM    198  H   LEU A  14      -6.548  36.321 -11.126  1.00 71.46           H  
ATOM    199  CA  LEU A  14      -6.292  35.344  -9.239  1.00 71.46           C  
ATOM    200  HA  LEU A  14      -5.405  34.782  -8.949  1.00 71.46           H  
ATOM    201  C   LEU A  14      -7.473  34.534  -8.698  1.00 71.46           C  
ATOM    202  CB  LEU A  14      -6.206  36.764  -8.649  1.00 71.46           C  
ATOM    203  HB2 LEU A  14      -6.935  36.883  -7.848  1.00 71.46           H  
ATOM    204  HB3 LEU A  14      -6.458  37.498  -9.415  1.00 71.46           H  
ATOM    205  O   LEU A  14      -7.297  33.784  -7.743  1.00 71.46           O  
ATOM    206  CG  LEU A  14      -4.789  37.038  -8.109  1.00 71.46           C  
ATOM    207  HG  LEU A  14      -4.055  36.508  -8.716  1.00 71.46           H  
ATOM    208  CD1 LEU A  14      -4.420  38.519  -8.168  1.00 71.46           C  
ATOM    209 HD11 LEU A  14      -3.392  38.645  -7.829  1.00 71.46           H  
ATOM    210 HD12 LEU A  14      -4.496  38.874  -9.196  1.00 71.46           H  
ATOM    211 HD13 LEU A  14      -5.079  39.101  -7.524  1.00 71.46           H  
ATOM    212  CD2 LEU A  14      -4.691  36.548  -6.667  1.00 71.46           C  
ATOM    213 HD21 LEU A  14      -3.711  36.782  -6.251  1.00 71.46           H  
ATOM    214 HD22 LEU A  14      -4.832  35.468  -6.635  1.00 71.46           H  
ATOM    215 HD23 LEU A  14      -5.470  37.011  -6.062  1.00 71.46           H  
ATOM    216  N   LYS A  15      -8.644  34.601  -9.346  1.00 76.19           N  
ATOM    217  H   LYS A  15      -8.724  35.238 -10.126  1.00 76.19           H  
ATOM    218  CA  LYS A  15      -9.779  33.725  -9.010  1.00 76.19           C  
ATOM    219  HA  LYS A  15      -9.990  33.820  -7.944  1.00 76.19           H  
ATOM    220  C   LYS A  15      -9.457  32.248  -9.230  1.00 76.19           C  
ATOM    221  CB  LYS A  15     -11.039  34.116  -9.791  1.00 76.19           C  
ATOM    222  HB2 LYS A  15     -11.814  33.381  -9.570  1.00 76.19           H  
ATOM    223  HB3 LYS A  15     -10.843  34.091 -10.863  1.00 76.19           H  
ATOM    224  O   LYS A  15      -9.853  31.432  -8.406  1.00 76.19           O  
ATOM    225  CG  LYS A  15     -11.553  35.503  -9.390  1.00 76.19           C  
ATOM    226  HG2 LYS A  15     -10.862  36.267  -9.744  1.00 76.19           H  
ATOM    227  HG3 LYS A  15     -11.601  35.564  -8.303  1.00 76.19           H  
ATOM    228  CD  LYS A  15     -12.941  35.760  -9.989  1.00 76.19           C  
ATOM    229  HD2 LYS A  15     -13.637  35.014  -9.605  1.00 76.19           H  
ATOM    230  HD3 LYS A  15     -12.886  35.676 -11.074  1.00 76.19           H  
ATOM    231  CE  LYS A  15     -13.422  37.163  -9.603  1.00 76.19           C  
ATOM    232  HE2 LYS A  15     -13.372  37.271  -8.519  1.00 76.19           H  
ATOM    233  HE3 LYS A  15     -12.741  37.896 -10.035  1.00 76.19           H  
ATOM    234  NZ  LYS A  15     -14.807  37.415 -10.065  1.00 76.19           N  
ATOM    235  HZ1 LYS A  15     -15.438  36.735  -9.664  1.00 76.19           H  
ATOM    236  HZ2 LYS A  15     -15.107  38.329  -9.757  1.00 76.19           H  
ATOM    237  HZ3 LYS A  15     -14.865  37.368 -11.072  1.00 76.19           H  
ATOM    238  N   ILE A  16      -8.707  31.911 -10.280  1.00 77.36           N  
ATOM    239  H   ILE A  16      -8.453  32.630 -10.942  1.00 77.36           H  
ATOM    240  CA  ILE A  16      -8.249  30.534 -10.522  1.00 77.36           C  
ATOM    241  HA  ILE A  16      -9.108  29.865 -10.463  1.00 77.36           H  
ATOM    242  C   ILE A  16      -7.277  30.096  -9.424  1.00 77.36           C  
ATOM    243  CB  ILE A  16      -7.638  30.391 -11.934  1.00 77.36           C  
ATOM    244  HB  ILE A  16      -6.862  31.145 -12.061  1.00 77.36           H  
ATOM    245  O   ILE A  16      -7.475  29.039  -8.834  1.00 77.36           O  
ATOM    246  CG1 ILE A  16      -8.726  30.608 -13.011  1.00 77.36           C  
ATOM    247 HG12 ILE A  16      -9.396  29.749 -13.029  1.00 77.36           H  
ATOM    248 HG13 ILE A  16      -9.328  31.483 -12.765  1.00 77.36           H  
ATOM    249  CG2 ILE A  16      -6.992  29.003 -12.114  1.00 77.36           C  
ATOM    250 HG21 ILE A  16      -6.596  28.889 -13.123  1.00 77.36           H  
ATOM    251 HG22 ILE A  16      -7.725  28.217 -11.932  1.00 77.36           H  
ATOM    252 HG23 ILE A  16      -6.155  28.873 -11.428  1.00 77.36           H  
ATOM    253  CD1 ILE A  16      -8.160  30.828 -14.420  1.00 77.36           C  
ATOM    254 HD11 ILE A  16      -7.667  29.927 -14.784  1.00 77.36           H  
ATOM    255 HD12 ILE A  16      -7.451  31.656 -14.411  1.00 77.36           H  
ATOM    256 HD13 ILE A  16      -8.977  31.073 -15.099  1.00 77.36           H  
ATOM    257  N   ILE A  17      -6.283  30.926  -9.084  1.00 71.18           N  
ATOM    258  H   ILE A  17      -6.159  31.772  -9.623  1.00 71.18           H  
ATOM    259  CA  ILE A  17      -5.339  30.629  -7.992  1.00 71.18           C  
ATOM    260  HA  ILE A  17      -4.829  29.693  -8.219  1.00 71.18           H  
ATOM    261  C   ILE A  17      -6.094  30.410  -6.676  1.00 71.18           C  
ATOM    262  CB  ILE A  17      -4.273  31.742  -7.862  1.00 71.18           C  
ATOM    263  HB  ILE A  17      -4.783  32.702  -7.783  1.00 71.18           H  
ATOM    264  O   ILE A  17      -5.819  29.454  -5.958  1.00 71.18           O  
ATOM    265  CG1 ILE A  17      -3.371  31.761  -9.118  1.00 71.18           C  
ATOM    266 HG12 ILE A  17      -2.766  30.855  -9.142  1.00 71.18           H  
ATOM    267 HG13 ILE A  17      -3.990  31.764 -10.015  1.00 71.18           H  
ATOM    268  CG2 ILE A  17      -3.416  31.550  -6.595  1.00 71.18           C  
ATOM    269 HG21 ILE A  17      -2.637  32.310  -6.531  1.00 71.18           H  
ATOM    270 HG22 ILE A  17      -4.032  31.649  -5.701  1.00 71.18           H  
ATOM    271 HG23 ILE A  17      -2.953  30.563  -6.600  1.00 71.18           H  
ATOM    272  CD1 ILE A  17      -2.444  32.981  -9.202  1.00 71.18           C  
ATOM    273 HD11 ILE A  17      -3.024  33.898  -9.099  1.00 71.18           H  
ATOM    274 HD12 ILE A  17      -1.679  32.939  -8.427  1.00 71.18           H  
ATOM    275 HD13 ILE A  17      -1.948  32.985 -10.173  1.00 71.18           H  
ATOM    276  N   PHE A  18      -7.090  31.242  -6.372  1.00 74.29           N  
ATOM    277  H   PHE A  18      -7.263  32.040  -6.967  1.00 74.29           H  
ATOM    278  CA  PHE A  18      -7.926  31.045  -5.193  1.00 74.29           C  
ATOM    279  HA  PHE A  18      -7.281  30.925  -4.323  1.00 74.29           H  
ATOM    280  C   PHE A  18      -8.772  29.783  -5.245  1.00 74.29           C  
ATOM    281  CB  PHE A  18      -8.842  32.244  -5.004  1.00 74.29           C  
ATOM    282  HB2 PHE A  18      -9.377  32.436  -5.935  1.00 74.29           H  
ATOM    283  HB3 PHE A  18      -9.587  31.994  -4.248  1.00 74.29           H  
ATOM    284  O   PHE A  18      -8.879  29.107  -4.227  1.00 74.29           O  
ATOM    285  CG  PHE A  18      -8.156  33.500  -4.539  1.00 74.29           C  
ATOM    286  CD1 PHE A  18      -7.208  33.457  -3.501  1.00 74.29           C  
ATOM    287  HD1 PHE A  18      -6.858  32.521  -3.094  1.00 74.29           H  
ATOM    288  CD2 PHE A  18      -8.573  34.732  -5.064  1.00 74.29           C  
ATOM    289  HD2 PHE A  18      -9.249  34.758  -5.906  1.00 74.29           H  
ATOM    290  CE1 PHE A  18      -6.777  34.650  -2.917  1.00 74.29           C  
ATOM    291  HE1 PHE A  18      -6.090  34.609  -2.085  1.00 74.29           H  
ATOM    292  CE2 PHE A  18      -8.203  35.921  -4.431  1.00 74.29           C  
ATOM    293  HE2 PHE A  18      -8.616  36.862  -4.764  1.00 74.29           H  
ATOM    294  CZ  PHE A  18      -7.381  35.858  -3.304  1.00 74.29           C  
ATOM    295  HZ  PHE A  18      -7.257  36.757  -2.718  1.00 74.29           H  
ATOM    296  N   GLY A  19      -9.336  29.445  -6.404  1.00 76.72           N  
ATOM    297  H   GLY A  19      -9.236  30.062  -7.197  1.00 76.72           H  
ATOM    298  CA  GLY A  19     -10.020  28.172  -6.603  1.00 76.72           C  
ATOM    299  HA2 GLY A  19     -10.902  28.120  -5.965  1.00 76.72           H  
ATOM    300  HA3 GLY A  19     -10.324  28.085  -7.646  1.00 76.72           H  
ATOM    301  C   GLY A  19      -9.101  26.999  -6.268  1.00 76.72           C  
ATOM    302  O   GLY A  19      -9.482  26.133  -5.489  1.00 76.72           O  
ATOM    303  N   ILE A  20      -7.856  27.034  -6.754  1.00 73.71           N  
ATOM    304  H   ILE A  20      -7.613  27.782  -7.387  1.00 73.71           H  
ATOM    305  CA  ILE A  20      -6.842  26.012  -6.464  1.00 73.71           C  
ATOM    306  HA  ILE A  20      -7.256  25.036  -6.718  1.00 73.71           H  
ATOM    307  C   ILE A  20      -6.506  25.969  -4.968  1.00 73.71           C  
ATOM    308  CB  ILE A  20      -5.582  26.232  -7.335  1.00 73.71           C  
ATOM    309  HB  ILE A  20      -5.218  27.246  -7.175  1.00 73.71           H  
ATOM    310  O   ILE A  20      -6.438  24.886  -4.400  1.00 73.71           O  
ATOM    311  CG1 ILE A  20      -5.918  26.056  -8.835  1.00 73.71           C  
ATOM    312 HG12 ILE A  20      -6.097  25.001  -9.044  1.00 73.71           H  
ATOM    313 HG13 ILE A  20      -6.835  26.591  -9.083  1.00 73.71           H  
ATOM    314  CG2 ILE A  20      -4.464  25.249  -6.937  1.00 73.71           C  
ATOM    315 HG21 ILE A  20      -3.587  25.377  -7.572  1.00 73.71           H  
ATOM    316 HG22 ILE A  20      -4.819  24.222  -7.025  1.00 73.71           H  
ATOM    317 HG23 ILE A  20      -4.142  25.420  -5.910  1.00 73.71           H  
ATOM    318  CD1 ILE A  20      -4.824  26.571  -9.779  1.00 73.71           C  
ATOM    319 HD11 ILE A  20      -3.917  25.973  -9.685  1.00 73.71           H  
ATOM    320 HD12 ILE A  20      -5.177  26.500 -10.807  1.00 73.71           H  
ATOM    321 HD13 ILE A  20      -4.600  27.614  -9.554  1.00 73.71           H  
ATOM    322  N   ILE A  21      -6.344  27.117  -4.300  1.00 71.06           N  
ATOM    323  H   ILE A  21      -6.368  27.978  -4.828  1.00 71.06           H  
ATOM    324  CA  ILE A  21      -6.065  27.167  -2.853  1.00 71.06           C  
ATOM    325  HA  ILE A  21      -5.196  26.543  -2.646  1.00 71.06           H  
ATOM    326  C   ILE A  21      -7.229  26.585  -2.045  1.00 71.06           C  
ATOM    327  CB  ILE A  21      -5.745  28.609  -2.401  1.00 71.06           C  
ATOM    328  HB  ILE A  21      -6.543  29.270  -2.739  1.00 71.06           H  
ATOM    329  O   ILE A  21      -7.009  25.789  -1.138  1.00 71.06           O  
ATOM    330  CG1 ILE A  21      -4.410  29.067  -3.016  1.00 71.06           C  
ATOM    331 HG12 ILE A  21      -4.361  28.796  -4.071  1.00 71.06           H  
ATOM    332 HG13 ILE A  21      -3.608  28.529  -2.511  1.00 71.06           H  
ATOM    333  CG2 ILE A  21      -5.642  28.705  -0.865  1.00 71.06           C  
ATOM    334 HG21 ILE A  21      -5.326  29.700  -0.553  1.00 71.06           H  
ATOM    335 HG22 ILE A  21      -4.922  27.972  -0.501  1.00 71.06           H  
ATOM    336 HG23 ILE A  21      -6.611  28.515  -0.405  1.00 71.06           H  
ATOM    337  CD1 ILE A  21      -4.165  30.578  -2.908  1.00 71.06           C  
ATOM    338 HD11 ILE A  21      -5.018  31.120  -3.315  1.00 71.06           H  
ATOM    339 HD12 ILE A  21      -3.996  30.874  -1.873  1.00 71.06           H  
ATOM    340 HD13 ILE A  21      -3.282  30.837  -3.493  1.00 71.06           H  
ATOM    341  N   ILE A  22      -8.469  26.957  -2.370  1.00 74.31           N  
ATOM    342  H   ILE A  22      -8.590  27.597  -3.142  1.00 74.31           H  
ATOM    343  CA  ILE A  22      -9.666  26.444  -1.691  1.00 74.31           C  
ATOM    344  HA  ILE A  22      -9.578  26.635  -0.622  1.00 74.31           H  
ATOM    345  C   ILE A  22      -9.750  24.924  -1.865  1.00 74.31           C  
ATOM    346  CB  ILE A  22     -10.926  27.169  -2.222  1.00 74.31           C  
ATOM    347  HB  ILE A  22     -10.902  27.144  -3.311  1.00 74.31           H  
ATOM    348  O   ILE A  22      -9.921  24.201  -0.886  1.00 74.31           O  
ATOM    349  CG1 ILE A  22     -10.926  28.649  -1.766  1.00 74.31           C  
ATOM    350 HG12 ILE A  22      -9.948  29.093  -1.953  1.00 74.31           H  
ATOM    351 HG13 ILE A  22     -11.095  28.706  -0.691  1.00 74.31           H  
ATOM    352  CG2 ILE A  22     -12.215  26.458  -1.766  1.00 74.31           C  
ATOM    353 HG21 ILE A  22     -12.226  26.332  -0.683  1.00 74.31           H  
ATOM    354 HG22 ILE A  22     -13.100  27.017  -2.073  1.00 74.31           H  
ATOM    355 HG23 ILE A  22     -12.285  25.477  -2.236  1.00 74.31           H  
ATOM    356  CD1 ILE A  22     -11.971  29.524  -2.470  1.00 74.31           C  
ATOM    357 HD11 ILE A  22     -11.822  30.563  -2.177  1.00 74.31           H  
ATOM    358 HD12 ILE A  22     -12.981  29.228  -2.185  1.00 74.31           H  
ATOM    359 HD13 ILE A  22     -11.856  29.442  -3.551  1.00 74.31           H  
ATOM    360  N   VAL A  23      -9.569  24.441  -3.095  1.00 72.63           N  
ATOM    361  H   VAL A  23      -9.425  25.094  -3.852  1.00 72.63           H  
ATOM    362  CA  VAL A  23      -9.562  23.009  -3.418  1.00 72.63           C  
ATOM    363  HA  VAL A  23     -10.489  22.560  -3.062  1.00 72.63           H  
ATOM    364  C   VAL A  23      -8.423  22.287  -2.697  1.00 72.63           C  
ATOM    365  CB  VAL A  23      -9.497  22.828  -4.946  1.00 72.63           C  
ATOM    366  HB  VAL A  23      -8.707  23.460  -5.353  1.00 72.63           H  
ATOM    367  O   VAL A  23      -8.645  21.210  -2.154  1.00 72.63           O  
ATOM    368  CG1 VAL A  23      -9.217  21.388  -5.369  1.00 72.63           C  
ATOM    369 HG11 VAL A  23      -9.338  21.280  -6.447  1.00 72.63           H  
ATOM    370 HG12 VAL A  23      -9.900  20.709  -4.860  1.00 72.63           H  
ATOM    371 HG13 VAL A  23      -8.183  21.142  -5.127  1.00 72.63           H  
ATOM    372  CG2 VAL A  23     -10.834  23.230  -5.580  1.00 72.63           C  
ATOM    373 HG21 VAL A  23     -11.614  22.533  -5.275  1.00 72.63           H  
ATOM    374 HG22 VAL A  23     -11.125  24.234  -5.270  1.00 72.63           H  
ATOM    375 HG23 VAL A  23     -10.744  23.214  -6.666  1.00 72.63           H  
ATOM    376  N   SER A  24      -7.242  22.900  -2.602  1.00 69.32           N  
ATOM    377  H   SER A  24      -7.111  23.765  -3.108  1.00 69.32           H  
ATOM    378  CA  SER A  24      -6.118  22.382  -1.823  1.00 69.32           C  
ATOM    379  HA  SER A  24      -5.863  21.393  -2.205  1.00 69.32           H  
ATOM    380  C   SER A  24      -6.492  22.198  -0.354  1.00 69.32           C  
ATOM    381  CB  SER A  24      -4.890  23.286  -1.985  1.00 69.32           C  
ATOM    382  HB2 SER A  24      -4.507  23.217  -3.003  1.00 69.32           H  
ATOM    383  HB3 SER A  24      -5.173  24.322  -1.797  1.00 69.32           H  
ATOM    384  O   SER A  24      -6.377  21.090   0.159  1.00 69.32           O  
ATOM    385  OG  SER A  24      -3.888  22.930  -1.056  1.00 69.32           O  
ATOM    386  HG  SER A  24      -3.132  22.542  -1.503  1.00 69.32           H  
ATOM    387  N   PHE A  25      -7.028  23.215   0.325  1.00 68.04           N  
ATOM    388  H   PHE A  25      -7.098  24.114  -0.131  1.00 68.04           H  
ATOM    389  CA  PHE A  25      -7.423  23.088   1.735  1.00 68.04           C  
ATOM    390  HA  PHE A  25      -6.566  22.717   2.297  1.00 68.04           H  
ATOM    391  C   PHE A  25      -8.552  22.070   1.969  1.00 68.04           C  
ATOM    392  CB  PHE A  25      -7.801  24.466   2.297  1.00 68.04           C  
ATOM    393  HB2 PHE A  25      -8.461  24.323   3.153  1.00 68.04           H  
ATOM    394  HB3 PHE A  25      -8.361  25.028   1.550  1.00 68.04           H  
ATOM    395  O   PHE A  25      -8.539  21.370   2.983  1.00 68.04           O  
ATOM    396  CG  PHE A  25      -6.608  25.269   2.776  1.00 68.04           C  
ATOM    397  CD1 PHE A  25      -5.996  24.940   4.000  1.00 68.04           C  
ATOM    398  HD1 PHE A  25      -6.381  24.125   4.595  1.00 68.04           H  
ATOM    399  CD2 PHE A  25      -6.098  26.332   2.009  1.00 68.04           C  
ATOM    400  HD2 PHE A  25      -6.574  26.597   1.077  1.00 68.04           H  
ATOM    401  CE1 PHE A  25      -4.871  25.656   4.441  1.00 68.04           C  
ATOM    402  HE1 PHE A  25      -4.384  25.379   5.364  1.00 68.04           H  
ATOM    403  CE2 PHE A  25      -4.969  27.047   2.447  1.00 68.04           C  
ATOM    404  HE2 PHE A  25      -4.568  27.850   1.846  1.00 68.04           H  
ATOM    405  CZ  PHE A  25      -4.355  26.706   3.662  1.00 68.04           C  
ATOM    406  HZ  PHE A  25      -3.470  27.231   3.990  1.00 68.04           H  
ATOM    407  N   ILE A  26      -9.503  21.947   1.036  1.00 67.79           N  
ATOM    408  H   ILE A  26      -9.478  22.568   0.240  1.00 67.79           H  
ATOM    409  CA  ILE A  26     -10.564  20.929   1.108  1.00 67.79           C  
ATOM    410  HA  ILE A  26     -11.014  20.961   2.100  1.00 67.79           H  
ATOM    411  C   ILE A  26      -9.972  19.522   0.949  1.00 67.79           C  
ATOM    412  CB  ILE A  26     -11.674  21.217   0.068  1.00 67.79           C  
ATOM    413  HB  ILE A  26     -11.208  21.318  -0.912  1.00 67.79           H  
ATOM    414  O   ILE A  26     -10.263  18.643   1.761  1.00 67.79           O  
ATOM    415  CG1 ILE A  26     -12.421  22.530   0.406  1.00 67.79           C  
ATOM    416 HG12 ILE A  26     -11.707  23.309   0.675  1.00 67.79           H  
ATOM    417 HG13 ILE A  26     -13.069  22.369   1.267  1.00 67.79           H  
ATOM    418  CG2 ILE A  26     -12.689  20.058   0.008  1.00 67.79           C  
ATOM    419 HG21 ILE A  26     -12.206  19.140  -0.326  1.00 67.79           H  
ATOM    420 HG22 ILE A  26     -13.129  19.887   0.991  1.00 67.79           H  
ATOM    421 HG23 ILE A  26     -13.483  20.273  -0.706  1.00 67.79           H  
ATOM    422  CD1 ILE A  26     -13.279  23.066  -0.747  1.00 67.79           C  
ATOM    423 HD11 ILE A  26     -14.117  22.398  -0.948  1.00 67.79           H  
ATOM    424 HD12 ILE A  26     -13.677  24.043  -0.473  1.00 67.79           H  
ATOM    425 HD13 ILE A  26     -12.671  23.166  -1.646  1.00 67.79           H  
ATOM    426  N   LEU A  27      -9.125  19.311  -0.064  1.00 62.80           N  
ATOM    427  H   LEU A  27      -8.913  20.078  -0.686  1.00 62.80           H  
ATOM    428  CA  LEU A  27      -8.575  17.995  -0.389  1.00 62.80           C  
ATOM    429  HA  LEU A  27      -9.372  17.257  -0.306  1.00 62.80           H  
ATOM    430  C   LEU A  27      -7.488  17.558   0.585  1.00 62.80           C  
ATOM    431  CB  LEU A  27      -8.028  17.975  -1.828  1.00 62.80           C  
ATOM    432  HB2 LEU A  27      -7.447  17.064  -1.975  1.00 62.80           H  
ATOM    433  HB3 LEU A  27      -7.348  18.819  -1.948  1.00 62.80           H  
ATOM    434  O   LEU A  27      -7.423  16.380   0.890  1.00 62.80           O  
ATOM    435  CG  LEU A  27      -9.115  18.028  -2.915  1.00 62.80           C  
ATOM    436  HG  LEU A  27      -9.801  18.849  -2.703  1.00 62.80           H  
ATOM    437  CD1 LEU A  27      -8.463  18.277  -4.272  1.00 62.80           C  
ATOM    438 HD11 LEU A  27      -7.794  17.458  -4.535  1.00 62.80           H  
ATOM    439 HD12 LEU A  27      -9.230  18.371  -5.041  1.00 62.80           H  
ATOM    440 HD13 LEU A  27      -7.877  19.195  -4.223  1.00 62.80           H  
ATOM    441  CD2 LEU A  27      -9.923  16.735  -3.035  1.00 62.80           C  
ATOM    442 HD21 LEU A  27     -10.774  16.906  -3.693  1.00 62.80           H  
ATOM    443 HD22 LEU A  27     -10.299  16.415  -2.063  1.00 62.80           H  
ATOM    444 HD23 LEU A  27      -9.311  15.946  -3.473  1.00 62.80           H  
ATOM    445  N   THR A  28      -6.658  18.457   1.115  1.00 55.06           N  
ATOM    446  H   THR A  28      -6.768  19.421   0.835  1.00 55.06           H  
ATOM    447  CA  THR A  28      -5.476  18.080   1.912  1.00 55.06           C  
ATOM    448  HA  THR A  28      -4.825  17.468   1.287  1.00 55.06           H  
ATOM    449  C   THR A  28      -5.857  17.230   3.129  1.00 55.06           C  
ATOM    450  CB  THR A  28      -4.681  19.321   2.350  1.00 55.06           C  
ATOM    451  HB  THR A  28      -5.297  19.935   3.007  1.00 55.06           H  
ATOM    452  O   THR A  28      -5.225  16.204   3.364  1.00 55.06           O  
ATOM    453  CG2 THR A  28      -3.377  18.972   3.052  1.00 55.06           C  
ATOM    454 HG21 THR A  28      -2.862  19.897   3.311  1.00 55.06           H  
ATOM    455 HG22 THR A  28      -3.574  18.417   3.969  1.00 55.06           H  
ATOM    456 HG23 THR A  28      -2.748  18.374   2.393  1.00 55.06           H  
ATOM    457  OG1 THR A  28      -4.269  20.089   1.251  1.00 55.06           O  
ATOM    458  HG1 THR A  28      -5.030  20.539   0.876  1.00 55.06           H  
ATOM    459  N   GLY A  29      -6.939  17.571   3.843  1.00 48.32           N  
ATOM    460  H   GLY A  29      -7.459  18.391   3.564  1.00 48.32           H  
ATOM    461  CA  GLY A  29      -7.422  16.780   4.990  1.00 48.32           C  
ATOM    462  HA2 GLY A  29      -8.158  17.366   5.540  1.00 48.32           H  
ATOM    463  HA3 GLY A  29      -6.588  16.570   5.659  1.00 48.32           H  
ATOM    464  C   GLY A  29      -8.067  15.440   4.616  1.00 48.32           C  
ATOM    465  O   GLY A  29      -8.197  14.554   5.451  1.00 48.32           O  
ATOM    466  N   VAL A  30      -8.459  15.289   3.356  1.00 46.72           N  
ATOM    467  H   VAL A  30      -8.285  16.048   2.713  1.00 46.72           H  
ATOM    468  CA  VAL A  30      -9.133  14.106   2.810  1.00 46.72           C  
ATOM    469  HA  VAL A  30      -9.539  13.490   3.613  1.00 46.72           H  
ATOM    470  C   VAL A  30      -8.162  13.247   2.012  1.00 46.72           C  
ATOM    471  CB  VAL A  30     -10.289  14.613   1.937  1.00 46.72           C  
ATOM    472  HB  VAL A  30      -9.891  15.325   1.213  1.00 46.72           H  
ATOM    473  O   VAL A  30      -8.474  12.106   1.678  1.00 46.72           O  
ATOM    474  CG1 VAL A  30     -11.008  13.531   1.166  1.00 46.72           C  
ATOM    475 HG11 VAL A  30     -11.153  12.676   1.826  1.00 46.72           H  
ATOM    476 HG12 VAL A  30     -10.403  13.251   0.304  1.00 46.72           H  
ATOM    477 HG13 VAL A  30     -11.962  13.911   0.800  1.00 46.72           H  
ATOM    478  CG2 VAL A  30     -11.321  15.345   2.793  1.00 46.72           C  
ATOM    479 HG21 VAL A  30     -12.182  14.713   3.012  1.00 46.72           H  
ATOM    480 HG22 VAL A  30     -10.882  15.680   3.733  1.00 46.72           H  
ATOM    481 HG23 VAL A  30     -11.621  16.243   2.253  1.00 46.72           H  
ATOM    482  N   SER A  31      -6.990  13.807   1.693  1.00 42.74           N  
ATOM    483  H   SER A  31      -6.837  14.754   2.009  1.00 42.74           H  
ATOM    484  CA  SER A  31      -6.307  13.410   0.486  1.00 42.74           C  
ATOM    485  HA  SER A  31      -7.138  13.474  -0.217  1.00 42.74           H  
ATOM    486  C   SER A  31      -5.820  11.976   0.585  1.00 42.74           C  
ATOM    487  CB  SER A  31      -5.240  14.384  -0.030  1.00 42.74           C  
ATOM    488  HB2 SER A  31      -5.708  15.298  -0.397  1.00 42.74           H  
ATOM    489  HB3 SER A  31      -4.713  13.929  -0.868  1.00 42.74           H  
ATOM    490  O   SER A  31      -6.442  11.071   0.036  1.00 42.74           O  
ATOM    491  OG  SER A  31      -4.307  14.703   0.984  1.00 42.74           O  
ATOM    492  HG  SER A  31      -4.753  15.113   1.729  1.00 42.74           H  
ATOM    493  N   GLY A  32      -4.786  11.725   1.382  1.00 41.70           N  
ATOM    494  H   GLY A  32      -4.302  12.515   1.785  1.00 41.70           H  
ATOM    495  CA  GLY A  32      -4.216  10.383   1.550  1.00 41.70           C  
ATOM    496  HA2 GLY A  32      -3.544  10.393   2.408  1.00 41.70           H  
ATOM    497  HA3 GLY A  32      -3.632  10.131   0.665  1.00 41.70           H  
ATOM    498  C   GLY A  32      -5.240   9.257   1.777  1.00 41.70           C  
ATOM    499  O   GLY A  32      -4.963   8.115   1.437  1.00 41.70           O  
ATOM    500  N   TYR A  33      -6.436   9.584   2.265  1.00 38.86           N  
ATOM    501  H   TYR A  33      -6.629  10.564   2.418  1.00 38.86           H  
ATOM    502  CA  TYR A  33      -7.504   8.649   2.556  1.00 38.86           C  
ATOM    503  HA  TYR A  33      -7.061   7.709   2.882  1.00 38.86           H  
ATOM    504  C   TYR A  33      -8.469   8.306   1.411  1.00 38.86           C  
ATOM    505  CB  TYR A  33      -8.285   9.251   3.713  1.00 38.86           C  
ATOM    506  HB2 TYR A  33      -8.721  10.209   3.429  1.00 38.86           H  
ATOM    507  HB3 TYR A  33      -9.099   8.552   3.902  1.00 38.86           H  
ATOM    508  O   TYR A  33      -8.844   7.146   1.277  1.00 38.86           O  
ATOM    509  CG  TYR A  33      -7.482   9.396   4.981  1.00 38.86           C  
ATOM    510  CD1 TYR A  33      -7.034   8.238   5.632  1.00 38.86           C  
ATOM    511  HD1 TYR A  33      -7.226   7.267   5.201  1.00 38.86           H  
ATOM    512  CD2 TYR A  33      -7.118  10.663   5.473  1.00 38.86           C  
ATOM    513  HD2 TYR A  33      -7.443  11.558   4.965  1.00 38.86           H  
ATOM    514  CE1 TYR A  33      -6.265   8.326   6.798  1.00 38.86           C  
ATOM    515  HE1 TYR A  33      -5.892   7.432   7.276  1.00 38.86           H  
ATOM    516  CE2 TYR A  33      -6.330  10.756   6.636  1.00 38.86           C  
ATOM    517  HE2 TYR A  33      -6.053  11.727   7.018  1.00 38.86           H  
ATOM    518  OH  TYR A  33      -5.237   9.673   8.482  1.00 38.86           O  
ATOM    519  HH  TYR A  33      -5.019  10.582   8.704  1.00 38.86           H  
ATOM    520  CZ  TYR A  33      -5.941   9.587   7.326  1.00 38.86           C  
ATOM    521  N   LEU A  34      -8.930   9.282   0.621  1.00 36.68           N  
ATOM    522  H   LEU A  34      -8.594  10.222   0.773  1.00 36.68           H  
ATOM    523  CA  LEU A  34     -10.052   9.049  -0.307  1.00 36.68           C  
ATOM    524  HA  LEU A  34     -10.678   8.266   0.121  1.00 36.68           H  
ATOM    525  C   LEU A  34      -9.613   8.507  -1.677  1.00 36.68           C  
ATOM    526  CB  LEU A  34     -10.916  10.326  -0.413  1.00 36.68           C  
ATOM    527  HB2 LEU A  34     -10.902  10.702  -1.436  1.00 36.68           H  
ATOM    528  HB3 LEU A  34     -10.467  11.087   0.224  1.00 36.68           H  
ATOM    529  O   LEU A  34     -10.322   7.687  -2.249  1.00 36.68           O  
ATOM    530  CG  LEU A  34     -12.379  10.133   0.043  1.00 36.68           C  
ATOM    531  HG  LEU A  34     -12.394   9.611   1.000  1.00 36.68           H  
ATOM    532  CD1 LEU A  34     -13.131  11.456   0.211  1.00 36.68           C  
ATOM    533 HD11 LEU A  34     -12.996  11.827   1.227  1.00 36.68           H  
ATOM    534 HD12 LEU A  34     -12.806  12.176  -0.541  1.00 36.68           H  
ATOM    535 HD13 LEU A  34     -14.204  11.301   0.097  1.00 36.68           H  
ATOM    536  CD2 LEU A  34     -13.180   9.322  -0.970  1.00 36.68           C  
ATOM    537 HD21 LEU A  34     -13.233   9.844  -1.926  1.00 36.68           H  
ATOM    538 HD22 LEU A  34     -12.705   8.353  -1.125  1.00 36.68           H  
ATOM    539 HD23 LEU A  34     -14.186   9.136  -0.592  1.00 36.68           H  
ATOM    540  N   ILE A  35      -8.470   8.950  -2.217  1.00 36.57           N  
ATOM    541  H   ILE A  35      -7.925   9.621  -1.694  1.00 36.57           H  
ATOM    542  CA  ILE A  35      -8.047   8.582  -3.590  1.00 36.57           C  
ATOM    543  HA  ILE A  35      -8.888   8.117  -4.104  1.00 36.57           H  
ATOM    544  C   ILE A  35      -6.939   7.521  -3.604  1.00 36.57           C  
ATOM    545  CB  ILE A  35      -7.682   9.834  -4.424  1.00 36.57           C  
ATOM    546  HB  ILE A  35      -6.811  10.294  -3.958  1.00 36.57           H  
ATOM    547  O   ILE A  35      -6.821   6.778  -4.571  1.00 36.57           O  
ATOM    548  CG1 ILE A  35      -8.855  10.846  -4.419  1.00 36.57           C  
ATOM    549 HG12 ILE A  35      -9.755  10.351  -4.785  1.00 36.57           H  
ATOM    550 HG13 ILE A  35      -9.056  11.166  -3.396  1.00 36.57           H  
ATOM    551  CG2 ILE A  35      -7.254   9.496  -5.864  1.00 36.57           C  
ATOM    552 HG21 ILE A  35      -6.356   8.878  -5.863  1.00 36.57           H  
ATOM    553 HG22 ILE A  35      -7.002  10.395  -6.426  1.00 36.57           H  
ATOM    554 HG23 ILE A  35      -8.051   8.958  -6.378  1.00 36.57           H  
ATOM    555  CD1 ILE A  35      -8.624  12.107  -5.260  1.00 36.57           C  
ATOM    556 HD11 ILE A  35      -8.861  11.895  -6.303  1.00 36.57           H  
ATOM    557 HD12 ILE A  35      -7.580  12.415  -5.204  1.00 36.57           H  
ATOM    558 HD13 ILE A  35      -9.275  12.909  -4.912  1.00 36.57           H  
ATOM    559  N   GLY A  36      -6.156   7.380  -2.530  1.00 36.74           N  
ATOM    560  H   GLY A  36      -6.327   7.948  -1.713  1.00 36.74           H  
ATOM    561  CA  GLY A  36      -5.045   6.417  -2.505  1.00 36.74           C  
ATOM    562  HA2 GLY A  36      -4.449   6.592  -1.610  1.00 36.74           H  
ATOM    563  HA3 GLY A  36      -4.410   6.578  -3.376  1.00 36.74           H  
ATOM    564  C   GLY A  36      -5.467   4.940  -2.500  1.00 36.74           C  
ATOM    565  O   GLY A  36      -4.650   4.077  -2.799  1.00 36.74           O  
ATOM    566  N   GLY A  37      -6.719   4.629  -2.152  1.00 37.57           N  
ATOM    567  H   GLY A  37      -7.360   5.377  -1.932  1.00 37.57           H  
ATOM    568  CA  GLY A  37      -7.173   3.246  -1.973  1.00 37.57           C  
ATOM    569  HA2 GLY A  37      -6.385   2.667  -1.491  1.00 37.57           H  
ATOM    570  HA3 GLY A  37      -8.035   3.246  -1.305  1.00 37.57           H  
ATOM    571  C   GLY A  37      -7.582   2.495  -3.245  1.00 37.57           C  
ATOM    572  O   GLY A  37      -7.925   1.331  -3.134  1.00 37.57           O  
ATOM    573  N   GLY A  38      -7.613   3.126  -4.425  1.00 40.05           N  
ATOM    574  H   GLY A  38      -7.274   4.076  -4.465  1.00 40.05           H  
ATOM    575  CA  GLY A  38      -8.285   2.566  -5.610  1.00 40.05           C  
ATOM    576  HA2 GLY A  38      -9.329   2.380  -5.358  1.00 40.05           H  
ATOM    577  HA3 GLY A  38      -8.266   3.308  -6.409  1.00 40.05           H  
ATOM    578  C   GLY A  38      -7.714   1.247  -6.162  1.00 40.05           C  
ATOM    579  O   GLY A  38      -8.201   0.166  -5.856  1.00 40.05           O  
ATOM    580  N   ASN A  39      -6.736   1.328  -7.066  1.00 44.73           N  
ATOM    581  H   ASN A  39      -6.354   2.239  -7.277  1.00 44.73           H  
ATOM    582  CA  ASN A  39      -6.311   0.203  -7.921  1.00 44.73           C  
ATOM    583  HA  ASN A  39      -7.158  -0.472  -8.041  1.00 44.73           H  
ATOM    584  C   ASN A  39      -5.214  -0.697  -7.317  1.00 44.73           C  
ATOM    585  CB  ASN A  39      -5.945   0.739  -9.324  1.00 44.73           C  
ATOM    586  HB2 ASN A  39      -5.200   0.094  -9.791  1.00 44.73           H  
ATOM    587  HB3 ASN A  39      -5.496   1.729  -9.255  1.00 44.73           H  
ATOM    588  O   ASN A  39      -4.507  -1.383  -8.045  1.00 44.73           O  
ATOM    589  CG  ASN A  39      -7.107   0.785 -10.298  1.00 44.73           C  
ATOM    590  ND2 ASN A  39      -6.803   1.010 -11.554  1.00 44.73           N  
ATOM    591 HD21 ASN A  39      -5.837   0.983 -11.847  1.00 44.73           H  
ATOM    592 HD22 ASN A  39      -7.538   0.919 -12.241  1.00 44.73           H  
ATOM    593  OD1 ASN A  39      -8.275   0.619  -9.962  1.00 44.73           O  
ATOM    594  N   ASN A  40      -5.045  -0.720  -5.995  1.00 49.37           N  
ATOM    595  H   ASN A  40      -5.717  -0.235  -5.417  1.00 49.37           H  
ATOM    596  CA  ASN A  40      -3.967  -1.488  -5.352  1.00 49.37           C  
ATOM    597  HA  ASN A  40      -3.195  -1.645  -6.106  1.00 49.37           H  
ATOM    598  C   ASN A  40      -4.375  -2.930  -4.971  1.00 49.37           C  
ATOM    599  CB  ASN A  40      -3.342  -0.642  -4.219  1.00 49.37           C  
ATOM    600  HB2 ASN A  40      -3.396  -1.183  -3.274  1.00 49.37           H  
ATOM    601  HB3 ASN A  40      -3.912   0.277  -4.086  1.00 49.37           H  
ATOM    602  O   ASN A  40      -3.828  -3.517  -4.033  1.00 49.37           O  
ATOM    603  CG  ASN A  40      -1.887  -0.256  -4.453  1.00 49.37           C  
ATOM    604  ND2 ASN A  40      -1.344   0.566  -3.588  1.00 49.37           N  
ATOM    605 HD21 ASN A  40      -1.907   0.966  -2.851  1.00 49.37           H  
ATOM    606 HD22 ASN A  40      -0.394   0.847  -3.784  1.00 49.37           H  
ATOM    607  OD1 ASN A  40      -1.202  -0.664  -5.376  1.00 49.37           O  
ATOM    608  N   TYR A  41      -5.341  -3.506  -5.689  1.00 63.27           N  
ATOM    609  H   TYR A  41      -5.699  -2.999  -6.486  1.00 63.27           H  
ATOM    610  CA  TYR A  41      -5.719  -4.919  -5.597  1.00 63.27           C  
ATOM    611  HA  TYR A  41      -5.397  -5.313  -4.634  1.00 63.27           H  
ATOM    612  C   TYR A  41      -4.998  -5.735  -6.681  1.00 63.27           C  
ATOM    613  CB  TYR A  41      -7.250  -5.068  -5.646  1.00 63.27           C  
ATOM    614  HB2 TYR A  41      -7.501  -6.129  -5.637  1.00 63.27           H  
ATOM    615  HB3 TYR A  41      -7.663  -4.640  -4.733  1.00 63.27           H  
ATOM    616  O   TYR A  41      -4.712  -5.228  -7.762  1.00 63.27           O  
ATOM    617  CG  TYR A  41      -7.937  -4.414  -6.834  1.00 63.27           C  
ATOM    618  CD1 TYR A  41      -8.418  -3.095  -6.727  1.00 63.27           C  
ATOM    619  HD1 TYR A  41      -8.324  -2.557  -5.795  1.00 63.27           H  
ATOM    620  CD2 TYR A  41      -8.098  -5.118  -8.043  1.00 63.27           C  
ATOM    621  HD2 TYR A  41      -7.701  -6.118  -8.138  1.00 63.27           H  
ATOM    622  CE1 TYR A  41      -9.029  -2.473  -7.832  1.00 63.27           C  
ATOM    623  HE1 TYR A  41      -9.380  -1.456  -7.739  1.00 63.27           H  
ATOM    624  CE2 TYR A  41      -8.743  -4.515  -9.141  1.00 63.27           C  
ATOM    625  HE2 TYR A  41      -8.846  -5.048 -10.075  1.00 63.27           H  
ATOM    626  OH  TYR A  41      -9.768  -2.559 -10.105  1.00 63.27           O  
ATOM    627  HH  TYR A  41      -9.730  -1.609  -9.972  1.00 63.27           H  
ATOM    628  CZ  TYR A  41      -9.194  -3.182  -9.040  1.00 63.27           C  
ATOM    629  N   ALA A  42      -4.698  -7.004  -6.402  1.00 72.35           N  
ATOM    630  H   ALA A  42      -5.020  -7.398  -5.529  1.00 72.35           H  
ATOM    631  CA  ALA A  42      -4.160  -7.926  -7.404  1.00 72.35           C  
ATOM    632  HA  ALA A  42      -3.401  -7.417  -7.999  1.00 72.35           H  
ATOM    633  C   ALA A  42      -5.264  -8.392  -8.365  1.00 72.35           C  
ATOM    634  CB  ALA A  42      -3.499  -9.100  -6.678  1.00 72.35           C  
ATOM    635  HB1 ALA A  42      -2.703  -8.732  -6.031  1.00 72.35           H  
ATOM    636  HB2 ALA A  42      -3.066  -9.782  -7.410  1.00 72.35           H  
ATOM    637  HB3 ALA A  42      -4.233  -9.639  -6.079  1.00 72.35           H  
ATOM    638  O   ALA A  42      -5.078  -8.415  -9.579  1.00 72.35           O  
ATOM    639  N   ALA A  43      -6.445  -8.699  -7.826  1.00 78.80           N  
ATOM    640  H   ALA A  43      -6.538  -8.664  -6.821  1.00 78.80           H  
ATOM    641  CA  ALA A  43      -7.662  -8.929  -8.594  1.00 78.80           C  
ATOM    642  HA  ALA A  43      -7.660  -8.258  -9.453  1.00 78.80           H  
ATOM    643  C   ALA A  43      -8.897  -8.602  -7.746  1.00 78.80           C  
ATOM    644  CB  ALA A  43      -7.691 -10.376  -9.105  1.00 78.80           C  
ATOM    645  HB1 ALA A  43      -8.647 -10.587  -9.584  1.00 78.80           H  
ATOM    646  HB2 ALA A  43      -6.900 -10.520  -9.841  1.00 78.80           H  
ATOM    647  HB3 ALA A  43      -7.539 -11.070  -8.278  1.00 78.80           H  
ATOM    648  O   ALA A  43      -8.847  -8.615  -6.521  1.00 78.80           O  
ATOM    649  N   LYS A  44     -10.016  -8.312  -8.395  1.00 79.82           N  
ATOM    650  H   LYS A  44      -9.964  -8.272  -9.403  1.00 79.82           H  
ATOM    651  CA  LYS A  44     -11.324  -8.125  -7.779  1.00 79.82           C  
ATOM    652  HA  LYS A  44     -11.259  -8.328  -6.710  1.00 79.82           H  
ATOM    653  C   LYS A  44     -12.284  -9.135  -8.383  1.00 79.82           C  
ATOM    654  CB  LYS A  44     -11.759  -6.669  -7.968  1.00 79.82           C  
ATOM    655  HB2 LYS A  44     -11.869  -6.444  -9.029  1.00 79.82           H  
ATOM    656  HB3 LYS A  44     -10.984  -6.024  -7.555  1.00 79.82           H  
ATOM    657  O   LYS A  44     -12.509  -9.115  -9.592  1.00 79.82           O  
ATOM    658  CG  LYS A  44     -13.080  -6.396  -7.244  1.00 79.82           C  
ATOM    659  HG2 LYS A  44     -13.892  -6.920  -7.750  1.00 79.82           H  
ATOM    660  HG3 LYS A  44     -13.008  -6.765  -6.221  1.00 79.82           H  
ATOM    661  CD  LYS A  44     -13.374  -4.896  -7.222  1.00 79.82           C  
ATOM    662  HD2 LYS A  44     -13.580  -4.536  -8.230  1.00 79.82           H  
ATOM    663  HD3 LYS A  44     -12.499  -4.378  -6.828  1.00 79.82           H  
ATOM    664  CE  LYS A  44     -14.572  -4.645  -6.306  1.00 79.82           C  
ATOM    665  HE2 LYS A  44     -14.520  -5.354  -5.480  1.00 79.82           H  
ATOM    666  HE3 LYS A  44     -15.500  -4.844  -6.843  1.00 79.82           H  
ATOM    667  NZ  LYS A  44     -14.527  -3.274  -5.753  1.00 79.82           N  
ATOM    668  HZ1 LYS A  44     -15.260  -3.146  -5.070  1.00 79.82           H  
ATOM    669  HZ2 LYS A  44     -13.657  -3.163  -5.253  1.00 79.82           H  
ATOM    670  HZ3 LYS A  44     -14.554  -2.565  -6.472  1.00 79.82           H  
ATOM    671  N   VAL A  45     -12.809 -10.020  -7.546  1.00 85.71           N  
ATOM    672  H   VAL A  45     -12.602  -9.922  -6.562  1.00 85.71           H  
ATOM    673  CA  VAL A  45     -13.730 -11.095  -7.916  1.00 85.71           C  
ATOM    674  HA  VAL A  45     -13.801 -11.173  -9.001  1.00 85.71           H  
ATOM    675  C   VAL A  45     -15.101 -10.732  -7.364  1.00 85.71           C  
ATOM    676  CB  VAL A  45     -13.242 -12.451  -7.371  1.00 85.71           C  
ATOM    677  HB  VAL A  45     -13.237 -12.427  -6.282  1.00 85.71           H  
ATOM    678  O   VAL A  45     -15.325 -10.792  -6.154  1.00 85.71           O  
ATOM    679  CG1 VAL A  45     -14.165 -13.580  -7.836  1.00 85.71           C  
ATOM    680 HG11 VAL A  45     -13.801 -14.527  -7.436  1.00 85.71           H  
ATOM    681 HG12 VAL A  45     -15.176 -13.432  -7.458  1.00 85.71           H  
ATOM    682 HG13 VAL A  45     -14.188 -13.638  -8.924  1.00 85.71           H  
ATOM    683  CG2 VAL A  45     -11.819 -12.769  -7.847  1.00 85.71           C  
ATOM    684 HG21 VAL A  45     -11.774 -12.758  -8.936  1.00 85.71           H  
ATOM    685 HG22 VAL A  45     -11.535 -13.757  -7.486  1.00 85.71           H  
ATOM    686 HG23 VAL A  45     -11.110 -12.047  -7.441  1.00 85.71           H  
ATOM    687  N   ASN A  46     -16.009 -10.311  -8.244  1.00 78.43           N  
ATOM    688  H   ASN A  46     -15.746 -10.268  -9.218  1.00 78.43           H  
ATOM    689  CA  ASN A  46     -17.290  -9.714  -7.871  1.00 78.43           C  
ATOM    690  HA  ASN A  46     -17.734  -9.299  -8.776  1.00 78.43           H  
ATOM    691  C   ASN A  46     -17.079  -8.507  -6.935  1.00 78.43           C  
ATOM    692  CB  ASN A  46     -18.248 -10.819  -7.364  1.00 78.43           C  
ATOM    693  HB2 ASN A  46     -19.204 -10.379  -7.078  1.00 78.43           H  
ATOM    694  HB3 ASN A  46     -17.829 -11.315  -6.489  1.00 78.43           H  
ATOM    695  O   ASN A  46     -16.489  -7.502  -7.344  1.00 78.43           O  
ATOM    696  CG  ASN A  46     -18.536 -11.861  -8.429  1.00 78.43           C  
ATOM    697  ND2 ASN A  46     -18.630 -13.118  -8.076  1.00 78.43           N  
ATOM    698 HD21 ASN A  46     -18.889 -13.806  -8.769  1.00 78.43           H  
ATOM    699 HD22 ASN A  46     -18.452 -13.406  -7.124  1.00 78.43           H  
ATOM    700  OD1 ASN A  46     -18.675 -11.535  -9.598  1.00 78.43           O  
ATOM    701  N   ASP A  47     -17.516  -8.608  -5.680  1.00 69.27           N  
ATOM    702  H   ASP A  47     -17.999  -9.454  -5.414  1.00 69.27           H  
ATOM    703  CA  ASP A  47     -17.354  -7.565  -4.662  1.00 69.27           C  
ATOM    704  HA  ASP A  47     -17.140  -6.618  -5.158  1.00 69.27           H  
ATOM    705  C   ASP A  47     -16.166  -7.807  -3.711  1.00 69.27           C  
ATOM    706  CB  ASP A  47     -18.683  -7.384  -3.911  1.00 69.27           C  
ATOM    707  HB2 ASP A  47     -18.523  -6.736  -3.049  1.00 69.27           H  
ATOM    708  HB3 ASP A  47     -19.028  -8.351  -3.546  1.00 69.27           H  
ATOM    709  O   ASP A  47     -15.880  -6.965  -2.859  1.00 69.27           O  
ATOM    710  CG  ASP A  47     -19.756  -6.732  -4.792  1.00 69.27           C  
ATOM    711  OD1 ASP A  47     -19.435  -5.707  -5.443  1.00 69.27           O  
ATOM    712  OD2 ASP A  47     -20.898  -7.236  -4.787  1.00 69.27           O  
ATOM    713  N   GLN A  48     -15.437  -8.919  -3.862  1.00 73.26           N  
ATOM    714  H   GLN A  48     -15.657  -9.541  -4.627  1.00 73.26           H  
ATOM    715  CA  GLN A  48     -14.306  -9.286  -3.005  1.00 73.26           C  
ATOM    716  HA  GLN A  48     -14.375  -8.718  -2.077  1.00 73.26           H  
ATOM    717  C   GLN A  48     -12.975  -8.942  -3.684  1.00 73.26           C  
ATOM    718  CB  GLN A  48     -14.433 -10.770  -2.645  1.00 73.26           C  
ATOM    719  HB2 GLN A  48     -14.150 -11.366  -3.512  1.00 73.26           H  
ATOM    720  HB3 GLN A  48     -15.483 -10.960  -2.421  1.00 73.26           H  
ATOM    721  O   GLN A  48     -12.672  -9.406  -4.783  1.00 73.26           O  
ATOM    722  CG  GLN A  48     -13.612 -11.240  -1.428  1.00 73.26           C  
ATOM    723  HG2 GLN A  48     -13.817 -10.589  -0.578  1.00 73.26           H  
ATOM    724  HG3 GLN A  48     -12.548 -11.188  -1.662  1.00 73.26           H  
ATOM    725  CD  GLN A  48     -13.975 -12.679  -1.043  1.00 73.26           C  
ATOM    726  NE2 GLN A  48     -13.451 -13.228   0.032  1.00 73.26           N  
ATOM    727 HE21 GLN A  48     -12.676 -12.799   0.518  1.00 73.26           H  
ATOM    728 HE22 GLN A  48     -13.727 -14.186   0.194  1.00 73.26           H  
ATOM    729  OE1 GLN A  48     -14.773 -13.324  -1.697  1.00 73.26           O  
ATOM    730  N   GLU A  49     -12.163  -8.111  -3.036  1.00 71.07           N  
ATOM    731  H   GLU A  49     -12.447  -7.754  -2.135  1.00 71.07           H  
ATOM    732  CA  GLU A  49     -10.840  -7.720  -3.531  1.00 71.07           C  
ATOM    733  HA  GLU A  49     -10.808  -7.830  -4.615  1.00 71.07           H  
ATOM    734  C   GLU A  49      -9.753  -8.634  -2.958  1.00 71.07           C  
ATOM    735  CB  GLU A  49     -10.567  -6.239  -3.221  1.00 71.07           C  
ATOM    736  HB2 GLU A  49     -10.811  -6.035  -2.178  1.00 71.07           H  
ATOM    737  HB3 GLU A  49      -9.510  -6.031  -3.384  1.00 71.07           H  
ATOM    738  O   GLU A  49      -9.601  -8.761  -1.744  1.00 71.07           O  
ATOM    739  CG  GLU A  49     -11.395  -5.333  -4.147  1.00 71.07           C  
ATOM    740  HG2 GLU A  49     -11.057  -5.496  -5.170  1.00 71.07           H  
ATOM    741  HG3 GLU A  49     -12.443  -5.631  -4.090  1.00 71.07           H  
ATOM    742  CD  GLU A  49     -11.310  -3.833  -3.834  1.00 71.07           C  
ATOM    743  OE1 GLU A  49     -12.131  -3.099  -4.451  1.00 71.07           O  
ATOM    744  OE2 GLU A  49     -10.481  -3.432  -2.992  1.00 71.07           O  
ATOM    745  N   ILE A  50      -8.964  -9.239  -3.843  1.00 74.81           N  
ATOM    746  H   ILE A  50      -9.144  -9.083  -4.825  1.00 74.81           H  
ATOM    747  CA  ILE A  50      -7.724  -9.936  -3.515  1.00 74.81           C  
ATOM    748  HA  ILE A  50      -7.836 -10.437  -2.553  1.00 74.81           H  
ATOM    749  C   ILE A  50      -6.643  -8.866  -3.394  1.00 74.81           C  
ATOM    750  CB  ILE A  50      -7.381 -11.007  -4.575  1.00 74.81           C  
ATOM    751  HB  ILE A  50      -7.276 -10.524  -5.546  1.00 74.81           H  
ATOM    752  O   ILE A  50      -6.197  -8.278  -4.384  1.00 74.81           O  
ATOM    753  CG1 ILE A  50      -8.508 -12.064  -4.666  1.00 74.81           C  
ATOM    754 HG12 ILE A  50      -8.512 -12.664  -3.756  1.00 74.81           H  
ATOM    755 HG13 ILE A  50      -9.477 -11.572  -4.740  1.00 74.81           H  
ATOM    756  CG2 ILE A  50      -6.040 -11.682  -4.220  1.00 74.81           C  
ATOM    757 HG21 ILE A  50      -5.236 -10.949  -4.154  1.00 74.81           H  
ATOM    758 HG22 ILE A  50      -5.765 -12.398  -4.994  1.00 74.81           H  
ATOM    759 HG23 ILE A  50      -6.126 -12.206  -3.268  1.00 74.81           H  
ATOM    760  CD1 ILE A  50      -8.403 -13.001  -5.874  1.00 74.81           C  
ATOM    761 HD11 ILE A  50      -9.213 -13.729  -5.826  1.00 74.81           H  
ATOM    762 HD12 ILE A  50      -7.453 -13.535  -5.885  1.00 74.81           H  
ATOM    763 HD13 ILE A  50      -8.509 -12.429  -6.796  1.00 74.81           H  
ATOM    764  N   SER A  51      -6.236  -8.577  -2.162  1.00 69.01           N  
ATOM    765  H   SER A  51      -6.670  -9.081  -1.401  1.00 69.01           H  
ATOM    766  CA  SER A  51      -5.227  -7.549  -1.896  1.00 69.01           C  
ATOM    767  HA  SER A  51      -5.552  -6.630  -2.382  1.00 69.01           H  
ATOM    768  C   SER A  51      -3.859  -7.931  -2.474  1.00 69.01           C  
ATOM    769  CB  SER A  51      -5.124  -7.271  -0.395  1.00 69.01           C  
ATOM    770  HB2 SER A  51      -4.485  -6.402  -0.235  1.00 69.01           H  
ATOM    771  HB3 SER A  51      -6.115  -7.049   0.001  1.00 69.01           H  
ATOM    772  O   SER A  51      -3.512  -9.111  -2.565  1.00 69.01           O  
ATOM    773  OG  SER A  51      -4.575  -8.380   0.290  1.00 69.01           O  
ATOM    774  HG  SER A  51      -5.181  -9.115   0.172  1.00 69.01           H  
ATOM    775  N   ARG A  52      -3.024  -6.933  -2.791  1.00 66.71           N  
ATOM    776  H   ARG A  52      -3.368  -5.983  -2.784  1.00 66.71           H  
ATOM    777  CA  ARG A  52      -1.634  -7.180  -3.208  1.00 66.71           C  
ATOM    778  HA  ARG A  52      -1.646  -7.813  -4.096  1.00 66.71           H  
ATOM    779  C   ARG A  52      -0.832  -7.951  -2.152  1.00 66.71           C  
ATOM    780  CB  ARG A  52      -0.975  -5.843  -3.573  1.00 66.71           C  
ATOM    781  HB2 ARG A  52      -1.628  -5.310  -4.264  1.00 66.71           H  
ATOM    782  HB3 ARG A  52      -0.853  -5.237  -2.675  1.00 66.71           H  
ATOM    783  O   ARG A  52      -0.033  -8.804  -2.508  1.00 66.71           O  
ATOM    784  CG  ARG A  52       0.387  -6.040  -4.251  1.00 66.71           C  
ATOM    785  HG2 ARG A  52       0.269  -6.659  -5.140  1.00 66.71           H  
ATOM    786  HG3 ARG A  52       1.078  -6.531  -3.565  1.00 66.71           H  
ATOM    787  CD  ARG A  52       0.967  -4.683  -4.651  1.00 66.71           C  
ATOM    788  HD2 ARG A  52       0.283  -4.209  -5.355  1.00 66.71           H  
ATOM    789  HD3 ARG A  52       1.054  -4.057  -3.763  1.00 66.71           H  
ATOM    790  NE  ARG A  52       2.294  -4.834  -5.268  1.00 66.71           N  
ATOM    791  HE  ARG A  52       2.779  -5.709  -5.130  1.00 66.71           H  
ATOM    792  NH1 ARG A  52       2.461  -2.707  -6.125  1.00 66.71           N  
ATOM    793 HH11 ARG A  52       2.911  -2.077  -6.773  1.00 66.71           H  
ATOM    794 HH12 ARG A  52       1.551  -2.486  -5.748  1.00 66.71           H  
ATOM    795  NH2 ARG A  52       4.041  -4.223  -6.573  1.00 66.71           N  
ATOM    796 HH21 ARG A  52       4.479  -3.582  -7.219  1.00 66.71           H  
ATOM    797 HH22 ARG A  52       4.398  -5.164  -6.483  1.00 66.71           H  
ATOM    798  CZ  ARG A  52       2.926  -3.920  -5.979  1.00 66.71           C  
ATOM    799  N   GLY A  53      -1.093  -7.703  -0.865  1.00 66.26           N  
ATOM    800  H   GLY A  53      -1.792  -7.007  -0.648  1.00 66.26           H  
ATOM    801  CA  GLY A  53      -0.459  -8.440   0.233  1.00 66.26           C  
ATOM    802  HA2 GLY A  53      -0.768  -8.006   1.184  1.00 66.26           H  
ATOM    803  HA3 GLY A  53       0.624  -8.358   0.147  1.00 66.26           H  
ATOM    804  C   GLY A  53      -0.825  -9.928   0.247  1.00 66.26           C  
ATOM    805  O   GLY A  53       0.052 -10.765   0.429  1.00 66.26           O  
ATOM    806  N   GLN A  54      -2.093 -10.275  -0.008  1.00 72.37           N  
ATOM    807  H   GLN A  54      -2.775  -9.554  -0.193  1.00 72.37           H  
ATOM    808  CA  GLN A  54      -2.502 -11.679  -0.164  1.00 72.37           C  
ATOM    809  HA  GLN A  54      -2.183 -12.247   0.710  1.00 72.37           H  
ATOM    810  C   GLN A  54      -1.832 -12.332  -1.376  1.00 72.37           C  
ATOM    811  CB  GLN A  54      -4.026 -11.790  -0.299  1.00 72.37           C  
ATOM    812  HB2 GLN A  54      -4.393 -10.984  -0.934  1.00 72.37           H  
ATOM    813  HB3 GLN A  54      -4.273 -12.734  -0.784  1.00 72.37           H  
ATOM    814  O   GLN A  54      -1.348 -13.455  -1.259  1.00 72.37           O  
ATOM    815  CG  GLN A  54      -4.734 -11.771   1.062  1.00 72.37           C  
ATOM    816  HG2 GLN A  54      -4.454 -12.665   1.620  1.00 72.37           H  
ATOM    817  HG3 GLN A  54      -4.426 -10.897   1.634  1.00 72.37           H  
ATOM    818  CD  GLN A  54      -6.247 -11.730   0.891  1.00 72.37           C  
ATOM    819  NE2 GLN A  54      -7.004 -12.443   1.694  1.00 72.37           N  
ATOM    820 HE21 GLN A  54      -7.990 -12.447   1.474  1.00 72.37           H  
ATOM    821 HE22 GLN A  54      -6.596 -13.110   2.333  1.00 72.37           H  
ATOM    822  OE1 GLN A  54      -6.765 -11.011   0.050  1.00 72.37           O  
ATOM    823  N   PHE A  55      -1.758 -11.624  -2.507  1.00 80.75           N  
ATOM    824  H   PHE A  55      -2.199 -10.717  -2.544  1.00 80.75           H  
ATOM    825  CA  PHE A  55      -1.096 -12.128  -3.709  1.00 80.75           C  
ATOM    826  HA  PHE A  55      -1.522 -13.100  -3.961  1.00 80.75           H  
ATOM    827  C   PHE A  55       0.406 -12.357  -3.502  1.00 80.75           C  
ATOM    828  CB  PHE A  55      -1.368 -11.178  -4.876  1.00 80.75           C  
ATOM    829  HB2 PHE A  55      -2.439 -11.186  -5.083  1.00 80.75           H  
ATOM    830  HB3 PHE A  55      -1.086 -10.165  -4.591  1.00 80.75           H  
ATOM    831  O   PHE A  55       0.895 -13.439  -3.813  1.00 80.75           O  
ATOM    832  CG  PHE A  55      -0.625 -11.562  -6.138  1.00 80.75           C  
ATOM    833  CD1 PHE A  55       0.497 -10.819  -6.554  1.00 80.75           C  
ATOM    834  HD1 PHE A  55       0.824  -9.959  -5.989  1.00 80.75           H  
ATOM    835  CD2 PHE A  55      -1.018 -12.702  -6.861  1.00 80.75           C  
ATOM    836  HD2 PHE A  55      -1.863 -13.291  -6.535  1.00 80.75           H  
ATOM    837  CE1 PHE A  55       1.214 -11.207  -7.699  1.00 80.75           C  
ATOM    838  HE1 PHE A  55       2.075 -10.637  -8.015  1.00 80.75           H  
ATOM    839  CE2 PHE A  55      -0.292 -13.098  -7.995  1.00 80.75           C  
ATOM    840  HE2 PHE A  55      -0.575 -13.992  -8.532  1.00 80.75           H  
ATOM    841  CZ  PHE A  55       0.816 -12.347  -8.417  1.00 80.75           C  
ATOM    842  HZ  PHE A  55       1.374 -12.655  -9.288  1.00 80.75           H  
ATOM    843  N   GLU A  56       1.135 -11.395  -2.929  1.00 75.37           N  
ATOM    844  H   GLU A  56       0.702 -10.510  -2.705  1.00 75.37           H  
ATOM    845  CA  GLU A  56       2.573 -11.558  -2.684  1.00 75.37           C  
ATOM    846  HA  GLU A  56       3.045 -11.897  -3.607  1.00 75.37           H  
ATOM    847  C   GLU A  56       2.868 -12.642  -1.643  1.00 75.37           C  
ATOM    848  CB  GLU A  56       3.241 -10.234  -2.279  1.00 75.37           C  
ATOM    849  HB2 GLU A  56       2.667  -9.744  -1.492  1.00 75.37           H  
ATOM    850  HB3 GLU A  56       4.227 -10.482  -1.887  1.00 75.37           H  
ATOM    851  O   GLU A  56       3.814 -13.408  -1.819  1.00 75.37           O  
ATOM    852  CG  GLU A  56       3.417  -9.285  -3.480  1.00 75.37           C  
ATOM    853  HG2 GLU A  56       2.453  -8.836  -3.721  1.00 75.37           H  
ATOM    854  HG3 GLU A  56       3.728  -9.873  -4.344  1.00 75.37           H  
ATOM    855  CD  GLU A  56       4.463  -8.175  -3.267  1.00 75.37           C  
ATOM    856  OE1 GLU A  56       4.603  -7.334  -4.196  1.00 75.37           O  
ATOM    857  OE2 GLU A  56       5.104  -8.140  -2.194  1.00 75.37           O  
ATOM    858  N   ASN A  57       2.048 -12.778  -0.596  1.00 73.46           N  
ATOM    859  H   ASN A  57       1.303 -12.108  -0.465  1.00 73.46           H  
ATOM    860  CA  ASN A  57       2.204 -13.868   0.370  1.00 73.46           C  
ATOM    861  HA  ASN A  57       3.235 -13.878   0.726  1.00 73.46           H  
ATOM    862  C   ASN A  57       1.962 -15.238  -0.274  1.00 73.46           C  
ATOM    863  CB  ASN A  57       1.271 -13.642   1.568  1.00 73.46           C  
ATOM    864  HB2 ASN A  57       1.184 -14.572   2.130  1.00 73.46           H  
ATOM    865  HB3 ASN A  57       0.277 -13.366   1.215  1.00 73.46           H  
ATOM    866  O   ASN A  57       2.764 -16.151  -0.075  1.00 73.46           O  
ATOM    867  CG  ASN A  57       1.782 -12.589   2.533  1.00 73.46           C  
ATOM    868  ND2 ASN A  57       0.935 -12.110   3.413  1.00 73.46           N  
ATOM    869 HD21 ASN A  57      -0.025 -12.423   3.419  1.00 73.46           H  
ATOM    870 HD22 ASN A  57       1.315 -11.440   4.068  1.00 73.46           H  
ATOM    871  OD1 ASN A  57       2.943 -12.214   2.557  1.00 73.46           O  
ATOM    872  N   ALA A  58       0.901 -15.381  -1.075  1.00 80.02           N  
ATOM    873  H   ALA A  58       0.271 -14.603  -1.208  1.00 80.02           H  
ATOM    874  CA  ALA A  58       0.628 -16.617  -1.805  1.00 80.02           C  
ATOM    875  HA  ALA A  58       0.579 -17.444  -1.096  1.00 80.02           H  
ATOM    876  C   ALA A  58       1.744 -16.930  -2.813  1.00 80.02           C  
ATOM    877  CB  ALA A  58      -0.731 -16.487  -2.493  1.00 80.02           C  
ATOM    878  HB1 ALA A  58      -1.500 -16.254  -1.757  1.00 80.02           H  
ATOM    879  HB2 ALA A  58      -0.986 -17.427  -2.983  1.00 80.02           H  
ATOM    880  HB3 ALA A  58      -0.687 -15.693  -3.239  1.00 80.02           H  
ATOM    881  O   ALA A  58       2.190 -18.071  -2.904  1.00 80.02           O  
ATOM    882  N   PHE A  59       2.258 -15.912  -3.508  1.00 83.38           N  
ATOM    883  H   PHE A  59       1.829 -15.002  -3.417  1.00 83.38           H  
ATOM    884  CA  PHE A  59       3.351 -16.061  -4.464  1.00 83.38           C  
ATOM    885  HA  PHE A  59       3.096 -16.854  -5.167  1.00 83.38           H  
ATOM    886  C   PHE A  59       4.655 -16.479  -3.786  1.00 83.38           C  
ATOM    887  CB  PHE A  59       3.529 -14.754  -5.242  1.00 83.38           C  
ATOM    888  HB2 PHE A  59       2.604 -14.523  -5.770  1.00 83.38           H  
ATOM    889  HB3 PHE A  59       3.724 -13.942  -4.542  1.00 83.38           H  
ATOM    890  O   PHE A  59       5.314 -17.404  -4.249  1.00 83.38           O  
ATOM    891  CG  PHE A  59       4.656 -14.825  -6.247  1.00 83.38           C  
ATOM    892  CD1 PHE A  59       5.894 -14.211  -5.974  1.00 83.38           C  
ATOM    893  HD1 PHE A  59       6.042 -13.674  -5.049  1.00 83.38           H  
ATOM    894  CD2 PHE A  59       4.478 -15.554  -7.436  1.00 83.38           C  
ATOM    895  HD2 PHE A  59       3.538 -16.047  -7.637  1.00 83.38           H  
ATOM    896  CE1 PHE A  59       6.941 -14.299  -6.909  1.00 83.38           C  
ATOM    897  HE1 PHE A  59       7.887 -13.820  -6.706  1.00 83.38           H  
ATOM    898  CE2 PHE A  59       5.527 -15.650  -8.363  1.00 83.38           C  
ATOM    899  HE2 PHE A  59       5.394 -16.208  -9.279  1.00 83.38           H  
ATOM    900  CZ  PHE A  59       6.747 -15.010  -8.105  1.00 83.38           C  
ATOM    901  HZ  PHE A  59       7.534 -15.075  -8.842  1.00 83.38           H  
ATOM    902  N   ASN A  60       5.009 -15.855  -2.661  1.00 79.63           N  
ATOM    903  H   ASN A  60       4.445 -15.079  -2.343  1.00 79.63           H  
ATOM    904  CA  ASN A  60       6.192 -16.228  -1.890  1.00 79.63           C  
ATOM    905  HA  ASN A  60       7.053 -16.260  -2.558  1.00 79.63           H  
ATOM    906  C   ASN A  60       6.059 -17.631  -1.281  1.00 79.63           C  
ATOM    907  CB  ASN A  60       6.448 -15.163  -0.813  1.00 79.63           C  
ATOM    908  HB2 ASN A  60       7.180 -15.543  -0.100  1.00 79.63           H  
ATOM    909  HB3 ASN A  60       5.523 -14.957  -0.275  1.00 79.63           H  
ATOM    910  O   ASN A  60       7.044 -18.363  -1.224  1.00 79.63           O  
ATOM    911  CG  ASN A  60       7.015 -13.874  -1.386  1.00 79.63           C  
ATOM    912  ND2 ASN A  60       6.699 -12.747  -0.793  1.00 79.63           N  
ATOM    913 HD21 ASN A  60       5.971 -12.736  -0.093  1.00 79.63           H  
ATOM    914 HD22 ASN A  60       7.011 -11.898  -1.243  1.00 79.63           H  
ATOM    915  OD1 ASN A  60       7.773 -13.863  -2.345  1.00 79.63           O  
ATOM    916  N   SER A  61       4.855 -18.029  -0.859  1.00 80.87           N  
ATOM    917  H   SER A  61       4.086 -17.376  -0.902  1.00 80.87           H  
ATOM    918  CA  SER A  61       4.593 -19.385  -0.367  1.00 80.87           C  
ATOM    919  HA  SER A  61       5.326 -19.615   0.407  1.00 80.87           H  
ATOM    920  C   SER A  61       4.754 -20.428  -1.476  1.00 80.87           C  
ATOM    921  CB  SER A  61       3.198 -19.456   0.258  1.00 80.87           C  
ATOM    922  HB2 SER A  61       3.061 -18.611   0.934  1.00 80.87           H  
ATOM    923  HB3 SER A  61       2.439 -19.406  -0.523  1.00 80.87           H  
ATOM    924  O   SER A  61       5.467 -21.413  -1.282  1.00 80.87           O  
ATOM    925  OG  SER A  61       3.048 -20.654   0.993  1.00 80.87           O  
ATOM    926  HG  SER A  61       3.667 -20.656   1.727  1.00 80.87           H  
ATOM    927  N   GLU A  62       4.186 -20.181  -2.660  1.00 81.83           N  
ATOM    928  H   GLU A  62       3.583 -19.378  -2.761  1.00 81.83           H  
ATOM    929  CA  GLU A  62       4.320 -21.084  -3.808  1.00 81.83           C  
ATOM    930  HA  GLU A  62       4.052 -22.088  -3.478  1.00 81.83           H  
ATOM    931  C   GLU A  62       5.769 -21.138  -4.311  1.00 81.83           C  
ATOM    932  CB  GLU A  62       3.345 -20.661  -4.920  1.00 81.83           C  
ATOM    933  HB2 GLU A  62       3.745 -19.790  -5.439  1.00 81.83           H  
ATOM    934  HB3 GLU A  62       2.392 -20.373  -4.476  1.00 81.83           H  
ATOM    935  O   GLU A  62       6.301 -22.220  -4.548  1.00 81.83           O  
ATOM    936  CG  GLU A  62       3.083 -21.784  -5.939  1.00 81.83           C  
ATOM    937  HG2 GLU A  62       2.447 -21.385  -6.729  1.00 81.83           H  
ATOM    938  HG3 GLU A  62       4.030 -22.071  -6.396  1.00 81.83           H  
ATOM    939  CD  GLU A  62       2.394 -23.026  -5.329  1.00 81.83           C  
ATOM    940  OE1 GLU A  62       2.699 -24.157  -5.761  1.00 81.83           O  
ATOM    941  OE2 GLU A  62       1.545 -22.889  -4.413  1.00 81.83           O  
ATOM    942  N   ARG A  63       6.458 -19.991  -4.366  1.00 79.53           N  
ATOM    943  H   ARG A  63       5.954 -19.134  -4.189  1.00 79.53           H  
ATOM    944  CA  ARG A  63       7.894 -19.910  -4.661  1.00 79.53           C  
ATOM    945  HA  ARG A  63       8.078 -20.346  -5.643  1.00 79.53           H  
ATOM    946  C   ARG A  63       8.720 -20.739  -3.677  1.00 79.53           C  
ATOM    947  CB  ARG A  63       8.324 -18.434  -4.695  1.00 79.53           C  
ATOM    948  HB2 ARG A  63       7.877 -17.905  -3.853  1.00 79.53           H  
ATOM    949  HB3 ARG A  63       7.967 -17.983  -5.621  1.00 79.53           H  
ATOM    950  O   ARG A  63       9.556 -21.522  -4.113  1.00 79.53           O  
ATOM    951  CG  ARG A  63       9.842 -18.282  -4.590  1.00 79.53           C  
ATOM    952  HG2 ARG A  63      10.343 -18.942  -5.299  1.00 79.53           H  
ATOM    953  HG3 ARG A  63      10.147 -18.581  -3.587  1.00 79.53           H  
ATOM    954  CD  ARG A  63      10.311 -16.849  -4.796  1.00 79.53           C  
ATOM    955  HD2 ARG A  63      10.203 -16.581  -5.847  1.00 79.53           H  
ATOM    956  HD3 ARG A  63       9.698 -16.186  -4.185  1.00 79.53           H  
ATOM    957  NE  ARG A  63      11.716 -16.758  -4.374  1.00 79.53           N  
ATOM    958  HE  ARG A  63      12.143 -17.622  -4.073  1.00 79.53           H  
ATOM    959  NH1 ARG A  63      11.979 -14.491  -4.578  1.00 79.53           N  
ATOM    960 HH11 ARG A  63      11.009 -14.422  -4.849  1.00 79.53           H  
ATOM    961 HH12 ARG A  63      12.557 -13.667  -4.495  1.00 79.53           H  
ATOM    962  NH2 ARG A  63      13.670 -15.760  -3.832  1.00 79.53           N  
ATOM    963 HH21 ARG A  63      14.262 -14.943  -3.775  1.00 79.53           H  
ATOM    964 HH22 ARG A  63      14.030 -16.667  -3.574  1.00 79.53           H  
ATOM    965  CZ  ARG A  63      12.446 -15.669  -4.266  1.00 79.53           C  
ATOM    966  N   ASN A  64       8.496 -20.596  -2.370  1.00 81.52           N  
ATOM    967  H   ASN A  64       7.814 -19.915  -2.069  1.00 81.52           H  
ATOM    968  CA  ASN A  64       9.233 -21.363  -1.362  1.00 81.52           C  
ATOM    969  HA  ASN A  64      10.303 -21.237  -1.527  1.00 81.52           H  
ATOM    970  C   ASN A  64       8.952 -22.866  -1.477  1.00 81.52           C  
ATOM    971  CB  ASN A  64       8.877 -20.849   0.043  1.00 81.52           C  
ATOM    972  HB2 ASN A  64       9.176 -21.596   0.779  1.00 81.52           H  
ATOM    973  HB3 ASN A  64       7.798 -20.710   0.121  1.00 81.52           H  
ATOM    974  O   ASN A  64       9.869 -23.673  -1.332  1.00 81.52           O  
ATOM    975  CG  ASN A  64       9.584 -19.559   0.416  1.00 81.52           C  
ATOM    976  ND2 ASN A  64       9.120 -18.887   1.442  1.00 81.52           N  
ATOM    977 HD21 ASN A  64       9.611 -18.032   1.663  1.00 81.52           H  
ATOM    978 HD22 ASN A  64       8.281 -19.194   1.914  1.00 81.52           H  
ATOM    979  OD1 ASN A  64      10.575 -19.148  -0.162  1.00 81.52           O  
ATOM    980  N   ARG A  65       7.704 -23.248  -1.779  1.00 81.42           N  
ATOM    981  H   ARG A  65       6.992 -22.537  -1.861  1.00 81.42           H  
ATOM    982  CA  ARG A  65       7.327 -24.645  -2.019  1.00 81.42           C  
ATOM    983  HA  ARG A  65       7.629 -25.242  -1.158  1.00 81.42           H  
ATOM    984  C   ARG A  65       8.056 -25.221  -3.232  1.00 81.42           C  
ATOM    985  CB  ARG A  65       5.805 -24.724  -2.188  1.00 81.42           C  
ATOM    986  HB2 ARG A  65       5.511 -24.246  -3.122  1.00 81.42           H  
ATOM    987  HB3 ARG A  65       5.325 -24.195  -1.364  1.00 81.42           H  
ATOM    988  O   ARG A  65       8.597 -26.321  -3.154  1.00 81.42           O  
ATOM    989  CG  ARG A  65       5.322 -26.176  -2.184  1.00 81.42           C  
ATOM    990  HG2 ARG A  65       5.829 -26.746  -2.962  1.00 81.42           H  
ATOM    991  HG3 ARG A  65       5.537 -26.622  -1.213  1.00 81.42           H  
ATOM    992  CD  ARG A  65       3.820 -26.210  -2.450  1.00 81.42           C  
ATOM    993  HD2 ARG A  65       3.317 -25.554  -1.740  1.00 81.42           H  
ATOM    994  HD3 ARG A  65       3.640 -25.837  -3.459  1.00 81.42           H  
ATOM    995  NE  ARG A  65       3.298 -27.580  -2.313  1.00 81.42           N  
ATOM    996  HE  ARG A  65       3.949 -28.284  -1.995  1.00 81.42           H  
ATOM    997  NH1 ARG A  65       1.209 -27.122  -3.118  1.00 81.42           N  
ATOM    998 HH11 ARG A  65       1.573 -26.232  -3.427  1.00 81.42           H  
ATOM    999 HH12 ARG A  65       0.339 -27.457  -3.507  1.00 81.42           H  
ATOM   1000  NH2 ARG A  65       1.700 -29.196  -2.429  1.00 81.42           N  
ATOM   1001 HH21 ARG A  65       2.362 -29.870  -2.072  1.00 81.42           H  
ATOM   1002 HH22 ARG A  65       0.768 -29.486  -2.686  1.00 81.42           H  
ATOM   1003  CZ  ARG A  65       2.073 -27.959  -2.615  1.00 81.42           C  
ATOM   1004  N   MET A  66       8.117 -24.467  -4.325  1.00 79.58           N  
ATOM   1005  H   MET A  66       7.610 -23.593  -4.337  1.00 79.58           H  
ATOM   1006  CA  MET A  66       8.830 -24.878  -5.531  1.00 79.58           C  
ATOM   1007  HA  MET A  66       8.500 -25.882  -5.797  1.00 79.58           H  
ATOM   1008  C   MET A  66      10.341 -24.940  -5.319  1.00 79.58           C  
ATOM   1009  CB  MET A  66       8.505 -23.920  -6.676  1.00 79.58           C  
ATOM   1010  HB2 MET A  66       9.404 -23.376  -6.963  1.00 79.58           H  
ATOM   1011  HB3 MET A  66       7.758 -23.187  -6.371  1.00 79.58           H  
ATOM   1012  O   MET A  66      10.978 -25.877  -5.784  1.00 79.58           O  
ATOM   1013  CG  MET A  66       7.990 -24.700  -7.881  1.00 79.58           C  
ATOM   1014  HG2 MET A  66       8.724 -25.457  -8.158  1.00 79.58           H  
ATOM   1015  HG3 MET A  66       7.068 -25.215  -7.613  1.00 79.58           H  
ATOM   1016  SD  MET A  66       7.685 -23.639  -9.303  1.00 79.58           S  
ATOM   1017  CE  MET A  66       6.216 -22.844  -8.631  1.00 79.58           C  
ATOM   1018  HE1 MET A  66       5.391 -22.987  -9.329  1.00 79.58           H  
ATOM   1019  HE2 MET A  66       6.436 -21.791  -8.454  1.00 79.58           H  
ATOM   1020  HE3 MET A  66       5.919 -23.298  -7.686  1.00 79.58           H  
ATOM   1021  N   GLN A  67      10.908 -23.995  -4.570  1.00 79.35           N  
ATOM   1022  H   GLN A  67      10.344 -23.209  -4.278  1.00 79.35           H  
ATOM   1023  CA  GLN A  67      12.330 -23.982  -4.235  1.00 79.35           C  
ATOM   1024  HA  GLN A  67      12.894 -24.076  -5.162  1.00 79.35           H  
ATOM   1025  C   GLN A  67      12.714 -25.179  -3.346  1.00 79.35           C  
ATOM   1026  CB  GLN A  67      12.659 -22.619  -3.602  1.00 79.35           C  
ATOM   1027  HB2 GLN A  67      12.211 -21.840  -4.218  1.00 79.35           H  
ATOM   1028  HB3 GLN A  67      12.237 -22.559  -2.599  1.00 79.35           H  
ATOM   1029  O   GLN A  67      13.785 -25.750  -3.523  1.00 79.35           O  
ATOM   1030  CG  GLN A  67      14.168 -22.357  -3.550  1.00 79.35           C  
ATOM   1031  HG2 GLN A  67      14.629 -23.040  -2.836  1.00 79.35           H  
ATOM   1032  HG3 GLN A  67      14.597 -22.560  -4.531  1.00 79.35           H  
ATOM   1033  CD  GLN A  67      14.534 -20.924  -3.163  1.00 79.35           C  
ATOM   1034  NE2 GLN A  67      15.809 -20.605  -3.179  1.00 79.35           N  
ATOM   1035 HE21 GLN A  67      16.068 -19.674  -2.886  1.00 79.35           H  
ATOM   1036 HE22 GLN A  67      16.493 -21.297  -3.450  1.00 79.35           H  
ATOM   1037  OE1 GLN A  67      13.718 -20.059  -2.862  1.00 79.35           O  
ATOM   1038  N   GLN A  68      11.825 -25.622  -2.447  1.00 80.14           N  
ATOM   1039  H   GLN A  68      10.979 -25.089  -2.301  1.00 80.14           H  
ATOM   1040  CA  GLN A  68      12.014 -26.863  -1.685  1.00 80.14           C  
ATOM   1041  HA  GLN A  68      13.024 -26.875  -1.275  1.00 80.14           H  
ATOM   1042  C   GLN A  68      11.890 -28.130  -2.543  1.00 80.14           C  
ATOM   1043  CB  GLN A  68      11.009 -26.938  -0.525  1.00 80.14           C  
ATOM   1044  HB2 GLN A  68      10.027 -26.607  -0.863  1.00 80.14           H  
ATOM   1045  HB3 GLN A  68      10.925 -27.974  -0.199  1.00 80.14           H  
ATOM   1046  O   GLN A  68      12.590 -29.101  -2.271  1.00 80.14           O  
ATOM   1047  CG  GLN A  68      11.457 -26.105   0.681  1.00 80.14           C  
ATOM   1048  HG2 GLN A  68      12.438 -26.451   1.007  1.00 80.14           H  
ATOM   1049  HG3 GLN A  68      11.544 -25.059   0.388  1.00 80.14           H  
ATOM   1050  CD  GLN A  68      10.494 -26.201   1.861  1.00 80.14           C  
ATOM   1051  NE2 GLN A  68      10.832 -25.603   2.982  1.00 80.14           N  
ATOM   1052 HE21 GLN A  68      11.711 -25.111   3.051  1.00 80.14           H  
ATOM   1053 HE22 GLN A  68      10.179 -25.705   3.746  1.00 80.14           H  
ATOM   1054  OE1 GLN A  68       9.430 -26.799   1.822  1.00 80.14           O  
ATOM   1055  N   GLN A  69      11.009 -28.148  -3.550  1.00 75.68           N  
ATOM   1056  H   GLN A  69      10.425 -27.338  -3.698  1.00 75.68           H  
ATOM   1057  CA  GLN A  69      10.820 -29.323  -4.412  1.00 75.68           C  
ATOM   1058  HA  GLN A  69      10.917 -30.223  -3.805  1.00 75.68           H  
ATOM   1059  C   GLN A  69      11.879 -29.459  -5.514  1.00 75.68           C  
ATOM   1060  CB  GLN A  69       9.415 -29.311  -5.034  1.00 75.68           C  
ATOM   1061  HB2 GLN A  69       9.141 -28.297  -5.324  1.00 75.68           H  
ATOM   1062  HB3 GLN A  69       9.424 -29.929  -5.932  1.00 75.68           H  
ATOM   1063  O   GLN A  69      12.299 -30.576  -5.798  1.00 75.68           O  
ATOM   1064  CG  GLN A  69       8.367 -29.898  -4.080  1.00 75.68           C  
ATOM   1065  HG2 GLN A  69       8.701 -30.883  -3.754  1.00 75.68           H  
ATOM   1066  HG3 GLN A  69       8.273 -29.258  -3.203  1.00 75.68           H  
ATOM   1067  CD  GLN A  69       6.994 -30.043  -4.732  1.00 75.68           C  
ATOM   1068  NE2 GLN A  69       6.163 -30.946  -4.258  1.00 75.68           N  
ATOM   1069 HE21 GLN A  69       6.487 -31.606  -3.566  1.00 75.68           H  
ATOM   1070 HE22 GLN A  69       5.338 -31.086  -4.824  1.00 75.68           H  
ATOM   1071  OE1 GLN A  69       6.618 -29.360  -5.666  1.00 75.68           O  
ATOM   1072  N   LEU A  70      12.294 -28.355  -6.141  1.00 74.05           N  
ATOM   1073  H   LEU A  70      11.882 -27.472  -5.873  1.00 74.05           H  
ATOM   1074  CA  LEU A  70      13.218 -28.353  -7.283  1.00 74.05           C  
ATOM   1075  HA  LEU A  70      13.208 -29.336  -7.753  1.00 74.05           H  
ATOM   1076  C   LEU A  70      14.682 -28.111  -6.884  1.00 74.05           C  
ATOM   1077  CB  LEU A  70      12.732 -27.320  -8.318  1.00 74.05           C  
ATOM   1078  HB2 LEU A  70      13.524 -27.135  -9.043  1.00 74.05           H  
ATOM   1079  HB3 LEU A  70      12.540 -26.383  -7.795  1.00 74.05           H  
ATOM   1080  O   LEU A  70      15.567 -28.302  -7.717  1.00 74.05           O  
ATOM   1081  CG  LEU A  70      11.464 -27.739  -9.084  1.00 74.05           C  
ATOM   1082  HG  LEU A  70      10.724 -28.137  -8.391  1.00 74.05           H  
ATOM   1083  CD1 LEU A  70      10.862 -26.516  -9.774  1.00 74.05           C  
ATOM   1084 HD11 LEU A  70      11.578 -26.112 -10.490  1.00 74.05           H  
ATOM   1085 HD12 LEU A  70      10.641 -25.752  -9.029  1.00 74.05           H  
ATOM   1086 HD13 LEU A  70       9.944 -26.793 -10.292  1.00 74.05           H  
ATOM   1087  CD2 LEU A  70      11.770 -28.784 -10.159  1.00 74.05           C  
ATOM   1088 HD21 LEU A  70      12.509 -28.400 -10.862  1.00 74.05           H  
ATOM   1089 HD22 LEU A  70      10.858 -29.037 -10.701  1.00 74.05           H  
ATOM   1090 HD23 LEU A  70      12.165 -29.691  -9.701  1.00 74.05           H  
ATOM   1091  N   GLY A  71      14.961 -27.705  -5.639  1.00 63.88           N  
ATOM   1092  H   GLY A  71      14.197 -27.511  -5.007  1.00 63.88           H  
ATOM   1093  CA  GLY A  71      16.323 -27.444  -5.165  1.00 63.88           C  
ATOM   1094  HA2 GLY A  71      16.284 -26.996  -4.172  1.00 63.88           H  
ATOM   1095  HA3 GLY A  71      16.866 -28.387  -5.101  1.00 63.88           H  
ATOM   1096  C   GLY A  71      17.074 -26.486  -6.095  1.00 63.88           C  
ATOM   1097  O   GLY A  71      16.584 -25.395  -6.392  1.00 63.88           O  
ATOM   1098  N   ASP A  72      18.229 -26.923  -6.602  1.00 64.44           N  
ATOM   1099  H   ASP A  72      18.589 -27.816  -6.296  1.00 64.44           H  
ATOM   1100  CA  ASP A  72      19.085 -26.131  -7.497  1.00 64.44           C  
ATOM   1101  HA  ASP A  72      19.240 -25.150  -7.049  1.00 64.44           H  
ATOM   1102  C   ASP A  72      18.477 -25.889  -8.890  1.00 64.44           C  
ATOM   1103  CB  ASP A  72      20.458 -26.809  -7.634  1.00 64.44           C  
ATOM   1104  HB2 ASP A  72      21.031 -26.289  -8.402  1.00 64.44           H  
ATOM   1105  HB3 ASP A  72      20.316 -27.840  -7.960  1.00 64.44           H  
ATOM   1106  O   ASP A  72      18.731 -24.840  -9.485  1.00 64.44           O  
ATOM   1107  CG  ASP A  72      21.272 -26.777  -6.336  1.00 64.44           C  
ATOM   1108  OD1 ASP A  72      21.170 -25.768  -5.604  1.00 64.44           O  
ATOM   1109  OD2 ASP A  72      21.965 -27.784  -6.074  1.00 64.44           O  
ATOM   1110  N   GLN A  73      17.611 -26.782  -9.394  1.00 67.92           N  
ATOM   1111  H   GLN A  73      17.351 -27.576  -8.827  1.00 67.92           H  
ATOM   1112  CA  GLN A  73      16.929 -26.586 -10.688  1.00 67.92           C  
ATOM   1113  HA  GLN A  73      17.674 -26.377 -11.455  1.00 67.92           H  
ATOM   1114  C   GLN A  73      15.969 -25.389 -10.665  1.00 67.92           C  
ATOM   1115  CB  GLN A  73      16.141 -27.842 -11.093  1.00 67.92           C  
ATOM   1116  HB2 GLN A  73      15.507 -28.166 -10.267  1.00 67.92           H  
ATOM   1117  HB3 GLN A  73      15.493 -27.589 -11.931  1.00 67.92           H  
ATOM   1118  O   GLN A  73      15.653 -24.817 -11.710  1.00 67.92           O  
ATOM   1119  CG  GLN A  73      17.046 -28.994 -11.541  1.00 67.92           C  
ATOM   1120  HG2 GLN A  73      17.693 -29.296 -10.717  1.00 67.92           H  
ATOM   1121  HG3 GLN A  73      17.673 -28.648 -12.362  1.00 67.92           H  
ATOM   1122  CD  GLN A  73      16.252 -30.213 -12.005  1.00 67.92           C  
ATOM   1123  NE2 GLN A  73      16.849 -31.075 -12.800  1.00 67.92           N  
ATOM   1124 HE21 GLN A  73      17.781 -30.882 -13.138  1.00 67.92           H  
ATOM   1125 HE22 GLN A  73      16.284 -31.853 -13.108  1.00 67.92           H  
ATOM   1126  OE1 GLN A  73      15.099 -30.435 -11.671  1.00 67.92           O  
ATOM   1127  N   TYR A  74      15.517 -24.968  -9.477  1.00 73.71           N  
ATOM   1128  H   TYR A  74      15.836 -25.437  -8.642  1.00 73.71           H  
ATOM   1129  CA  TYR A  74      14.674 -23.783  -9.350  1.00 73.71           C  
ATOM   1130  HA  TYR A  74      13.799 -23.912  -9.987  1.00 73.71           H  
ATOM   1131  C   TYR A  74      15.399 -22.514  -9.813  1.00 73.71           C  
ATOM   1132  CB  TYR A  74      14.203 -23.622  -7.900  1.00 73.71           C  
ATOM   1133  HB2 TYR A  74      13.751 -24.553  -7.556  1.00 73.71           H  
ATOM   1134  HB3 TYR A  74      15.065 -23.420  -7.264  1.00 73.71           H  
ATOM   1135  O   TYR A  74      14.766 -21.627 -10.375  1.00 73.71           O  
ATOM   1136  CG  TYR A  74      13.193 -22.503  -7.744  1.00 73.71           C  
ATOM   1137  CD1 TYR A  74      13.605 -21.242  -7.273  1.00 73.71           C  
ATOM   1138  HD1 TYR A  74      14.635 -21.091  -6.984  1.00 73.71           H  
ATOM   1139  CD2 TYR A  74      11.865 -22.698  -8.166  1.00 73.71           C  
ATOM   1140  HD2 TYR A  74      11.561 -23.658  -8.555  1.00 73.71           H  
ATOM   1141  CE1 TYR A  74      12.695 -20.169  -7.241  1.00 73.71           C  
ATOM   1142  HE1 TYR A  74      13.027 -19.193  -6.916  1.00 73.71           H  
ATOM   1143  CE2 TYR A  74      10.952 -21.628  -8.135  1.00 73.71           C  
ATOM   1144  HE2 TYR A  74       9.944 -21.751  -8.504  1.00 73.71           H  
ATOM   1145  OH  TYR A  74      10.506 -19.315  -7.740  1.00 73.71           O  
ATOM   1146  HH  TYR A  74      10.983 -18.483  -7.696  1.00 73.71           H  
ATOM   1147  CZ  TYR A  74      11.368 -20.362  -7.684  1.00 73.71           C  
ATOM   1148  N   SER A  75      16.717 -22.427  -9.612  1.00 67.80           N  
ATOM   1149  H   SER A  75      17.193 -23.201  -9.170  1.00 67.80           H  
ATOM   1150  CA  SER A  75      17.533 -21.272 -10.012  1.00 67.80           C  
ATOM   1151  HA  SER A  75      17.162 -20.384  -9.500  1.00 67.80           H  
ATOM   1152  C   SER A  75      17.463 -21.019 -11.518  1.00 67.80           C  
ATOM   1153  CB  SER A  75      19.011 -21.468  -9.639  1.00 67.80           C  
ATOM   1154  HB2 SER A  75      19.555 -21.888 -10.485  1.00 67.80           H  
ATOM   1155  HB3 SER A  75      19.450 -20.499  -9.403  1.00 67.80           H  
ATOM   1156  O   SER A  75      17.276 -19.881 -11.941  1.00 67.80           O  
ATOM   1157  OG  SER A  75      19.185 -22.345  -8.548  1.00 67.80           O  
ATOM   1158  HG  SER A  75      19.227 -23.244  -8.884  1.00 67.80           H  
ATOM   1159  N   GLU A  76      17.567 -22.086 -12.318  1.00 65.32           N  
ATOM   1160  H   GLU A  76      17.698 -22.997 -11.902  1.00 65.32           H  
ATOM   1161  CA  GLU A  76      17.489 -22.019 -13.783  1.00 65.32           C  
ATOM   1162  HA  GLU A  76      18.186 -21.268 -14.156  1.00 65.32           H  
ATOM   1163  C   GLU A  76      16.087 -21.612 -14.250  1.00 65.32           C  
ATOM   1164  CB  GLU A  76      17.856 -23.379 -14.400  1.00 65.32           C  
ATOM   1165  HB2 GLU A  76      17.258 -24.157 -13.925  1.00 65.32           H  
ATOM   1166  HB3 GLU A  76      17.602 -23.350 -15.460  1.00 65.32           H  
ATOM   1167  O   GLU A  76      15.940 -20.743 -15.109  1.00 65.32           O  
ATOM   1168  CG  GLU A  76      19.348 -23.724 -14.279  1.00 65.32           C  
ATOM   1169  HG2 GLU A  76      19.607 -23.803 -13.223  1.00 65.32           H  
ATOM   1170  HG3 GLU A  76      19.927 -22.907 -14.710  1.00 65.32           H  
ATOM   1171  CD  GLU A  76      19.711 -25.042 -14.990  1.00 65.32           C  
ATOM   1172  OE1 GLU A  76      20.910 -25.222 -15.294  1.00 65.32           O  
ATOM   1173  OE2 GLU A  76      18.799 -25.874 -15.209  1.00 65.32           O  
ATOM   1174  N   LEU A  77      15.042 -22.184 -13.642  1.00 71.85           N  
ATOM   1175  H   LEU A  77      15.232 -22.904 -12.959  1.00 71.85           H  
ATOM   1176  CA  LEU A  77      13.649 -21.844 -13.951  1.00 71.85           C  
ATOM   1177  HA  LEU A  77      13.507 -21.900 -15.030  1.00 71.85           H  
ATOM   1178  C   LEU A  77      13.294 -20.410 -13.540  1.00 71.85           C  
ATOM   1179  CB  LEU A  77      12.729 -22.865 -13.261  1.00 71.85           C  
ATOM   1180  HB2 LEU A  77      13.116 -23.065 -12.262  1.00 71.85           H  
ATOM   1181  HB3 LEU A  77      11.732 -22.439 -13.146  1.00 71.85           H  
ATOM   1182  O   LEU A  77      12.596 -19.711 -14.272  1.00 71.85           O  
ATOM   1183  CG  LEU A  77      12.614 -24.179 -14.052  1.00 71.85           C  
ATOM   1184  HG  LEU A  77      13.583 -24.445 -14.475  1.00 71.85           H  
ATOM   1185  CD1 LEU A  77      12.169 -25.312 -13.131  1.00 71.85           C  
ATOM   1186 HD11 LEU A  77      11.208 -25.070 -12.677  1.00 71.85           H  
ATOM   1187 HD12 LEU A  77      12.922 -25.458 -12.357  1.00 71.85           H  
ATOM   1188 HD13 LEU A  77      12.081 -26.237 -13.702  1.00 71.85           H  
ATOM   1189  CD2 LEU A  77      11.586 -24.055 -15.180  1.00 71.85           C  
ATOM   1190 HD21 LEU A  77      11.862 -23.238 -15.848  1.00 71.85           H  
ATOM   1191 HD22 LEU A  77      11.561 -24.982 -15.752  1.00 71.85           H  
ATOM   1192 HD23 LEU A  77      10.598 -23.861 -14.762  1.00 71.85           H  
ATOM   1193  N   ALA A  78      13.792 -19.949 -12.393  1.00 71.45           N  
ATOM   1194  H   ALA A  78      14.346 -20.578 -11.829  1.00 71.45           H  
ATOM   1195  CA  ALA A  78      13.552 -18.604 -11.882  1.00 71.45           C  
ATOM   1196  HA  ALA A  78      12.486 -18.392 -11.959  1.00 71.45           H  
ATOM   1197  C   ALA A  78      14.287 -17.518 -12.684  1.00 71.45           C  
ATOM   1198  CB  ALA A  78      13.945 -18.567 -10.401  1.00 71.45           C  
ATOM   1199  HB1 ALA A  78      13.372 -19.318  -9.856  1.00 71.45           H  
ATOM   1200  HB2 ALA A  78      13.731 -17.580  -9.991  1.00 71.45           H  
ATOM   1201  HB3 ALA A  78      15.009 -18.780 -10.296  1.00 71.45           H  
ATOM   1202  O   ALA A  78      13.831 -16.374 -12.694  1.00 71.45           O  
ATOM   1203  N   ALA A  79      15.383 -17.863 -13.370  1.00 64.93           N  
ATOM   1204  H   ALA A  79      15.747 -18.800 -13.269  1.00 64.93           H  
ATOM   1205  CA  ALA A  79      16.075 -16.964 -14.294  1.00 64.93           C  
ATOM   1206  HA  ALA A  79      16.208 -15.998 -13.806  1.00 64.93           H  
ATOM   1207  C   ALA A  79      15.275 -16.709 -15.588  1.00 64.93           C  
ATOM   1208  CB  ALA A  79      17.462 -17.546 -14.590  1.00 64.93           C  
ATOM   1209  HB1 ALA A  79      18.019 -16.858 -15.227  1.00 64.93           H  
ATOM   1210  HB2 ALA A  79      17.367 -18.503 -15.103  1.00 64.93           H  
ATOM   1211  HB3 ALA A  79      18.012 -17.692 -13.660  1.00 64.93           H  
ATOM   1212  O   ALA A  79      15.528 -15.728 -16.286  1.00 64.93           O  
ATOM   1213  N   ASN A  80      14.291 -17.557 -15.906  1.00 65.16           N  
ATOM   1214  H   ASN A  80      14.109 -18.337 -15.291  1.00 65.16           H  
ATOM   1215  CA  ASN A  80      13.438 -17.395 -17.076  1.00 65.16           C  
ATOM   1216  HA  ASN A  80      14.004 -16.872 -17.846  1.00 65.16           H  
ATOM   1217  C   ASN A  80      12.199 -16.538 -16.744  1.00 65.16           C  
ATOM   1218  CB  ASN A  80      13.112 -18.795 -17.622  1.00 65.16           C  
ATOM   1219  HB2 ASN A  80      12.415 -19.304 -16.957  1.00 65.16           H  
ATOM   1220  HB3 ASN A  80      14.033 -19.378 -17.653  1.00 65.16           H  
ATOM   1221  O   ASN A  80      11.250 -16.999 -16.104  1.00 65.16           O  
ATOM   1222  CG  ASN A  80      12.528 -18.761 -19.021  1.00 65.16           C  
ATOM   1223  ND2 ASN A  80      12.690 -19.828 -19.768  1.00 65.16           N  
ATOM   1224 HD21 ASN A  80      12.349 -19.776 -20.718  1.00 65.16           H  
ATOM   1225 HD22 ASN A  80      13.231 -20.607 -19.421  1.00 65.16           H  
ATOM   1226  OD1 ASN A  80      11.917 -17.798 -19.462  1.00 65.16           O  
ATOM   1227  N   GLU A  81      12.172 -15.286 -17.213  1.00 69.62           N  
ATOM   1228  H   GLU A  81      13.000 -14.927 -17.667  1.00 69.62           H  
ATOM   1229  CA  GLU A  81      11.051 -14.356 -16.975  1.00 69.62           C  
ATOM   1230  HA  GLU A  81      10.980 -14.146 -15.908  1.00 69.62           H  
ATOM   1231  C   GLU A  81       9.690 -14.919 -17.414  1.00 69.62           C  
ATOM   1232  CB  GLU A  81      11.270 -13.035 -17.729  1.00 69.62           C  
ATOM   1233  HB2 GLU A  81      10.298 -12.563 -17.873  1.00 69.62           H  
ATOM   1234  HB3 GLU A  81      11.692 -13.243 -18.712  1.00 69.62           H  
ATOM   1235  O   GLU A  81       8.683 -14.723 -16.725  1.00 69.62           O  
ATOM   1236  CG  GLU A  81      12.150 -12.033 -16.974  1.00 69.62           C  
ATOM   1237  HG2 GLU A  81      13.169 -12.418 -16.929  1.00 69.62           H  
ATOM   1238  HG3 GLU A  81      11.775 -11.942 -15.954  1.00 69.62           H  
ATOM   1239  CD  GLU A  81      12.143 -10.648 -17.646  1.00 69.62           C  
ATOM   1240  OE1 GLU A  81      12.331  -9.651 -16.914  1.00 69.62           O  
ATOM   1241  OE2 GLU A  81      11.917 -10.589 -18.877  1.00 69.62           O  
ATOM   1242  N   GLY A  82       9.643 -15.654 -18.532  1.00 72.39           N  
ATOM   1243  H   GLY A  82      10.510 -15.847 -19.014  1.00 72.39           H  
ATOM   1244  CA  GLY A  82       8.403 -16.254 -19.033  1.00 72.39           C  
ATOM   1245  HA2 GLY A  82       8.616 -16.771 -19.968  1.00 72.39           H  
ATOM   1246  HA3 GLY A  82       7.668 -15.471 -19.218  1.00 72.39           H  
ATOM   1247  C   GLY A  82       7.806 -17.266 -18.051  1.00 72.39           C  
ATOM   1248  O   GLY A  82       6.584 -17.328 -17.867  1.00 72.39           O  
ATOM   1249  N   TYR A  83       8.669 -18.006 -17.352  1.00 77.19           N  
ATOM   1250  H   TYR A  83       9.657 -17.833 -17.469  1.00 77.19           H  
ATOM   1251  CA  TYR A  83       8.258 -18.958 -16.328  1.00 77.19           C  
ATOM   1252  HA  TYR A  83       7.464 -19.588 -16.731  1.00 77.19           H  
ATOM   1253  C   TYR A  83       7.698 -18.243 -15.094  1.00 77.19           C  
ATOM   1254  CB  TYR A  83       9.442 -19.860 -15.967  1.00 77.19           C  
ATOM   1255  HB2 TYR A  83      10.234 -19.265 -15.512  1.00 77.19           H  
ATOM   1256  HB3 TYR A  83       9.843 -20.309 -16.875  1.00 77.19           H  
ATOM   1257  O   TYR A  83       6.585 -18.538 -14.655  1.00 77.19           O  
ATOM   1258  CG  TYR A  83       9.047 -20.964 -15.015  1.00 77.19           C  
ATOM   1259  CD1 TYR A  83       9.305 -20.842 -13.636  1.00 77.19           C  
ATOM   1260  HD1 TYR A  83       9.831 -19.977 -13.260  1.00 77.19           H  
ATOM   1261  CD2 TYR A  83       8.382 -22.099 -15.515  1.00 77.19           C  
ATOM   1262  HD2 TYR A  83       8.188 -22.192 -16.574  1.00 77.19           H  
ATOM   1263  CE1 TYR A  83       8.898 -21.860 -12.751  1.00 77.19           C  
ATOM   1264  HE1 TYR A  83       9.107 -21.777 -11.695  1.00 77.19           H  
ATOM   1265  CE2 TYR A  83       7.978 -23.118 -14.636  1.00 77.19           C  
ATOM   1266  HE2 TYR A  83       7.476 -24.000 -15.005  1.00 77.19           H  
ATOM   1267  OH  TYR A  83       7.851 -24.006 -12.427  1.00 77.19           O  
ATOM   1268  HH  TYR A  83       8.040 -23.821 -11.505  1.00 77.19           H  
ATOM   1269  CZ  TYR A  83       8.238 -23.003 -13.256  1.00 77.19           C  
ATOM   1270  N   MET A  84       8.407 -17.230 -14.586  1.00 77.96           N  
ATOM   1271  H   MET A  84       9.307 -17.029 -14.998  1.00 77.96           H  
ATOM   1272  CA  MET A  84       7.972 -16.462 -13.412  1.00 77.96           C  
ATOM   1273  HA  MET A  84       7.802 -17.159 -12.591  1.00 77.96           H  
ATOM   1274  C   MET A  84       6.641 -15.734 -13.639  1.00 77.96           C  
ATOM   1275  CB  MET A  84       9.077 -15.475 -13.007  1.00 77.96           C  
ATOM   1276  HB2 MET A  84       8.679 -14.754 -12.293  1.00 77.96           H  
ATOM   1277  HB3 MET A  84       9.426 -14.931 -13.885  1.00 77.96           H  
ATOM   1278  O   MET A  84       5.816 -15.638 -12.725  1.00 77.96           O  
ATOM   1279  CG  MET A  84      10.257 -16.212 -12.360  1.00 77.96           C  
ATOM   1280  HG2 MET A  84      11.068 -15.505 -12.187  1.00 77.96           H  
ATOM   1281  HG3 MET A  84      10.628 -16.961 -13.060  1.00 77.96           H  
ATOM   1282  SD  MET A  84       9.851 -17.040 -10.792  1.00 77.96           S  
ATOM   1283  CE  MET A  84       9.930 -15.620  -9.680  1.00 77.96           C  
ATOM   1284  HE1 MET A  84       9.286 -14.823 -10.052  1.00 77.96           H  
ATOM   1285  HE2 MET A  84      10.956 -15.254  -9.647  1.00 77.96           H  
ATOM   1286  HE3 MET A  84       9.623 -15.925  -8.680  1.00 77.96           H  
ATOM   1287  N   LYS A  85       6.381 -15.277 -14.868  1.00 77.70           N  
ATOM   1288  H   LYS A  85       7.120 -15.325 -15.555  1.00 77.70           H  
ATOM   1289  CA  LYS A  85       5.102 -14.660 -15.238  1.00 77.70           C  
ATOM   1290  HA  LYS A  85       4.868 -13.898 -14.495  1.00 77.70           H  
ATOM   1291  C   LYS A  85       3.947 -15.665 -15.222  1.00 77.70           C  
ATOM   1292  CB  LYS A  85       5.273 -13.985 -16.603  1.00 77.70           C  
ATOM   1293  HB2 LYS A  85       5.295 -14.734 -17.394  1.00 77.70           H  
ATOM   1294  HB3 LYS A  85       6.224 -13.452 -16.609  1.00 77.70           H  
ATOM   1295  O   LYS A  85       2.889 -15.376 -14.659  1.00 77.70           O  
ATOM   1296  CG  LYS A  85       4.155 -12.971 -16.863  1.00 77.70           C  
ATOM   1297  HG2 LYS A  85       3.197 -13.485 -16.942  1.00 77.70           H  
ATOM   1298  HG3 LYS A  85       4.114 -12.265 -16.033  1.00 77.70           H  
ATOM   1299  CD  LYS A  85       4.436 -12.206 -18.158  1.00 77.70           C  
ATOM   1300  HD2 LYS A  85       4.389 -12.892 -19.004  1.00 77.70           H  
ATOM   1301  HD3 LYS A  85       5.436 -11.775 -18.104  1.00 77.70           H  
ATOM   1302  CE  LYS A  85       3.412 -11.082 -18.327  1.00 77.70           C  
ATOM   1303  HE2 LYS A  85       3.411 -10.480 -17.418  1.00 77.70           H  
ATOM   1304  HE3 LYS A  85       2.420 -11.522 -18.438  1.00 77.70           H  
ATOM   1305  NZ  LYS A  85       3.742 -10.227 -19.492  1.00 77.70           N  
ATOM   1306  HZ1 LYS A  85       3.751 -10.767 -20.345  1.00 77.70           H  
ATOM   1307  HZ2 LYS A  85       3.077  -9.472 -19.574  1.00 77.70           H  
ATOM   1308  HZ3 LYS A  85       4.656  -9.818 -19.360  1.00 77.70           H  
ATOM   1309  N   THR A  86       4.171 -16.858 -15.772  1.00 81.23           N  
ATOM   1310  H   THR A  86       5.071 -17.021 -16.201  1.00 81.23           H  
ATOM   1311  CA  THR A  86       3.191 -17.958 -15.754  1.00 81.23           C  
ATOM   1312  HA  THR A  86       2.260 -17.612 -16.203  1.00 81.23           H  
ATOM   1313  C   THR A  86       2.892 -18.393 -14.321  1.00 81.23           C  
ATOM   1314  CB  THR A  86       3.700 -19.157 -16.569  1.00 81.23           C  
ATOM   1315  HB  THR A  86       4.565 -19.604 -16.079  1.00 81.23           H  
ATOM   1316  O   THR A  86       1.731 -18.568 -13.948  1.00 81.23           O  
ATOM   1317  CG2 THR A  86       2.614 -20.220 -16.746  1.00 81.23           C  
ATOM   1318 HG21 THR A  86       2.350 -20.655 -15.782  1.00 81.23           H  
ATOM   1319 HG22 THR A  86       2.991 -21.013 -17.392  1.00 81.23           H  
ATOM   1320 HG23 THR A  86       1.730 -19.777 -17.203  1.00 81.23           H  
ATOM   1321  OG1 THR A  86       4.074 -18.732 -17.861  1.00 81.23           O  
ATOM   1322  HG1 THR A  86       4.951 -18.344 -17.827  1.00 81.23           H  
ATOM   1323  N   LEU A  87       3.930 -18.460 -13.483  1.00 81.88           N  
ATOM   1324  H   LEU A  87       4.861 -18.359 -13.860  1.00 81.88           H  
ATOM   1325  CA  LEU A  87       3.797 -18.785 -12.071  1.00 81.88           C  
ATOM   1326  HA  LEU A  87       3.308 -19.757 -12.009  1.00 81.88           H  
ATOM   1327  C   LEU A  87       2.922 -17.769 -11.322  1.00 81.88           C  
ATOM   1328  CB  LEU A  87       5.205 -18.880 -11.460  1.00 81.88           C  
ATOM   1329  HB2 LEU A  87       5.771 -19.644 -11.992  1.00 81.88           H  
ATOM   1330  HB3 LEU A  87       5.722 -17.929 -11.585  1.00 81.88           H  
ATOM   1331  O   LEU A  87       2.001 -18.150 -10.598  1.00 81.88           O  
ATOM   1332  CG  LEU A  87       5.175 -19.225  -9.966  1.00 81.88           C  
ATOM   1333  HG  LEU A  87       4.640 -18.448  -9.420  1.00 81.88           H  
ATOM   1334  CD1 LEU A  87       4.449 -20.546  -9.754  1.00 81.88           C  
ATOM   1335 HD11 LEU A  87       4.861 -21.303 -10.421  1.00 81.88           H  
ATOM   1336 HD12 LEU A  87       4.512 -20.835  -8.705  1.00 81.88           H  
ATOM   1337 HD13 LEU A  87       3.386 -20.439  -9.969  1.00 81.88           H  
ATOM   1338  CD2 LEU A  87       6.596 -19.275  -9.409  1.00 81.88           C  
ATOM   1339 HD21 LEU A  87       6.567 -19.467  -8.337  1.00 81.88           H  
ATOM   1340 HD22 LEU A  87       7.095 -18.321  -9.580  1.00 81.88           H  
ATOM   1341 HD23 LEU A  87       7.164 -20.061  -9.906  1.00 81.88           H  
ATOM   1342  N   ARG A  88       3.157 -16.467 -11.524  1.00 81.40           N  
ATOM   1343  H   ARG A  88       3.938 -16.214 -12.113  1.00 81.40           H  
ATOM   1344  CA  ARG A  88       2.314 -15.408 -10.943  1.00 81.40           C  
ATOM   1345  HA  ARG A  88       2.313 -15.505  -9.857  1.00 81.40           H  
ATOM   1346  C   ARG A  88       0.853 -15.538 -11.369  1.00 81.40           C  
ATOM   1347  CB  ARG A  88       2.856 -14.028 -11.335  1.00 81.40           C  
ATOM   1348  HB2 ARG A  88       2.059 -13.292 -11.227  1.00 81.40           H  
ATOM   1349  HB3 ARG A  88       3.154 -14.030 -12.383  1.00 81.40           H  
ATOM   1350  O   ARG A  88      -0.037 -15.385 -10.534  1.00 81.40           O  
ATOM   1351  CG  ARG A  88       4.045 -13.602 -10.466  1.00 81.40           C  
ATOM   1352  HG2 ARG A  88       3.804 -13.723  -9.411  1.00 81.40           H  
ATOM   1353  HG3 ARG A  88       4.911 -14.213 -10.721  1.00 81.40           H  
ATOM   1354  CD  ARG A  88       4.355 -12.130 -10.728  1.00 81.40           C  
ATOM   1355  HD2 ARG A  88       4.181 -11.936 -11.786  1.00 81.40           H  
ATOM   1356  HD3 ARG A  88       3.657 -11.512 -10.163  1.00 81.40           H  
ATOM   1357  NE  ARG A  88       5.739 -11.767 -10.358  1.00 81.40           N  
ATOM   1358  HE  ARG A  88       6.044 -11.980  -9.419  1.00 81.40           H  
ATOM   1359  NH1 ARG A  88       6.253 -10.743 -12.341  1.00 81.40           N  
ATOM   1360 HH11 ARG A  88       6.784  -9.996 -12.766  1.00 81.40           H  
ATOM   1361 HH12 ARG A  88       5.294 -10.761 -12.658  1.00 81.40           H  
ATOM   1362  NH2 ARG A  88       7.709 -10.626 -10.718  1.00 81.40           N  
ATOM   1363 HH21 ARG A  88       8.128  -9.945 -11.335  1.00 81.40           H  
ATOM   1364 HH22 ARG A  88       8.017 -10.733  -9.762  1.00 81.40           H  
ATOM   1365  CZ  ARG A  88       6.559 -11.069 -11.128  1.00 81.40           C  
ATOM   1366  N   GLN A  89       0.593 -15.849 -12.638  1.00 82.77           N  
ATOM   1367  H   GLN A  89       1.368 -15.959 -13.276  1.00 82.77           H  
ATOM   1368  CA  GLN A  89      -0.769 -16.070 -13.129  1.00 82.77           C  
ATOM   1369  HA  GLN A  89      -1.387 -15.225 -12.828  1.00 82.77           H  
ATOM   1370  C   GLN A  89      -1.427 -17.306 -12.516  1.00 82.77           C  
ATOM   1371  CB  GLN A  89      -0.766 -16.158 -14.660  1.00 82.77           C  
ATOM   1372  HB2 GLN A  89       0.189 -16.550 -15.009  1.00 82.77           H  
ATOM   1373  HB3 GLN A  89      -1.558 -16.827 -14.999  1.00 82.77           H  
ATOM   1374  O   GLN A  89      -2.603 -17.241 -12.164  1.00 82.77           O  
ATOM   1375  CG  GLN A  89      -1.029 -14.769 -15.251  1.00 82.77           C  
ATOM   1376  HG2 GLN A  89      -2.052 -14.471 -15.018  1.00 82.77           H  
ATOM   1377  HG3 GLN A  89      -0.351 -14.048 -14.795  1.00 82.77           H  
ATOM   1378  CD  GLN A  89      -0.821 -14.704 -16.757  1.00 82.77           C  
ATOM   1379  NE2 GLN A  89      -1.380 -13.717 -17.422  1.00 82.77           N  
ATOM   1380 HE21 GLN A  89      -1.945 -13.025 -16.952  1.00 82.77           H  
ATOM   1381 HE22 GLN A  89      -1.238 -13.738 -18.422  1.00 82.77           H  
ATOM   1382  OE1 GLN A  89      -0.142 -15.506 -17.370  1.00 82.77           O  
ATOM   1383  N   GLN A  90      -0.691 -18.401 -12.327  1.00 86.90           N  
ATOM   1384  H   GLN A  90       0.257 -18.421 -12.673  1.00 86.90           H  
ATOM   1385  CA  GLN A  90      -1.200 -19.579 -11.620  1.00 86.90           C  
ATOM   1386  HA  GLN A  90      -2.107 -19.924 -12.117  1.00 86.90           H  
ATOM   1387  C   GLN A  90      -1.591 -19.255 -10.177  1.00 86.90           C  
ATOM   1388  CB  GLN A  90      -0.154 -20.701 -11.646  1.00 86.90           C  
ATOM   1389  HB2 GLN A  90       0.840 -20.287 -11.815  1.00 86.90           H  
ATOM   1390  HB3 GLN A  90      -0.144 -21.214 -10.684  1.00 86.90           H  
ATOM   1391  O   GLN A  90      -2.690 -19.610  -9.752  1.00 86.90           O  
ATOM   1392  CG  GLN A  90      -0.480 -21.741 -12.724  1.00 86.90           C  
ATOM   1393  HG2 GLN A  90      -0.495 -21.262 -13.703  1.00 86.90           H  
ATOM   1394  HG3 GLN A  90      -1.464 -22.165 -12.524  1.00 86.90           H  
ATOM   1395  CD  GLN A  90       0.548 -22.866 -12.749  1.00 86.90           C  
ATOM   1396  NE2 GLN A  90       0.180 -24.051 -13.183  1.00 86.90           N  
ATOM   1397 HE21 GLN A  90       0.905 -24.754 -13.182  1.00 86.90           H  
ATOM   1398 HE22 GLN A  90      -0.763 -24.234 -13.496  1.00 86.90           H  
ATOM   1399  OE1 GLN A  90       1.698 -22.704 -12.386  1.00 86.90           O  
ATOM   1400  N   VAL A  91      -0.737 -18.535  -9.444  1.00 86.53           N  
ATOM   1401  H   VAL A  91       0.164 -18.313  -9.843  1.00 86.53           H  
ATOM   1402  CA  VAL A  91      -1.026 -18.121  -8.063  1.00 86.53           C  
ATOM   1403  HA  VAL A  91      -1.256 -19.008  -7.472  1.00 86.53           H  
ATOM   1404  C   VAL A  91      -2.259 -17.218  -8.006  1.00 86.53           C  
ATOM   1405  CB  VAL A  91       0.201 -17.434  -7.436  1.00 86.53           C  
ATOM   1406  HB  VAL A  91       0.538 -16.631  -8.091  1.00 86.53           H  
ATOM   1407  O   VAL A  91      -3.125 -17.414  -7.154  1.00 86.53           O  
ATOM   1408  CG1 VAL A  91      -0.111 -16.838  -6.059  1.00 86.53           C  
ATOM   1409 HG11 VAL A  91      -0.867 -16.057  -6.134  1.00 86.53           H  
ATOM   1410 HG12 VAL A  91      -0.459 -17.619  -5.383  1.00 86.53           H  
ATOM   1411 HG13 VAL A  91       0.792 -16.379  -5.656  1.00 86.53           H  
ATOM   1412  CG2 VAL A  91       1.345 -18.441  -7.256  1.00 86.53           C  
ATOM   1413 HG21 VAL A  91       1.596 -18.920  -8.203  1.00 86.53           H  
ATOM   1414 HG22 VAL A  91       1.054 -19.215  -6.545  1.00 86.53           H  
ATOM   1415 HG23 VAL A  91       2.237 -17.936  -6.886  1.00 86.53           H  
ATOM   1416  N   LEU A  92      -2.385 -16.263  -8.933  1.00 86.92           N  
ATOM   1417  H   LEU A  92      -1.642 -16.136  -9.605  1.00 86.92           H  
ATOM   1418  CA  LEU A  92      -3.562 -15.400  -9.000  1.00 86.92           C  
ATOM   1419  HA  LEU A  92      -3.696 -14.935  -8.023  1.00 86.92           H  
ATOM   1420  C   LEU A  92      -4.834 -16.192  -9.315  1.00 86.92           C  
ATOM   1421  CB  LEU A  92      -3.355 -14.312 -10.062  1.00 86.92           C  
ATOM   1422  HB2 LEU A  92      -3.344 -14.785 -11.044  1.00 86.92           H  
ATOM   1423  HB3 LEU A  92      -2.390 -13.826  -9.918  1.00 86.92           H  
ATOM   1424  O   LEU A  92      -5.848 -15.986  -8.658  1.00 86.92           O  
ATOM   1425  CG  LEU A  92      -4.467 -13.247 -10.024  1.00 86.92           C  
ATOM   1426  HG  LEU A  92      -5.447 -13.718  -9.946  1.00 86.92           H  
ATOM   1427  CD1 LEU A  92      -4.305 -12.317  -8.818  1.00 86.92           C  
ATOM   1428 HD11 LEU A  92      -5.027 -11.502  -8.876  1.00 86.92           H  
ATOM   1429 HD12 LEU A  92      -3.299 -11.898  -8.796  1.00 86.92           H  
ATOM   1430 HD13 LEU A  92      -4.486 -12.870  -7.896  1.00 86.92           H  
ATOM   1431  CD2 LEU A  92      -4.461 -12.472 -11.340  1.00 86.92           C  
ATOM   1432 HD21 LEU A  92      -4.962 -11.512 -11.219  1.00 86.92           H  
ATOM   1433 HD22 LEU A  92      -3.440 -12.331 -11.695  1.00 86.92           H  
ATOM   1434 HD23 LEU A  92      -4.995 -13.055 -12.091  1.00 86.92           H  
ATOM   1435  N   ASN A  93      -4.784 -17.090 -10.302  1.00 86.81           N  
ATOM   1436  H   ASN A  93      -3.918 -17.202 -10.809  1.00 86.81           H  
ATOM   1437  CA  ASN A  93      -5.925 -17.923 -10.680  1.00 86.81           C  
ATOM   1438  HA  ASN A  93      -6.768 -17.287 -10.949  1.00 86.81           H  
ATOM   1439  C   ASN A  93      -6.390 -18.779  -9.506  1.00 86.81           C  
ATOM   1440  CB  ASN A  93      -5.550 -18.801 -11.882  1.00 86.81           C  
ATOM   1441  HB2 ASN A  93      -6.284 -19.601 -11.975  1.00 86.81           H  
ATOM   1442  HB3 ASN A  93      -4.577 -19.262 -11.711  1.00 86.81           H  
ATOM   1443  O   ASN A  93      -7.577 -18.802  -9.217  1.00 86.81           O  
ATOM   1444  CG  ASN A  93      -5.536 -18.043 -13.193  1.00 86.81           C  
ATOM   1445  ND2 ASN A  93      -4.818 -18.531 -14.175  1.00 86.81           N  
ATOM   1446 HD21 ASN A  93      -4.779 -18.003 -15.035  1.00 86.81           H  
ATOM   1447 HD22 ASN A  93      -4.230 -19.336 -14.010  1.00 86.81           H  
ATOM   1448  OD1 ASN A  93      -6.232 -17.062 -13.402  1.00 86.81           O  
ATOM   1449  N   ARG A  94      -5.458 -19.379  -8.762  1.00 87.75           N  
ATOM   1450  H   ARG A  94      -4.494 -19.326  -9.059  1.00 87.75           H  
ATOM   1451  CA  ARG A  94      -5.788 -20.148  -7.563  1.00 87.75           C  
ATOM   1452  HA  ARG A  94      -6.503 -20.922  -7.841  1.00 87.75           H  
ATOM   1453  C   ARG A  94      -6.479 -19.294  -6.497  1.00 87.75           C  
ATOM   1454  CB  ARG A  94      -4.505 -20.801  -7.050  1.00 87.75           C  
ATOM   1455  HB2 ARG A  94      -3.800 -20.031  -6.737  1.00 87.75           H  
ATOM   1456  HB3 ARG A  94      -4.056 -21.375  -7.862  1.00 87.75           H  
ATOM   1457  O   ARG A  94      -7.462 -19.740  -5.919  1.00 87.75           O  
ATOM   1458  CG  ARG A  94      -4.789 -21.742  -5.880  1.00 87.75           C  
ATOM   1459  HG2 ARG A  94      -5.531 -22.486  -6.172  1.00 87.75           H  
ATOM   1460  HG3 ARG A  94      -5.167 -21.171  -5.032  1.00 87.75           H  
ATOM   1461  CD  ARG A  94      -3.494 -22.441  -5.479  1.00 87.75           C  
ATOM   1462  HD2 ARG A  94      -3.178 -23.094  -6.293  1.00 87.75           H  
ATOM   1463  HD3 ARG A  94      -2.725 -21.686  -5.310  1.00 87.75           H  
ATOM   1464  NE  ARG A  94      -3.683 -23.223  -4.251  1.00 87.75           N  
ATOM   1465  HE  ARG A  94      -4.594 -23.169  -3.819  1.00 87.75           H  
ATOM   1466  NH1 ARG A  94      -1.527 -23.996  -4.097  1.00 87.75           N  
ATOM   1467 HH11 ARG A  94      -1.297 -23.510  -4.952  1.00 87.75           H  
ATOM   1468 HH12 ARG A  94      -0.734 -24.225  -3.516  1.00 87.75           H  
ATOM   1469  NH2 ARG A  94      -3.010 -24.451  -2.473  1.00 87.75           N  
ATOM   1470 HH21 ARG A  94      -2.277 -24.921  -1.961  1.00 87.75           H  
ATOM   1471 HH22 ARG A  94      -3.927 -24.328  -2.068  1.00 87.75           H  
ATOM   1472  CZ  ARG A  94      -2.740 -23.893  -3.619  1.00 87.75           C  
ATOM   1473  N   LEU A  95      -6.007 -18.066  -6.265  1.00 87.65           N  
ATOM   1474  H   LEU A  95      -5.179 -17.770  -6.761  1.00 87.65           H  
ATOM   1475  CA  LEU A  95      -6.665 -17.130  -5.344  1.00 87.65           C  
ATOM   1476  HA  LEU A  95      -6.831 -17.629  -4.389  1.00 87.65           H  
ATOM   1477  C   LEU A  95      -8.049 -16.690  -5.845  1.00 87.65           C  
ATOM   1478  CB  LEU A  95      -5.775 -15.894  -5.132  1.00 87.65           C  
ATOM   1479  HB2 LEU A  95      -6.370 -15.127  -4.635  1.00 87.65           H  
ATOM   1480  HB3 LEU A  95      -5.480 -15.506  -6.107  1.00 87.65           H  
ATOM   1481  O   LEU A  95      -8.950 -16.473  -5.038  1.00 87.65           O  
ATOM   1482  CG  LEU A  95      -4.520 -16.130  -4.279  1.00 87.65           C  
ATOM   1483  HG  LEU A  95      -3.947 -16.971  -4.669  1.00 87.65           H  
ATOM   1484  CD1 LEU A  95      -3.655 -14.870  -4.341  1.00 87.65           C  
ATOM   1485 HD11 LEU A  95      -2.773 -15.009  -3.715  1.00 87.65           H  
ATOM   1486 HD12 LEU A  95      -4.216 -14.009  -3.978  1.00 87.65           H  
ATOM   1487 HD13 LEU A  95      -3.338 -14.705  -5.371  1.00 87.65           H  
ATOM   1488  CD2 LEU A  95      -4.866 -16.395  -2.813  1.00 87.65           C  
ATOM   1489 HD21 LEU A  95      -5.471 -15.583  -2.409  1.00 87.65           H  
ATOM   1490 HD22 LEU A  95      -5.423 -17.328  -2.721  1.00 87.65           H  
ATOM   1491 HD23 LEU A  95      -3.952 -16.497  -2.227  1.00 87.65           H  
ATOM   1492  N   ILE A  96      -8.227 -16.551  -7.162  1.00 89.72           N  
ATOM   1493  H   ILE A  96      -7.439 -16.723  -7.769  1.00 89.72           H  
ATOM   1494  CA  ILE A  96      -9.529 -16.261  -7.774  1.00 89.72           C  
ATOM   1495  HA  ILE A  96      -9.974 -15.410  -7.260  1.00 89.72           H  
ATOM   1496  C   ILE A  96     -10.480 -17.439  -7.558  1.00 89.72           C  
ATOM   1497  CB  ILE A  96      -9.373 -15.897  -9.270  1.00 89.72           C  
ATOM   1498  HB  ILE A  96      -8.738 -16.644  -9.748  1.00 89.72           H  
ATOM   1499  O   ILE A  96     -11.600 -17.221  -7.109  1.00 89.72           O  
ATOM   1500  CG1 ILE A  96      -8.701 -14.513  -9.422  1.00 89.72           C  
ATOM   1501 HG12 ILE A  96      -9.417 -13.733  -9.163  1.00 89.72           H  
ATOM   1502 HG13 ILE A  96      -7.867 -14.427  -8.726  1.00 89.72           H  
ATOM   1503  CG2 ILE A  96     -10.731 -15.905 -10.001  1.00 89.72           C  
ATOM   1504 HG21 ILE A  96     -11.436 -15.233  -9.511  1.00 89.72           H  
ATOM   1505 HG22 ILE A  96     -10.603 -15.617 -11.044  1.00 89.72           H  
ATOM   1506 HG23 ILE A  96     -11.148 -16.912 -10.003  1.00 89.72           H  
ATOM   1507  CD1 ILE A  96      -8.158 -14.239 -10.832  1.00 89.72           C  
ATOM   1508 HD11 ILE A  96      -7.699 -13.251 -10.853  1.00 89.72           H  
ATOM   1509 HD12 ILE A  96      -7.405 -14.984 -11.089  1.00 89.72           H  
ATOM   1510 HD13 ILE A  96      -8.957 -14.264 -11.573  1.00 89.72           H  
ATOM   1511  N   ASP A  97     -10.037 -18.665  -7.824  1.00 89.11           N  
ATOM   1512  H   ASP A  97      -9.124 -18.773  -8.242  1.00 89.11           H  
ATOM   1513  CA  ASP A  97     -10.852 -19.870  -7.667  1.00 89.11           C  
ATOM   1514  HA  ASP A  97     -11.779 -19.747  -8.227  1.00 89.11           H  
ATOM   1515  C   ASP A  97     -11.229 -20.094  -6.194  1.00 89.11           C  
ATOM   1516  CB  ASP A  97     -10.105 -21.082  -8.250  1.00 89.11           C  
ATOM   1517  HB2 ASP A  97      -9.163 -21.207  -7.716  1.00 89.11           H  
ATOM   1518  HB3 ASP A  97     -10.708 -21.973  -8.076  1.00 89.11           H  
ATOM   1519  O   ASP A  97     -12.378 -20.399  -5.885  1.00 89.11           O  
ATOM   1520  CG  ASP A  97      -9.822 -20.985  -9.761  1.00 89.11           C  
ATOM   1521  OD1 ASP A  97     -10.559 -20.270 -10.484  1.00 89.11           O  
ATOM   1522  OD2 ASP A  97      -8.850 -21.638 -10.205  1.00 89.11           O  
ATOM   1523  N   GLU A  98     -10.301 -19.850  -5.263  1.00 87.30           N  
ATOM   1524  H   GLU A  98      -9.360 -19.647  -5.568  1.00 87.30           H  
ATOM   1525  CA  GLU A  98     -10.573 -19.897  -3.823  1.00 87.30           C  
ATOM   1526  HA  GLU A  98     -10.999 -20.872  -3.586  1.00 87.30           H  
ATOM   1527  C   GLU A  98     -11.602 -18.836  -3.399  1.00 87.30           C  
ATOM   1528  CB  GLU A  98      -9.245 -19.750  -3.061  1.00 87.30           C  
ATOM   1529  HB2 GLU A  98      -8.857 -18.741  -3.202  1.00 87.30           H  
ATOM   1530  HB3 GLU A  98      -8.532 -20.461  -3.478  1.00 87.30           H  
ATOM   1531  O   GLU A  98     -12.524 -19.138  -2.639  1.00 87.30           O  
ATOM   1532  CG  GLU A  98      -9.388 -20.044  -1.560  1.00 87.30           C  
ATOM   1533  HG2 GLU A  98      -9.833 -21.033  -1.442  1.00 87.30           H  
ATOM   1534  HG3 GLU A  98     -10.068 -19.315  -1.121  1.00 87.30           H  
ATOM   1535  CD  GLU A  98      -8.053 -20.001  -0.794  1.00 87.30           C  
ATOM   1536  OE1 GLU A  98      -8.089 -20.287   0.425  1.00 87.30           O  
ATOM   1537  OE2 GLU A  98      -7.003 -19.686  -1.402  1.00 87.30           O  
ATOM   1538  N   ALA A  99     -11.506 -17.613  -3.935  1.00 87.85           N  
ATOM   1539  H   ALA A  99     -10.733 -17.417  -4.555  1.00 87.85           H  
ATOM   1540  CA  ALA A  99     -12.495 -16.564  -3.693  1.00 87.85           C  
ATOM   1541  HA  ALA A  99     -12.629 -16.462  -2.616  1.00 87.85           H  
ATOM   1542  C   ALA A  99     -13.871 -16.912  -4.288  1.00 87.85           C  
ATOM   1543  CB  ALA A  99     -11.961 -15.233  -4.240  1.00 87.85           C  
ATOM   1544  HB1 ALA A  99     -11.006 -14.999  -3.769  1.00 87.85           H  
ATOM   1545  HB2 ALA A  99     -11.821 -15.302  -5.319  1.00 87.85           H  
ATOM   1546  HB3 ALA A  99     -12.675 -14.439  -4.021  1.00 87.85           H  
ATOM   1547  O   ALA A  99     -14.891 -16.654  -3.650  1.00 87.85           O  
ATOM   1548  N   LEU A 100     -13.918 -17.522  -5.478  1.00 90.84           N  
ATOM   1549  H   LEU A 100     -13.047 -17.704  -5.954  1.00 90.84           H  
ATOM   1550  CA  LEU A 100     -15.163 -17.987  -6.097  1.00 90.84           C  
ATOM   1551  HA  LEU A 100     -15.881 -17.167  -6.116  1.00 90.84           H  
ATOM   1552  C   LEU A 100     -15.812 -19.106  -5.279  1.00 90.84           C  
ATOM   1553  CB  LEU A 100     -14.896 -18.475  -7.531  1.00 90.84           C  
ATOM   1554  HB2 LEU A 100     -14.067 -19.183  -7.506  1.00 90.84           H  
ATOM   1555  HB3 LEU A 100     -15.781 -19.008  -7.880  1.00 90.84           H  
ATOM   1556  O   LEU A 100     -17.021 -19.075  -5.066  1.00 90.84           O  
ATOM   1557  CG  LEU A 100     -14.578 -17.372  -8.549  1.00 90.84           C  
ATOM   1558  HG  LEU A 100     -13.766 -16.744  -8.182  1.00 90.84           H  
ATOM   1559  CD1 LEU A 100     -14.150 -17.983  -9.885  1.00 90.84           C  
ATOM   1560 HD11 LEU A 100     -13.262 -18.597  -9.738  1.00 90.84           H  
ATOM   1561 HD12 LEU A 100     -14.951 -18.602 -10.288  1.00 90.84           H  
ATOM   1562 HD13 LEU A 100     -13.908 -17.190 -10.592  1.00 90.84           H  
ATOM   1563  CD2 LEU A 100     -15.785 -16.477  -8.813  1.00 90.84           C  
ATOM   1564 HD21 LEU A 100     -16.104 -15.981  -7.896  1.00 90.84           H  
ATOM   1565 HD22 LEU A 100     -16.610 -17.067  -9.212  1.00 90.84           H  
ATOM   1566 HD23 LEU A 100     -15.491 -15.715  -9.535  1.00 90.84           H  
ATOM   1567  N   LEU A 101     -15.023 -20.055  -4.776  1.00 90.59           N  
ATOM   1568  H   LEU A 101     -14.044 -20.047  -5.024  1.00 90.59           H  
ATOM   1569  CA  LEU A 101     -15.516 -21.131  -3.917  1.00 90.59           C  
ATOM   1570  HA  LEU A 101     -16.368 -21.602  -4.408  1.00 90.59           H  
ATOM   1571  C   LEU A 101     -16.027 -20.614  -2.570  1.00 90.59           C  
ATOM   1572  CB  LEU A 101     -14.405 -22.172  -3.714  1.00 90.59           C  
ATOM   1573  HB2 LEU A 101     -14.648 -22.783  -2.844  1.00 90.59           H  
ATOM   1574  HB3 LEU A 101     -13.473 -21.649  -3.502  1.00 90.59           H  
ATOM   1575  O   LEU A 101     -17.081 -21.059  -2.125  1.00 90.59           O  
ATOM   1576  CG  LEU A 101     -14.220 -23.098  -4.926  1.00 90.59           C  
ATOM   1577  HG  LEU A 101     -14.236 -22.502  -5.838  1.00 90.59           H  
ATOM   1578  CD1 LEU A 101     -12.870 -23.810  -4.838  1.00 90.59           C  
ATOM   1579 HD11 LEU A 101     -12.840 -24.472  -3.972  1.00 90.59           H  
ATOM   1580 HD12 LEU A 101     -12.706 -24.376  -5.754  1.00 90.59           H  
ATOM   1581 HD13 LEU A 101     -12.077 -23.067  -4.762  1.00 90.59           H  
ATOM   1582  CD2 LEU A 101     -15.328 -24.157  -4.993  1.00 90.59           C  
ATOM   1583 HD21 LEU A 101     -15.200 -24.749  -5.900  1.00 90.59           H  
ATOM   1584 HD22 LEU A 101     -16.306 -23.678  -5.049  1.00 90.59           H  
ATOM   1585 HD23 LEU A 101     -15.289 -24.808  -4.120  1.00 90.59           H  
ATOM   1586  N   ASP A 102     -15.338 -19.659  -1.936  1.00 86.41           N  
ATOM   1587  H   ASP A 102     -14.449 -19.373  -2.322  1.00 86.41           H  
ATOM   1588  CA  ASP A 102     -15.810 -19.012  -0.700  1.00 86.41           C  
ATOM   1589  HA  ASP A 102     -16.012 -19.779   0.047  1.00 86.41           H  
ATOM   1590  C   ASP A 102     -17.125 -18.250  -0.941  1.00 86.41           C  
ATOM   1591  CB  ASP A 102     -14.702 -18.090  -0.153  1.00 86.41           C  
ATOM   1592  HB2 ASP A 102     -13.831 -18.700   0.086  1.00 86.41           H  
ATOM   1593  HB3 ASP A 102     -14.412 -17.392  -0.938  1.00 86.41           H  
ATOM   1594  O   ASP A 102     -18.070 -18.362  -0.158  1.00 86.41           O  
ATOM   1595  CG  ASP A 102     -15.081 -17.281   1.102  1.00 86.41           C  
ATOM   1596  OD1 ASP A 102     -15.765 -17.773   2.026  1.00 86.41           O  
ATOM   1597  OD2 ASP A 102     -14.684 -16.094   1.201  1.00 86.41           O  
ATOM   1598  N   GLN A 103     -17.236 -17.524  -2.059  1.00 87.62           N  
ATOM   1599  H   GLN A 103     -16.441 -17.465  -2.678  1.00 87.62           H  
ATOM   1600  CA  GLN A 103     -18.478 -16.842  -2.438  1.00 87.62           C  
ATOM   1601  HA  GLN A 103     -18.794 -16.205  -1.611  1.00 87.62           H  
ATOM   1602  C   GLN A 103     -19.617 -17.827  -2.687  1.00 87.62           C  
ATOM   1603  CB  GLN A 103     -18.254 -15.964  -3.675  1.00 87.62           C  
ATOM   1604  HB2 GLN A 103     -19.219 -15.663  -4.083  1.00 87.62           H  
ATOM   1605  HB3 GLN A 103     -17.712 -16.523  -4.437  1.00 87.62           H  
ATOM   1606  O   GLN A 103     -20.702 -17.651  -2.133  1.00 87.62           O  
ATOM   1607  CG  GLN A 103     -17.472 -14.706  -3.292  1.00 87.62           C  
ATOM   1608  HG2 GLN A 103     -16.552 -14.990  -2.782  1.00 87.62           H  
ATOM   1609  HG3 GLN A 103     -18.064 -14.115  -2.593  1.00 87.62           H  
ATOM   1610  CD  GLN A 103     -17.119 -13.822  -4.478  1.00 87.62           C  
ATOM   1611  NE2 GLN A 103     -16.156 -12.952  -4.298  1.00 87.62           N  
ATOM   1612 HE21 GLN A 103     -15.881 -12.366  -5.073  1.00 87.62           H  
ATOM   1613 HE22 GLN A 103     -15.608 -13.043  -3.454  1.00 87.62           H  
ATOM   1614  OE1 GLN A 103     -17.716 -13.838  -5.543  1.00 87.62           O  
ATOM   1615  N   TYR A 104     -19.357 -18.888  -3.447  1.00 89.49           N  
ATOM   1616  H   TYR A 104     -18.452 -18.962  -3.889  1.00 89.49           H  
ATOM   1617  CA  TYR A 104     -20.356 -19.899  -3.761  1.00 89.49           C  
ATOM   1618  HA  TYR A 104     -21.240 -19.401  -4.157  1.00 89.49           H  
ATOM   1619  C   TYR A 104     -20.787 -20.686  -2.517  1.00 89.49           C  
ATOM   1620  CB  TYR A 104     -19.790 -20.807  -4.851  1.00 89.49           C  
ATOM   1621  HB2 TYR A 104     -18.872 -21.270  -4.488  1.00 89.49           H  
ATOM   1622  HB3 TYR A 104     -19.534 -20.198  -5.718  1.00 89.49           H  
ATOM   1623  O   TYR A 104     -21.975 -20.913  -2.303  1.00 89.49           O  
ATOM   1624  CG  TYR A 104     -20.758 -21.876  -5.300  1.00 89.49           C  
ATOM   1625  CD1 TYR A 104     -20.406 -23.226  -5.157  1.00 89.49           C  
ATOM   1626  HD1 TYR A 104     -19.439 -23.473  -4.744  1.00 89.49           H  
ATOM   1627  CD2 TYR A 104     -21.997 -21.524  -5.869  1.00 89.49           C  
ATOM   1628  HD2 TYR A 104     -22.278 -20.487  -5.987  1.00 89.49           H  
ATOM   1629  CE1 TYR A 104     -21.280 -24.236  -5.589  1.00 89.49           C  
ATOM   1630  HE1 TYR A 104     -20.998 -25.275  -5.498  1.00 89.49           H  
ATOM   1631  CE2 TYR A 104     -22.877 -22.531  -6.305  1.00 89.49           C  
ATOM   1632  HE2 TYR A 104     -23.828 -22.273  -6.747  1.00 89.49           H  
ATOM   1633  OH  TYR A 104     -23.337 -24.880  -6.589  1.00 89.49           O  
ATOM   1634  HH  TYR A 104     -22.949 -25.750  -6.473  1.00 89.49           H  
ATOM   1635  CZ  TYR A 104     -22.518 -23.887  -6.166  1.00 89.49           C  
ATOM   1636  N   ALA A 105     -19.863 -21.019  -1.613  1.00 88.10           N  
ATOM   1637  H   ALA A 105     -18.891 -20.839  -1.820  1.00 88.10           H  
ATOM   1638  CA  ALA A 105     -20.201 -21.650  -0.341  1.00 88.10           C  
ATOM   1639  HA  ALA A 105     -20.751 -22.568  -0.549  1.00 88.10           H  
ATOM   1640  C   ALA A 105     -21.103 -20.758   0.531  1.00 88.10           C  
ATOM   1641  CB  ALA A 105     -18.905 -22.014   0.382  1.00 88.10           C  
ATOM   1642  HB1 ALA A 105     -18.312 -22.691  -0.233  1.00 88.10           H  
ATOM   1643  HB2 ALA A 105     -18.322 -21.117   0.592  1.00 88.10           H  
ATOM   1644  HB3 ALA A 105     -19.161 -22.510   1.318  1.00 88.10           H  
ATOM   1645  O   ALA A 105     -22.045 -21.252   1.158  1.00 88.10           O  
ATOM   1646  N   ARG A 106     -20.868 -19.437   0.541  1.00 80.99           N  
ATOM   1647  H   ARG A 106     -20.072 -19.098   0.021  1.00 80.99           H  
ATOM   1648  CA  ARG A 106     -21.749 -18.472   1.222  1.00 80.99           C  
ATOM   1649  HA  ARG A 106     -21.952 -18.831   2.231  1.00 80.99           H  
ATOM   1650  C   ARG A 106     -23.105 -18.336   0.536  1.00 80.99           C  
ATOM   1651  CB  ARG A 106     -21.081 -17.098   1.294  1.00 80.99           C  
ATOM   1652  HB2 ARG A 106     -20.759 -16.811   0.292  1.00 80.99           H  
ATOM   1653  HB3 ARG A 106     -21.813 -16.366   1.636  1.00 80.99           H  
ATOM   1654  O   ARG A 106     -24.109 -18.203   1.233  1.00 80.99           O  
ATOM   1655  CG  ARG A 106     -19.885 -17.067   2.249  1.00 80.99           C  
ATOM   1656  HG2 ARG A 106     -19.173 -17.848   1.986  1.00 80.99           H  
ATOM   1657  HG3 ARG A 106     -20.216 -17.229   3.275  1.00 80.99           H  
ATOM   1658  CD  ARG A 106     -19.223 -15.696   2.123  1.00 80.99           C  
ATOM   1659  HD2 ARG A 106     -19.832 -14.968   2.659  1.00 80.99           H  
ATOM   1660  HD3 ARG A 106     -19.188 -15.420   1.069  1.00 80.99           H  
ATOM   1661  NE  ARG A 106     -17.841 -15.707   2.618  1.00 80.99           N  
ATOM   1662  HE  ARG A 106     -17.304 -16.548   2.460  1.00 80.99           H  
ATOM   1663  NH1 ARG A 106     -17.687 -13.471   3.119  1.00 80.99           N  
ATOM   1664 HH11 ARG A 106     -17.098 -12.674   3.315  1.00 80.99           H  
ATOM   1665 HH12 ARG A 106     -18.648 -13.376   2.825  1.00 80.99           H  
ATOM   1666  NH2 ARG A 106     -15.877 -14.773   3.210  1.00 80.99           N  
ATOM   1667 HH21 ARG A 106     -15.283 -13.958   3.262  1.00 80.99           H  
ATOM   1668 HH22 ARG A 106     -15.467 -15.583   2.770  1.00 80.99           H  
ATOM   1669  CZ  ARG A 106     -17.147 -14.656   2.991  1.00 80.99           C  
ATOM   1670  N   GLU A 107     -23.150 -18.381  -0.792  1.00 83.18           N  
ATOM   1671  H   GLU A 107     -22.279 -18.438  -1.301  1.00 83.18           H  
ATOM   1672  CA  GLU A 107     -24.389 -18.335  -1.577  1.00 83.18           C  
ATOM   1673  HA  GLU A 107     -24.965 -17.461  -1.273  1.00 83.18           H  
ATOM   1674  C   GLU A 107     -25.263 -19.568  -1.319  1.00 83.18           C  
ATOM   1675  CB  GLU A 107     -24.026 -18.168  -3.058  1.00 83.18           C  
ATOM   1676  HB2 GLU A 107     -23.504 -19.054  -3.419  1.00 83.18           H  
ATOM   1677  HB3 GLU A 107     -23.359 -17.309  -3.136  1.00 83.18           H  
ATOM   1678  O   GLU A 107     -26.456 -19.445  -1.034  1.00 83.18           O  
ATOM   1679  CG  GLU A 107     -25.262 -17.912  -3.928  1.00 83.18           C  
ATOM   1680  HG2 GLU A 107     -25.825 -18.839  -4.030  1.00 83.18           H  
ATOM   1681  HG3 GLU A 107     -25.897 -17.189  -3.415  1.00 83.18           H  
ATOM   1682  CD  GLU A 107     -24.909 -17.360  -5.317  1.00 83.18           C  
ATOM   1683  OE1 GLU A 107     -25.831 -16.767  -5.926  1.00 83.18           O  
ATOM   1684  OE2 GLU A 107     -23.724 -17.442  -5.710  1.00 83.18           O  
ATOM   1685  N   LEU A 108     -24.631 -20.740  -1.246  1.00 88.48           N  
ATOM   1686  H   LEU A 108     -23.671 -20.765  -1.556  1.00 88.48           H  
ATOM   1687  CA  LEU A 108     -25.226 -21.994  -0.789  1.00 88.48           C  
ATOM   1688  HA  LEU A 108     -26.176 -22.136  -1.304  1.00 88.48           H  
ATOM   1689  C   LEU A 108     -25.550 -22.023   0.718  1.00 88.48           C  
ATOM   1690  CB  LEU A 108     -24.265 -23.132  -1.161  1.00 88.48           C  
ATOM   1691  HB2 LEU A 108     -23.266 -22.880  -0.808  1.00 88.48           H  
ATOM   1692  HB3 LEU A 108     -24.577 -24.022  -0.615  1.00 88.48           H  
ATOM   1693  O   LEU A 108     -26.113 -23.007   1.204  1.00 88.48           O  
ATOM   1694  CG  LEU A 108     -24.185 -23.496  -2.656  1.00 88.48           C  
ATOM   1695  HG  LEU A 108     -23.754 -22.669  -3.219  1.00 88.48           H  
ATOM   1696  CD1 LEU A 108     -23.269 -24.714  -2.780  1.00 88.48           C  
ATOM   1697 HD11 LEU A 108     -23.259 -25.060  -3.814  1.00 88.48           H  
ATOM   1698 HD12 LEU A 108     -22.257 -24.423  -2.500  1.00 88.48           H  
ATOM   1699 HD13 LEU A 108     -23.618 -25.528  -2.143  1.00 88.48           H  
ATOM   1700  CD2 LEU A 108     -25.542 -23.847  -3.269  1.00 88.48           C  
ATOM   1701 HD21 LEU A 108     -25.392 -24.212  -4.285  1.00 88.48           H  
ATOM   1702 HD22 LEU A 108     -26.157 -22.950  -3.334  1.00 88.48           H  
ATOM   1703 HD23 LEU A 108     -26.051 -24.608  -2.677  1.00 88.48           H  
ATOM   1704  N   LYS A 109     -25.231 -20.955   1.462  1.00 82.56           N  
ATOM   1705  H   LYS A 109     -24.806 -20.183   0.969  1.00 82.56           H  
ATOM   1706  CA  LYS A 109     -25.439 -20.805   2.913  1.00 82.56           C  
ATOM   1707  HA  LYS A 109     -24.939 -19.880   3.201  1.00 82.56           H  
ATOM   1708  C   LYS A 109     -24.769 -21.894   3.752  1.00 82.56           C  
ATOM   1709  CB  LYS A 109     -26.929 -20.655   3.249  1.00 82.56           C  
ATOM   1710  HB2 LYS A 109     -27.435 -21.604   3.070  1.00 82.56           H  
ATOM   1711  HB3 LYS A 109     -27.020 -20.413   4.308  1.00 82.56           H  
ATOM   1712  O   LYS A 109     -25.289 -22.278   4.801  1.00 82.56           O  
ATOM   1713  CG  LYS A 109     -27.615 -19.559   2.435  1.00 82.56           C  
ATOM   1714  HG2 LYS A 109     -27.643 -19.841   1.382  1.00 82.56           H  
ATOM   1715  HG3 LYS A 109     -27.071 -18.621   2.545  1.00 82.56           H  
ATOM   1716  CD  LYS A 109     -29.043 -19.390   2.942  1.00 82.56           C  
ATOM   1717  HD2 LYS A 109     -29.013 -19.048   3.977  1.00 82.56           H  
ATOM   1718  HD3 LYS A 109     -29.566 -20.344   2.885  1.00 82.56           H  
ATOM   1719  CE  LYS A 109     -29.746 -18.360   2.068  1.00 82.56           C  
ATOM   1720  HE2 LYS A 109     -29.848 -18.769   1.063  1.00 82.56           H  
ATOM   1721  HE3 LYS A 109     -29.117 -17.472   2.005  1.00 82.56           H  
ATOM   1722  NZ  LYS A 109     -31.060 -18.021   2.647  1.00 82.56           N  
ATOM   1723  HZ1 LYS A 109     -31.543 -17.368   2.046  1.00 82.56           H  
ATOM   1724  HZ2 LYS A 109     -31.610 -18.861   2.759  1.00 82.56           H  
ATOM   1725  HZ3 LYS A 109     -30.903 -17.598   3.551  1.00 82.56           H  
ATOM   1726  N   LEU A 110     -23.612 -22.378   3.309  1.00 87.70           N  
ATOM   1727  H   LEU A 110     -23.223 -21.991   2.462  1.00 87.70           H  
ATOM   1728  CA  LEU A 110     -22.787 -23.290   4.091  1.00 87.70           C  
ATOM   1729  HA  LEU A 110     -23.435 -24.047   4.534  1.00 87.70           H  
ATOM   1730  C   LEU A 110     -22.119 -22.522   5.239  1.00 87.70           C  
ATOM   1731  CB  LEU A 110     -21.767 -23.997   3.180  1.00 87.70           C  
ATOM   1732  HB2 LEU A 110     -21.106 -23.242   2.755  1.00 87.70           H  
ATOM   1733  HB3 LEU A 110     -21.160 -24.665   3.790  1.00 87.70           H  
ATOM   1734  O   LEU A 110     -21.656 -21.392   5.071  1.00 87.70           O  
ATOM   1735  CG  LEU A 110     -22.394 -24.811   2.030  1.00 87.70           C  
ATOM   1736  HG  LEU A 110     -23.017 -24.162   1.415  1.00 87.70           H  
ATOM   1737  CD1 LEU A 110     -21.290 -25.385   1.146  1.00 87.70           C  
ATOM   1738 HD11 LEU A 110     -20.647 -26.048   1.726  1.00 87.70           H  
ATOM   1739 HD12 LEU A 110     -21.734 -25.944   0.323  1.00 87.70           H  
ATOM   1740 HD13 LEU A 110     -20.690 -24.574   0.733  1.00 87.70           H  
ATOM   1741  CD2 LEU A 110     -23.243 -25.980   2.533  1.00 87.70           C  
ATOM   1742 HD21 LEU A 110     -22.641 -26.630   3.167  1.00 87.70           H  
ATOM   1743 HD22 LEU A 110     -24.103 -25.610   3.090  1.00 87.70           H  
ATOM   1744 HD23 LEU A 110     -23.611 -26.558   1.685  1.00 87.70           H  
ATOM   1745  N   GLY A 111     -22.077 -23.122   6.428  1.00 85.10           N  
ATOM   1746  H   GLY A 111     -22.461 -24.052   6.510  1.00 85.10           H  
ATOM   1747  CA  GLY A 111     -21.497 -22.491   7.609  1.00 85.10           C  
ATOM   1748  HA2 GLY A 111     -20.683 -21.830   7.310  1.00 85.10           H  
ATOM   1749  HA3 GLY A 111     -22.262 -21.895   8.107  1.00 85.10           H  
ATOM   1750  C   GLY A 111     -20.964 -23.513   8.600  1.00 85.10           C  
ATOM   1751  O   GLY A 111     -21.718 -24.307   9.141  1.00 85.10           O  
ATOM   1752  N   ILE A 112     -19.665 -23.469   8.877  1.00 86.69           N  
ATOM   1753  H   ILE A 112     -19.080 -22.846   8.339  1.00 86.69           H  
ATOM   1754  CA  ILE A 112     -19.018 -24.334   9.872  1.00 86.69           C  
ATOM   1755  HA  ILE A 112     -19.523 -25.300   9.886  1.00 86.69           H  
ATOM   1756  C   ILE A 112     -19.164 -23.717  11.276  1.00 86.69           C  
ATOM   1757  CB  ILE A 112     -17.557 -24.580   9.441  1.00 86.69           C  
ATOM   1758  HB  ILE A 112     -17.094 -23.604   9.294  1.00 86.69           H  
ATOM   1759  O   ILE A 112     -18.870 -22.532  11.480  1.00 86.69           O  
ATOM   1760  CG1 ILE A 112     -17.440 -25.326   8.092  1.00 86.69           C  
ATOM   1761 HG12 ILE A 112     -18.087 -24.853   7.353  1.00 86.69           H  
ATOM   1762 HG13 ILE A 112     -16.417 -25.207   7.737  1.00 86.69           H  
ATOM   1763  CG2 ILE A 112     -16.750 -25.319  10.512  1.00 86.69           C  
ATOM   1764 HG21 ILE A 112     -15.721 -25.449  10.177  1.00 86.69           H  
ATOM   1765 HG22 ILE A 112     -17.197 -26.297  10.690  1.00 86.69           H  
ATOM   1766 HG23 ILE A 112     -16.747 -24.755  11.444  1.00 86.69           H  
ATOM   1767  CD1 ILE A 112     -17.756 -26.828   8.103  1.00 86.69           C  
ATOM   1768 HD11 ILE A 112     -17.010 -27.377   8.678  1.00 86.69           H  
ATOM   1769 HD12 ILE A 112     -18.744 -27.004   8.528  1.00 86.69           H  
ATOM   1770 HD13 ILE A 112     -17.741 -27.202   7.079  1.00 86.69           H  
ATOM   1771  N   SER A 113     -19.636 -24.512  12.240  1.00 84.76           N  
ATOM   1772  H   SER A 113     -19.824 -25.477  12.007  1.00 84.76           H  
ATOM   1773  CA  SER A 113     -19.827 -24.118  13.640  1.00 84.76           C  
ATOM   1774  HA  SER A 113     -20.301 -23.137  13.643  1.00 84.76           H  
ATOM   1775  C   SER A 113     -18.507 -23.987  14.403  1.00 84.76           C  
ATOM   1776  CB  SER A 113     -20.778 -25.088  14.367  1.00 84.76           C  
ATOM   1777  HB2 SER A 113     -21.252 -24.550  15.187  1.00 84.76           H  
ATOM   1778  HB3 SER A 113     -21.557 -25.427  13.684  1.00 84.76           H  
ATOM   1779  O   SER A 113     -17.461 -24.491  13.992  1.00 84.76           O  
ATOM   1780  OG  SER A 113     -20.102 -26.205  14.914  1.00 84.76           O  
ATOM   1781  HG  SER A 113     -20.573 -26.469  15.707  1.00 84.76           H  
ATOM   1782  N   ASP A 114     -18.551 -23.323  15.557  1.00 79.55           N  
ATOM   1783  H   ASP A 114     -19.417 -22.901  15.858  1.00 79.55           H  
ATOM   1784  CA  ASP A 114     -17.371 -23.146  16.403  1.00 79.55           C  
ATOM   1785  HA  ASP A 114     -16.551 -22.779  15.785  1.00 79.55           H  
ATOM   1786  C   ASP A 114     -16.910 -24.486  17.002  1.00 79.55           C  
ATOM   1787  CB  ASP A 114     -17.652 -22.090  17.488  1.00 79.55           C  
ATOM   1788  HB2 ASP A 114     -18.528 -22.391  18.063  1.00 79.55           H  
ATOM   1789  HB3 ASP A 114     -16.798 -22.059  18.165  1.00 79.55           H  
ATOM   1790  O   ASP A 114     -15.704 -24.710  17.102  1.00 79.55           O  
ATOM   1791  CG  ASP A 114     -17.876 -20.675  16.929  1.00 79.55           C  
ATOM   1792  OD1 ASP A 114     -18.009 -20.520  15.692  1.00 79.55           O  
ATOM   1793  OD2 ASP A 114     -17.893 -19.713  17.719  1.00 79.55           O  
ATOM   1794  N   GLU A 115     -17.824 -25.416  17.327  1.00 82.77           N  
ATOM   1795  H   GLU A 115     -18.809 -25.198  17.268  1.00 82.77           H  
ATOM   1796  CA  GLU A 115     -17.441 -26.779  17.727  1.00 82.77           C  
ATOM   1797  HA  GLU A 115     -16.773 -26.718  18.586  1.00 82.77           H  
ATOM   1798  C   GLU A 115     -16.672 -27.515  16.629  1.00 82.77           C  
ATOM   1799  CB  GLU A 115     -18.642 -27.659  18.111  1.00 82.77           C  
ATOM   1800  HB2 GLU A 115     -19.396 -27.651  17.324  1.00 82.77           H  
ATOM   1801  HB3 GLU A 115     -18.275 -28.684  18.167  1.00 82.77           H  
ATOM   1802  O   GLU A 115     -15.672 -28.165  16.934  1.00 82.77           O  
ATOM   1803  CG  GLU A 115     -19.249 -27.359  19.489  1.00 82.77           C  
ATOM   1804  HG2 GLU A 115     -18.457 -27.037  20.166  1.00 82.77           H  
ATOM   1805  HG3 GLU A 115     -19.649 -28.293  19.883  1.00 82.77           H  
ATOM   1806  CD  GLU A 115     -20.385 -26.331  19.481  1.00 82.77           C  
ATOM   1807  OE1 GLU A 115     -20.810 -25.970  20.601  1.00 82.77           O  
ATOM   1808  OE2 GLU A 115     -20.801 -25.909  18.374  1.00 82.77           O  
ATOM   1809  N   GLN A 116     -17.096 -27.400  15.366  1.00 87.76           N  
ATOM   1810  H   GLN A 116     -17.911 -26.837  15.172  1.00 87.76           H  
ATOM   1811  CA  GLN A 116     -16.403 -28.046  14.245  1.00 87.76           C  
ATOM   1812  HA  GLN A 116     -16.312 -29.114  14.443  1.00 87.76           H  
ATOM   1813  C   GLN A 116     -14.988 -27.487  14.081  1.00 87.76           C  
ATOM   1814  CB  GLN A 116     -17.192 -27.848  12.943  1.00 87.76           C  
ATOM   1815  HB2 GLN A 116     -16.577 -28.157  12.098  1.00 87.76           H  
ATOM   1816  HB3 GLN A 116     -17.433 -26.790  12.842  1.00 87.76           H  
ATOM   1817  O   GLN A 116     -14.038 -28.251  13.917  1.00 87.76           O  
ATOM   1818  CG  GLN A 116     -18.489 -28.653  12.916  1.00 87.76           C  
ATOM   1819  HG2 GLN A 116     -19.048 -28.405  13.818  1.00 87.76           H  
ATOM   1820  HG3 GLN A 116     -18.258 -29.719  12.915  1.00 87.76           H  
ATOM   1821  CD  GLN A 116     -19.386 -28.314  11.730  1.00 87.76           C  
ATOM   1822  NE2 GLN A 116     -19.625 -29.196  10.795  1.00 87.76           N  
ATOM   1823 HE21 GLN A 116     -20.241 -28.894  10.054  1.00 87.76           H  
ATOM   1824 HE22 GLN A 116     -19.064 -30.028  10.677  1.00 87.76           H  
ATOM   1825  OE1 GLN A 116     -19.907 -27.220  11.612  1.00 87.76           O  
ATOM   1826  N   VAL A 117     -14.821 -26.164  14.192  1.00 89.41           N  
ATOM   1827  H   VAL A 117     -15.642 -25.587  14.314  1.00 89.41           H  
ATOM   1828  CA  VAL A 117     -13.492 -25.534  14.152  1.00 89.41           C  
ATOM   1829  HA  VAL A 117     -12.986 -25.857  13.242  1.00 89.41           H  
ATOM   1830  C   VAL A 117     -12.635 -26.012  15.331  1.00 89.41           C  
ATOM   1831  CB  VAL A 117     -13.597 -23.998  14.112  1.00 89.41           C  
ATOM   1832  HB  VAL A 117     -14.146 -23.667  14.993  1.00 89.41           H  
ATOM   1833  O   VAL A 117     -11.488 -26.394  15.119  1.00 89.41           O  
ATOM   1834  CG1 VAL A 117     -12.228 -23.311  14.082  1.00 89.41           C  
ATOM   1835 HG11 VAL A 117     -12.359 -22.229  14.115  1.00 89.41           H  
ATOM   1836 HG12 VAL A 117     -11.625 -23.603  14.942  1.00 89.41           H  
ATOM   1837 HG13 VAL A 117     -11.699 -23.571  13.165  1.00 89.41           H  
ATOM   1838  CG2 VAL A 117     -14.347 -23.492  12.876  1.00 89.41           C  
ATOM   1839 HG21 VAL A 117     -15.370 -23.869  12.884  1.00 89.41           H  
ATOM   1840 HG22 VAL A 117     -13.845 -23.826  11.968  1.00 89.41           H  
ATOM   1841 HG23 VAL A 117     -14.386 -22.403  12.892  1.00 89.41           H  
ATOM   1842  N   LYS A 118     -13.175 -26.082  16.559  1.00 86.79           N  
ATOM   1843  H   LYS A 118     -14.129 -25.772  16.677  1.00 86.79           H  
ATOM   1844  CA  LYS A 118     -12.441 -26.610  17.729  1.00 86.79           C  
ATOM   1845  HA  LYS A 118     -11.517 -26.045  17.853  1.00 86.79           H  
ATOM   1846  C   LYS A 118     -12.009 -28.062  17.529  1.00 86.79           C  
ATOM   1847  CB  LYS A 118     -13.279 -26.483  19.014  1.00 86.79           C  
ATOM   1848  HB2 LYS A 118     -12.801 -27.064  19.803  1.00 86.79           H  
ATOM   1849  HB3 LYS A 118     -14.277 -26.888  18.845  1.00 86.79           H  
ATOM   1850  O   LYS A 118     -10.852 -28.386  17.780  1.00 86.79           O  
ATOM   1851  CG  LYS A 118     -13.382 -25.030  19.490  1.00 86.79           C  
ATOM   1852  HG2 LYS A 118     -12.378 -24.647  19.671  1.00 86.79           H  
ATOM   1853  HG3 LYS A 118     -13.835 -24.425  18.704  1.00 86.79           H  
ATOM   1854  CD  LYS A 118     -14.223 -24.880  20.764  1.00 86.79           C  
ATOM   1855  HD2 LYS A 118     -13.754 -25.427  21.583  1.00 86.79           H  
ATOM   1856  HD3 LYS A 118     -15.221 -25.278  20.578  1.00 86.79           H  
ATOM   1857  CE  LYS A 118     -14.314 -23.385  21.105  1.00 86.79           C  
ATOM   1858  HE2 LYS A 118     -14.641 -22.853  20.211  1.00 86.79           H  
ATOM   1859  HE3 LYS A 118     -13.317 -23.018  21.347  1.00 86.79           H  
ATOM   1860  NZ  LYS A 118     -15.253 -23.096  22.219  1.00 86.79           N  
ATOM   1861  HZ1 LYS A 118     -15.309 -22.098  22.363  1.00 86.79           H  
ATOM   1862  HZ2 LYS A 118     -14.945 -23.528  23.078  1.00 86.79           H  
ATOM   1863  HZ3 LYS A 118     -16.184 -23.414  21.988  1.00 86.79           H  
ATOM   1864  N   GLN A 119     -12.904 -28.924  17.044  1.00 85.80           N  
ATOM   1865  H   GLN A 119     -13.838 -28.590  16.849  1.00 85.80           H  
ATOM   1866  CA  GLN A 119     -12.580 -30.320  16.741  1.00 85.80           C  
ATOM   1867  HA  GLN A 119     -12.195 -30.800  17.641  1.00 85.80           H  
ATOM   1868  C   GLN A 119     -11.481 -30.434  15.681  1.00 85.80           C  
ATOM   1869  CB  GLN A 119     -13.833 -31.075  16.280  1.00 85.80           C  
ATOM   1870  HB2 GLN A 119     -14.376 -30.475  15.550  1.00 85.80           H  
ATOM   1871  HB3 GLN A 119     -13.521 -32.000  15.795  1.00 85.80           H  
ATOM   1872  O   GLN A 119     -10.553 -31.220  15.860  1.00 85.80           O  
ATOM   1873  CG  GLN A 119     -14.759 -31.446  17.447  1.00 85.80           C  
ATOM   1874  HG2 GLN A 119     -15.105 -30.542  17.948  1.00 85.80           H  
ATOM   1875  HG3 GLN A 119     -14.204 -32.047  18.167  1.00 85.80           H  
ATOM   1876  CD  GLN A 119     -15.978 -32.244  16.990  1.00 85.80           C  
ATOM   1877  NE2 GLN A 119     -16.800 -32.717  17.901  1.00 85.80           N  
ATOM   1878 HE21 GLN A 119     -17.582 -33.239  17.533  1.00 85.80           H  
ATOM   1879 HE22 GLN A 119     -16.650 -32.544  18.885  1.00 85.80           H  
ATOM   1880  OE1 GLN A 119     -16.224 -32.470  15.820  1.00 85.80           O  
ATOM   1881  N   ALA A 120     -11.530 -29.618  14.625  1.00 88.01           N  
ATOM   1882  H   ALA A 120     -12.334 -29.019  14.503  1.00 88.01           H  
ATOM   1883  CA  ALA A 120     -10.489 -29.590  13.602  1.00 88.01           C  
ATOM   1884  HA  ALA A 120     -10.354 -30.599  13.213  1.00 88.01           H  
ATOM   1885  C   ALA A 120      -9.130 -29.129  14.162  1.00 88.01           C  
ATOM   1886  CB  ALA A 120     -10.968 -28.696  12.459  1.00 88.01           C  
ATOM   1887  HB1 ALA A 120     -10.219 -28.678  11.668  1.00 88.01           H  
ATOM   1888  HB2 ALA A 120     -11.903 -29.086  12.056  1.00 88.01           H  
ATOM   1889  HB3 ALA A 120     -11.131 -27.682  12.824  1.00 88.01           H  
ATOM   1890  O   ALA A 120      -8.099 -29.724  13.843  1.00 88.01           O  
ATOM   1891  N   ILE A 121      -9.114 -28.130  15.053  1.00 88.73           N  
ATOM   1892  H   ILE A 121      -9.981 -27.649  15.247  1.00 88.73           H  
ATOM   1893  CA  ILE A 121      -7.895 -27.701  15.758  1.00 88.73           C  
ATOM   1894  HA  ILE A 121      -7.130 -27.469  15.018  1.00 88.73           H  
ATOM   1895  C   ILE A 121      -7.347 -28.848  16.618  1.00 88.73           C  
ATOM   1896  CB  ILE A 121      -8.153 -26.423  16.594  1.00 88.73           C  
ATOM   1897  HB  ILE A 121      -9.011 -26.593  17.244  1.00 88.73           H  
ATOM   1898  O   ILE A 121      -6.159 -29.152  16.546  1.00 88.73           O  
ATOM   1899  CG1 ILE A 121      -8.460 -25.228  15.669  1.00 88.73           C  
ATOM   1900 HG12 ILE A 121      -9.228 -25.517  14.951  1.00 88.73           H  
ATOM   1901 HG13 ILE A 121      -7.565 -24.975  15.101  1.00 88.73           H  
ATOM   1902  CG2 ILE A 121      -6.937 -26.096  17.479  1.00 88.73           C  
ATOM   1903 HG21 ILE A 121      -6.793 -26.880  18.221  1.00 88.73           H  
ATOM   1904 HG22 ILE A 121      -7.089 -25.166  18.027  1.00 88.73           H  
ATOM   1905 HG23 ILE A 121      -6.038 -26.007  16.868  1.00 88.73           H  
ATOM   1906  CD1 ILE A 121      -8.963 -23.972  16.386  1.00 88.73           C  
ATOM   1907 HD11 ILE A 121      -9.281 -23.237  15.646  1.00 88.73           H  
ATOM   1908 HD12 ILE A 121      -8.172 -23.529  16.992  1.00 88.73           H  
ATOM   1909 HD13 ILE A 121      -9.808 -24.232  17.024  1.00 88.73           H  
ATOM   1910  N   PHE A 122      -8.197 -29.538  17.384  1.00 86.37           N  
ATOM   1911  H   PHE A 122      -9.160 -29.237  17.430  1.00 86.37           H  
ATOM   1912  CA  PHE A 122      -7.771 -30.665  18.221  1.00 86.37           C  
ATOM   1913  HA  PHE A 122      -6.936 -30.343  18.843  1.00 86.37           H  
ATOM   1914  C   PHE A 122      -7.244 -31.851  17.413  1.00 86.37           C  
ATOM   1915  CB  PHE A 122      -8.931 -31.120  19.118  1.00 86.37           C  
ATOM   1916  HB2 PHE A 122      -8.604 -31.997  19.678  1.00 86.37           H  
ATOM   1917  HB3 PHE A 122      -9.760 -31.430  18.482  1.00 86.37           H  
ATOM   1918  O   PHE A 122      -6.288 -32.498  17.837  1.00 86.37           O  
ATOM   1919  CG  PHE A 122      -9.436 -30.104  20.126  1.00 86.37           C  
ATOM   1920  CD1 PHE A 122      -8.555 -29.195  20.739  1.00 86.37           C  
ATOM   1921  HD1 PHE A 122      -7.511 -29.168  20.463  1.00 86.37           H  
ATOM   1922  CD2 PHE A 122     -10.797 -30.088  20.485  1.00 86.37           C  
ATOM   1923  HD2 PHE A 122     -11.484 -30.780  20.022  1.00 86.37           H  
ATOM   1924  CE1 PHE A 122      -9.016 -28.295  21.708  1.00 86.37           C  
ATOM   1925  HE1 PHE A 122      -8.320 -27.610  22.169  1.00 86.37           H  
ATOM   1926  CE2 PHE A 122     -11.265 -29.174  21.448  1.00 86.37           C  
ATOM   1927  HE2 PHE A 122     -12.310 -29.167  21.721  1.00 86.37           H  
ATOM   1928  CZ  PHE A 122     -10.372 -28.282  22.067  1.00 86.37           C  
ATOM   1929  HZ  PHE A 122     -10.726 -27.591  22.818  1.00 86.37           H  
ATOM   1930  N   ALA A 123      -7.837 -32.123  16.252  1.00 85.03           N  
ATOM   1931  H   ALA A 123      -8.653 -31.587  15.991  1.00 85.03           H  
ATOM   1932  CA  ALA A 123      -7.420 -33.198  15.359  1.00 85.03           C  
ATOM   1933  HA  ALA A 123      -7.236 -34.094  15.951  1.00 85.03           H  
ATOM   1934  C   ALA A 123      -6.121 -32.884  14.597  1.00 85.03           C  
ATOM   1935  CB  ALA A 123      -8.580 -33.491  14.401  1.00 85.03           C  
ATOM   1936  HB1 ALA A 123      -8.314 -34.322  13.748  1.00 85.03           H  
ATOM   1937  HB2 ALA A 123      -9.472 -33.758  14.967  1.00 85.03           H  
ATOM   1938  HB3 ALA A 123      -8.790 -32.612  13.791  1.00 85.03           H  
ATOM   1939  O   ALA A 123      -5.510 -33.796  14.044  1.00 85.03           O  
ATOM   1940  N   THR A 124      -5.675 -31.623  14.566  1.00 86.19           N  
ATOM   1941  H   THR A 124      -6.190 -30.915  15.069  1.00 86.19           H  
ATOM   1942  CA  THR A 124      -4.475 -31.221  13.822  1.00 86.19           C  
ATOM   1943  HA  THR A 124      -4.553 -31.643  12.820  1.00 86.19           H  
ATOM   1944  C   THR A 124      -3.202 -31.732  14.522  1.00 86.19           C  
ATOM   1945  CB  THR A 124      -4.429 -29.703  13.627  1.00 86.19           C  
ATOM   1946  HB  THR A 124      -4.431 -29.208  14.599  1.00 86.19           H  
ATOM   1947  O   THR A 124      -2.887 -31.268  15.623  1.00 86.19           O  
ATOM   1948  CG2 THR A 124      -3.201 -29.266  12.824  1.00 86.19           C  
ATOM   1949 HG21 THR A 124      -3.152 -29.812  11.883  1.00 86.19           H  
ATOM   1950 HG22 THR A 124      -3.273 -28.199  12.611  1.00 86.19           H  
ATOM   1951 HG23 THR A 124      -2.294 -29.436  13.405  1.00 86.19           H  
ATOM   1952  OG1 THR A 124      -5.547 -29.272  12.889  1.00 86.19           O  
ATOM   1953  HG1 THR A 124      -6.355 -29.512  13.348  1.00 86.19           H  
ATOM   1954  N   PRO A 125      -2.402 -32.625  13.896  1.00 83.94           N  
ATOM   1955  CA  PRO A 125      -1.260 -33.274  14.555  1.00 83.94           C  
ATOM   1956  HA  PRO A 125      -1.629 -33.841  15.410  1.00 83.94           H  
ATOM   1957  C   PRO A 125      -0.175 -32.303  15.036  1.00 83.94           C  
ATOM   1958  CB  PRO A 125      -0.679 -34.245  13.520  1.00 83.94           C  
ATOM   1959  HB2 PRO A 125       0.114 -33.762  12.949  1.00 83.94           H  
ATOM   1960  HB3 PRO A 125      -0.304 -35.153  13.991  1.00 83.94           H  
ATOM   1961  O   PRO A 125       0.476 -32.545  16.049  1.00 83.94           O  
ATOM   1962  CG  PRO A 125      -1.852 -34.536  12.592  1.00 83.94           C  
ATOM   1963  HG2 PRO A 125      -2.472 -35.321  13.025  1.00 83.94           H  
ATOM   1964  HG3 PRO A 125      -1.521 -34.817  11.592  1.00 83.94           H  
ATOM   1965  CD  PRO A 125      -2.625 -33.224  12.586  1.00 83.94           C  
ATOM   1966  HD2 PRO A 125      -2.232 -32.565  11.812  1.00 83.94           H  
ATOM   1967  HD3 PRO A 125      -3.676 -33.439  12.394  1.00 83.94           H  
ATOM   1968  N   ALA A 126       0.011 -31.176  14.338  1.00 84.27           N  
ATOM   1969  H   ALA A 126      -0.569 -31.017  13.527  1.00 84.27           H  
ATOM   1970  CA  ALA A 126       1.025 -30.175  14.674  1.00 84.27           C  
ATOM   1971  HA  ALA A 126       2.003 -30.656  14.661  1.00 84.27           H  
ATOM   1972  C   ALA A 126       0.834 -29.563  16.076  1.00 84.27           C  
ATOM   1973  CB  ALA A 126       1.001 -29.090  13.591  1.00 84.27           C  
ATOM   1974  HB1 ALA A 126       0.045 -28.567  13.604  1.00 84.27           H  
ATOM   1975  HB2 ALA A 126       1.158 -29.535  12.609  1.00 84.27           H  
ATOM   1976  HB3 ALA A 126       1.795 -28.368  13.780  1.00 84.27           H  
ATOM   1977  O   ALA A 126       1.809 -29.127  16.692  1.00 84.27           O  
ATOM   1978  N   PHE A 127      -0.398 -29.569  16.593  1.00 89.37           N  
ATOM   1979  H   PHE A 127      -1.147 -29.975  16.051  1.00 89.37           H  
ATOM   1980  CA  PHE A 127      -0.748 -29.041  17.914  1.00 89.37           C  
ATOM   1981  HA  PHE A 127       0.018 -28.331  18.227  1.00 89.37           H  
ATOM   1982  C   PHE A 127      -0.798 -30.114  19.005  1.00 89.37           C  
ATOM   1983  CB  PHE A 127      -2.077 -28.284  17.819  1.00 89.37           C  
ATOM   1984  HB2 PHE A 127      -2.260 -27.782  18.769  1.00 89.37           H  
ATOM   1985  HB3 PHE A 127      -2.877 -29.009  17.668  1.00 89.37           H  
ATOM   1986  O   PHE A 127      -1.168 -29.819  20.140  1.00 89.37           O  
ATOM   1987  CG  PHE A 127      -2.138 -27.244  16.719  1.00 89.37           C  
ATOM   1988  CD1 PHE A 127      -1.073 -26.347  16.509  1.00 89.37           C  
ATOM   1989  HD1 PHE A 127      -0.195 -26.390  17.137  1.00 89.37           H  
ATOM   1990  CD2 PHE A 127      -3.286 -27.152  15.918  1.00 89.37           C  
ATOM   1991  HD2 PHE A 127      -4.126 -27.804  16.107  1.00 89.37           H  
ATOM   1992  CE1 PHE A 127      -1.157 -25.371  15.502  1.00 89.37           C  
ATOM   1993  HE1 PHE A 127      -0.352 -24.666  15.357  1.00 89.37           H  
ATOM   1994  CE2 PHE A 127      -3.362 -26.195  14.896  1.00 89.37           C  
ATOM   1995  HE2 PHE A 127      -4.251 -26.142  14.284  1.00 89.37           H  
ATOM   1996  CZ  PHE A 127      -2.299 -25.299  14.689  1.00 89.37           C  
ATOM   1997  HZ  PHE A 127      -2.368 -24.546  13.918  1.00 89.37           H  
ATOM   1998  N   GLN A 128      -0.434 -31.357  18.687  1.00 85.30           N  
ATOM   1999  H   GLN A 128      -0.115 -31.556  17.750  1.00 85.30           H  
ATOM   2000  CA  GLN A 128      -0.455 -32.459  19.639  1.00 85.30           C  
ATOM   2001  HA  GLN A 128      -1.083 -32.169  20.481  1.00 85.30           H  
ATOM   2002  C   GLN A 128       0.945 -32.743  20.208  1.00 85.30           C  
ATOM   2003  CB  GLN A 128      -1.111 -33.695  19.007  1.00 85.30           C  
ATOM   2004  HB2 GLN A 128      -0.542 -33.992  18.126  1.00 85.30           H  
ATOM   2005  HB3 GLN A 128      -1.074 -34.512  19.729  1.00 85.30           H  
ATOM   2006  O   GLN A 128       1.964 -32.636  19.521  1.00 85.30           O  
ATOM   2007  CG  GLN A 128      -2.584 -33.457  18.612  1.00 85.30           C  
ATOM   2008  HG2 GLN A 128      -2.648 -32.627  17.908  1.00 85.30           H  
ATOM   2009  HG3 GLN A 128      -3.162 -33.196  19.498  1.00 85.30           H  
ATOM   2010  CD  GLN A 128      -3.222 -34.679  17.958  1.00 85.30           C  
ATOM   2011  NE2 GLN A 128      -4.435 -34.574  17.469  1.00 85.30           N  
ATOM   2012 HE21 GLN A 128      -4.964 -33.718  17.557  1.00 85.30           H  
ATOM   2013 HE22 GLN A 128      -4.804 -35.394  17.008  1.00 85.30           H  
ATOM   2014  OE1 GLN A 128      -2.646 -35.750  17.870  1.00 85.30           O  
ATOM   2015  N   VAL A 129       1.004 -33.114  21.485  1.00 84.66           N  
ATOM   2016  H   VAL A 129       0.135 -33.149  21.998  1.00 84.66           H  
ATOM   2017  CA  VAL A 129       2.176 -33.679  22.172  1.00 84.66           C  
ATOM   2018  HA  VAL A 129       2.974 -33.871  21.455  1.00 84.66           H  
ATOM   2019  C   VAL A 129       1.727 -35.009  22.771  1.00 84.66           C  
ATOM   2020  CB  VAL A 129       2.713 -32.742  23.274  1.00 84.66           C  
ATOM   2021  HB  VAL A 129       1.949 -32.616  24.041  1.00 84.66           H  
ATOM   2022  O   VAL A 129       0.662 -35.069  23.381  1.00 84.66           O  
ATOM   2023  CG1 VAL A 129       3.977 -33.323  23.921  1.00 84.66           C  
ATOM   2024 HG11 VAL A 129       3.749 -34.262  24.425  1.00 84.66           H  
ATOM   2025 HG12 VAL A 129       4.358 -32.633  24.674  1.00 84.66           H  
ATOM   2026 HG13 VAL A 129       4.750 -33.500  23.173  1.00 84.66           H  
ATOM   2027  CG2 VAL A 129       3.084 -31.354  22.736  1.00 84.66           C  
ATOM   2028 HG21 VAL A 129       3.358 -30.709  23.570  1.00 84.66           H  
ATOM   2029 HG22 VAL A 129       2.227 -30.905  22.233  1.00 84.66           H  
ATOM   2030 HG23 VAL A 129       3.932 -31.433  22.057  1.00 84.66           H  
ATOM   2031  N   ASP A 130       2.476 -36.090  22.540  1.00 81.06           N  
ATOM   2032  H   ASP A 130       3.402 -35.978  22.152  1.00 81.06           H  
ATOM   2033  CA  ASP A 130       2.093 -37.452  22.960  1.00 81.06           C  
ATOM   2034  HA  ASP A 130       2.732 -38.144  22.412  1.00 81.06           H  
ATOM   2035  C   ASP A 130       0.652 -37.844  22.559  1.00 81.06           C  
ATOM   2036  CB  ASP A 130       2.403 -37.660  24.453  1.00 81.06           C  
ATOM   2037  HB2 ASP A 130       1.860 -36.926  25.048  1.00 81.06           H  
ATOM   2038  HB3 ASP A 130       2.069 -38.653  24.753  1.00 81.06           H  
ATOM   2039  O   ASP A 130      -0.078 -38.503  23.301  1.00 81.06           O  
ATOM   2040  CG  ASP A 130       3.901 -37.571  24.743  1.00 81.06           C  
ATOM   2041  OD1 ASP A 130       4.674 -38.132  23.933  1.00 81.06           O  
ATOM   2042  OD2 ASP A 130       4.258 -36.935  25.757  1.00 81.06           O  
ATOM   2043  N   GLY A 131       0.211 -37.392  21.378  1.00 80.79           N  
ATOM   2044  H   GLY A 131       0.850 -36.838  20.825  1.00 80.79           H  
ATOM   2045  CA  GLY A 131      -1.125 -37.662  20.835  1.00 80.79           C  
ATOM   2046  HA2 GLY A 131      -1.334 -38.728  20.923  1.00 80.79           H  
ATOM   2047  HA3 GLY A 131      -1.135 -37.400  19.777  1.00 80.79           H  
ATOM   2048  C   GLY A 131      -2.276 -36.903  21.508  1.00 80.79           C  
ATOM   2049  O   GLY A 131      -3.437 -37.164  21.199  1.00 80.79           O  
ATOM   2050  N   LYS A 132      -1.999 -35.962  22.420  1.00 84.21           N  
ATOM   2051  H   LYS A 132      -1.032 -35.808  22.668  1.00 84.21           H  
ATOM   2052  CA  LYS A 132      -3.011 -35.089  23.034  1.00 84.21           C  
ATOM   2053  HA  LYS A 132      -3.997 -35.367  22.663  1.00 84.21           H  
ATOM   2054  C   LYS A 132      -2.784 -33.641  22.636  1.00 84.21           C  
ATOM   2055  CB  LYS A 132      -3.006 -35.248  24.558  1.00 84.21           C  
ATOM   2056  HB2 LYS A 132      -1.990 -35.121  24.933  1.00 84.21           H  
ATOM   2057  HB3 LYS A 132      -3.635 -34.473  24.994  1.00 84.21           H  
ATOM   2058  O   LYS A 132      -1.648 -33.189  22.543  1.00 84.21           O  
ATOM   2059  CG  LYS A 132      -3.550 -36.621  24.969  1.00 84.21           C  
ATOM   2060  HG2 LYS A 132      -2.894 -37.404  24.588  1.00 84.21           H  
ATOM   2061  HG3 LYS A 132      -4.546 -36.756  24.546  1.00 84.21           H  
ATOM   2062  CD  LYS A 132      -3.630 -36.727  26.492  1.00 84.21           C  
ATOM   2063  HD2 LYS A 132      -2.629 -36.596  26.905  1.00 84.21           H  
ATOM   2064  HD3 LYS A 132      -4.285 -35.945  26.876  1.00 84.21           H  
ATOM   2065  CE  LYS A 132      -4.176 -38.104  26.869  1.00 84.21           C  
ATOM   2066  HE2 LYS A 132      -3.535 -38.859  26.413  1.00 84.21           H  
ATOM   2067  HE3 LYS A 132      -5.173 -38.213  26.444  1.00 84.21           H  
ATOM   2068  NZ  LYS A 132      -4.208 -38.279  28.340  1.00 84.21           N  
ATOM   2069  HZ1 LYS A 132      -4.555 -39.198  28.574  1.00 84.21           H  
ATOM   2070  HZ2 LYS A 132      -4.796 -37.576  28.765  1.00 84.21           H  
ATOM   2071  HZ3 LYS A 132      -3.272 -38.187  28.707  1.00 84.21           H  
ATOM   2072  N   PHE A 133      -3.872 -32.908  22.414  1.00 86.55           N  
ATOM   2073  H   PHE A 133      -4.781 -33.341  22.500  1.00 86.55           H  
ATOM   2074  CA  PHE A 133      -3.803 -31.480  22.122  1.00 86.55           C  
ATOM   2075  HA  PHE A 133      -3.221 -31.329  21.213  1.00 86.55           H  
ATOM   2076  C   PHE A 133      -3.109 -30.721  23.261  1.00 86.55           C  
ATOM   2077  CB  PHE A 133      -5.217 -30.944  21.881  1.00 86.55           C  
ATOM   2078  HB2 PHE A 133      -5.846 -31.191  22.736  1.00 86.55           H  
ATOM   2079  HB3 PHE A 133      -5.638 -31.435  21.003  1.00 86.55           H  
ATOM   2080  O   PHE A 133      -3.523 -30.829  24.418  1.00 86.55           O  
ATOM   2081  CG  PHE A 133      -5.245 -29.446  21.665  1.00 86.55           C  
ATOM   2082  CD1 PHE A 133      -5.606 -28.585  22.719  1.00 86.55           C  
ATOM   2083  HD1 PHE A 133      -5.856 -28.992  23.688  1.00 86.55           H  
ATOM   2084  CD2 PHE A 133      -4.897 -28.912  20.411  1.00 86.55           C  
ATOM   2085  HD2 PHE A 133      -4.606 -29.563  19.600  1.00 86.55           H  
ATOM   2086  CE1 PHE A 133      -5.630 -27.194  22.515  1.00 86.55           C  
ATOM   2087  HE1 PHE A 133      -5.902 -26.531  23.324  1.00 86.55           H  
ATOM   2088  CE2 PHE A 133      -4.930 -27.522  20.208  1.00 86.55           C  
ATOM   2089  HE2 PHE A 133      -4.659 -27.110  19.247  1.00 86.55           H  
ATOM   2090  CZ  PHE A 133      -5.298 -26.663  21.257  1.00 86.55           C  
ATOM   2091  HZ  PHE A 133      -5.308 -25.595  21.098  1.00 86.55           H  
ATOM   2092  N   ASP A 134      -2.086 -29.938  22.918  1.00 85.05           N  
ATOM   2093  H   ASP A 134      -1.814 -29.885  21.947  1.00 85.05           H  
ATOM   2094  CA  ASP A 134      -1.381 -29.061  23.845  1.00 85.05           C  
ATOM   2095  HA  ASP A 134      -1.797 -29.192  24.844  1.00 85.05           H  
ATOM   2096  C   ASP A 134      -1.576 -27.597  23.440  1.00 85.05           C  
ATOM   2097  CB  ASP A 134       0.100 -29.431  23.949  1.00 85.05           C  
ATOM   2098  HB2 ASP A 134       0.592 -29.278  22.988  1.00 85.05           H  
ATOM   2099  HB3 ASP A 134       0.196 -30.481  24.227  1.00 85.05           H  
ATOM   2100  O   ASP A 134      -1.174 -27.143  22.367  1.00 85.05           O  
ATOM   2101  CG  ASP A 134       0.747 -28.555  25.022  1.00 85.05           C  
ATOM   2102  OD1 ASP A 134       1.224 -27.453  24.667  1.00 85.05           O  
ATOM   2103  OD2 ASP A 134       0.641 -28.908  26.212  1.00 85.05           O  
ATOM   2104  N   ASN A 135      -2.203 -26.836  24.331  1.00 84.64           N  
ATOM   2105  H   ASN A 135      -2.491 -27.259  25.202  1.00 84.64           H  
ATOM   2106  CA  ASN A 135      -2.579 -25.460  24.042  1.00 84.64           C  
ATOM   2107  HA  ASN A 135      -3.015 -25.434  23.044  1.00 84.64           H  
ATOM   2108  C   ASN A 135      -1.377 -24.490  24.048  1.00 84.64           C  
ATOM   2109  CB  ASN A 135      -3.661 -25.082  25.053  1.00 84.64           C  
ATOM   2110  HB2 ASN A 135      -3.215 -24.925  26.035  1.00 84.64           H  
ATOM   2111  HB3 ASN A 135      -4.392 -25.888  25.116  1.00 84.64           H  
ATOM   2112  O   ASN A 135      -1.397 -23.446  23.395  1.00 84.64           O  
ATOM   2113  CG  ASN A 135      -4.412 -23.845  24.638  1.00 84.64           C  
ATOM   2114  ND2 ASN A 135      -5.202 -23.308  25.512  1.00 84.64           N  
ATOM   2115 HD21 ASN A 135      -5.368 -22.344  25.260  1.00 84.64           H  
ATOM   2116 HD22 ASN A 135      -5.176 -23.607  26.476  1.00 84.64           H  
ATOM   2117  OD1 ASN A 135      -4.315 -23.325  23.549  1.00 84.64           O  
ATOM   2118  N   SER A 136      -0.298 -24.833  24.759  1.00 82.81           N  
ATOM   2119  H   SER A 136      -0.246 -25.766  25.142  1.00 82.81           H  
ATOM   2120  CA  SER A 136       0.938 -24.045  24.728  1.00 82.81           C  
ATOM   2121  HA  SER A 136       0.701 -22.993  24.887  1.00 82.81           H  
ATOM   2122  C   SER A 136       1.614 -24.181  23.362  1.00 82.81           C  
ATOM   2123  CB  SER A 136       1.874 -24.505  25.847  1.00 82.81           C  
ATOM   2124  HB2 SER A 136       2.340 -25.454  25.582  1.00 82.81           H  
ATOM   2125  HB3 SER A 136       1.304 -24.638  26.766  1.00 82.81           H  
ATOM   2126  O   SER A 136       1.982 -23.185  22.738  1.00 82.81           O  
ATOM   2127  OG  SER A 136       2.874 -23.533  26.070  1.00 82.81           O  
ATOM   2128  HG  SER A 136       3.591 -23.955  26.549  1.00 82.81           H  
ATOM   2129  N   ARG A 137       1.683 -25.413  22.842  1.00 84.98           N  
ATOM   2130  H   ARG A 137       1.390 -26.181  23.429  1.00 84.98           H  
ATOM   2131  CA  ARG A 137       2.177 -25.725  21.498  1.00 84.98           C  
ATOM   2132  HA  ARG A 137       3.186 -25.324  21.400  1.00 84.98           H  
ATOM   2133  C   ARG A 137       1.334 -25.058  20.416  1.00 84.98           C  
ATOM   2134  CB  ARG A 137       2.222 -27.251  21.334  1.00 84.98           C  
ATOM   2135  HB2 ARG A 137       2.775 -27.675  22.173  1.00 84.98           H  
ATOM   2136  HB3 ARG A 137       1.211 -27.656  21.348  1.00 84.98           H  
ATOM   2137  O   ARG A 137       1.901 -24.478  19.495  1.00 84.98           O  
ATOM   2138  CG  ARG A 137       2.911 -27.662  20.028  1.00 84.98           C  
ATOM   2139  HG2 ARG A 137       3.882 -27.172  19.962  1.00 84.98           H  
ATOM   2140  HG3 ARG A 137       2.298 -27.359  19.179  1.00 84.98           H  
ATOM   2141  CD  ARG A 137       3.111 -29.178  19.988  1.00 84.98           C  
ATOM   2142  HD2 ARG A 137       3.698 -29.464  20.861  1.00 84.98           H  
ATOM   2143  HD3 ARG A 137       2.140 -29.672  20.031  1.00 84.98           H  
ATOM   2144  NE  ARG A 137       3.818 -29.582  18.763  1.00 84.98           N  
ATOM   2145  HE  ARG A 137       3.589 -29.062  17.928  1.00 84.98           H  
ATOM   2146  NH1 ARG A 137       4.625 -31.601  19.493  1.00 84.98           N  
ATOM   2147 HH11 ARG A 137       3.779 -31.700  20.035  1.00 84.98           H  
ATOM   2148 HH12 ARG A 137       5.174 -32.431  19.319  1.00 84.98           H  
ATOM   2149  NH2 ARG A 137       5.345 -30.761  17.561  1.00 84.98           N  
ATOM   2150 HH21 ARG A 137       5.313 -30.040  16.854  1.00 84.98           H  
ATOM   2151 HH22 ARG A 137       5.915 -31.585  17.436  1.00 84.98           H  
ATOM   2152  CZ  ARG A 137       4.593 -30.639  18.618  1.00 84.98           C  
ATOM   2153  N   TYR A 138       0.008 -25.090  20.551  1.00 87.47           N  
ATOM   2154  H   TYR A 138      -0.376 -25.647  21.301  1.00 87.47           H  
ATOM   2155  CA  TYR A 138      -0.917 -24.402  19.647  1.00 87.47           C  
ATOM   2156  HA  TYR A 138      -0.821 -24.825  18.647  1.00 87.47           H  
ATOM   2157  C   TYR A 138      -0.603 -22.904  19.523  1.00 87.47           C  
ATOM   2158  CB  TYR A 138      -2.348 -24.647  20.134  1.00 87.47           C  
ATOM   2159  HB2 TYR A 138      -2.406 -24.408  21.195  1.00 87.47           H  
ATOM   2160  HB3 TYR A 138      -2.582 -25.706  20.025  1.00 87.47           H  
ATOM   2161  O   TYR A 138      -0.295 -22.421  18.432  1.00 87.47           O  
ATOM   2162  CG  TYR A 138      -3.398 -23.834  19.410  1.00 87.47           C  
ATOM   2163  CD1 TYR A 138      -4.004 -22.743  20.057  1.00 87.47           C  
ATOM   2164  HD1 TYR A 138      -3.726 -22.475  21.065  1.00 87.47           H  
ATOM   2165  CD2 TYR A 138      -3.744 -24.143  18.082  1.00 87.47           C  
ATOM   2166  HD2 TYR A 138      -3.256 -24.960  17.571  1.00 87.47           H  
ATOM   2167  CE1 TYR A 138      -4.967 -21.978  19.380  1.00 87.47           C  
ATOM   2168  HE1 TYR A 138      -5.376 -21.102  19.861  1.00 87.47           H  
ATOM   2169  CE2 TYR A 138      -4.729 -23.394  17.412  1.00 87.47           C  
ATOM   2170  HE2 TYR A 138      -4.996 -23.626  16.392  1.00 87.47           H  
ATOM   2171  OH  TYR A 138      -6.296 -21.576  17.424  1.00 87.47           O  
ATOM   2172  HH  TYR A 138      -6.634 -20.887  17.999  1.00 87.47           H  
ATOM   2173  CZ  TYR A 138      -5.364 -22.323  18.072  1.00 87.47           C  
ATOM   2174  N   ASN A 139      -0.581 -22.181  20.646  1.00 85.01           N  
ATOM   2175  H   ASN A 139      -0.841 -22.627  21.514  1.00 85.01           H  
ATOM   2176  CA  ASN A 139      -0.278 -20.748  20.645  1.00 85.01           C  
ATOM   2177  HA  ASN A 139      -0.929 -20.251  19.926  1.00 85.01           H  
ATOM   2178  C   ASN A 139       1.170 -20.450  20.215  1.00 85.01           C  
ATOM   2179  CB  ASN A 139      -0.576 -20.183  22.040  1.00 85.01           C  
ATOM   2180  HB2 ASN A 139      -0.201 -19.161  22.099  1.00 85.01           H  
ATOM   2181  HB3 ASN A 139      -0.067 -20.779  22.798  1.00 85.01           H  
ATOM   2182  O   ASN A 139       1.431 -19.427  19.581  1.00 85.01           O  
ATOM   2183  CG  ASN A 139      -2.065 -20.121  22.329  1.00 85.01           C  
ATOM   2184  ND2 ASN A 139      -2.499 -20.695  23.423  1.00 85.01           N  
ATOM   2185 HD21 ASN A 139      -1.934 -21.422  23.839  1.00 85.01           H  
ATOM   2186 HD22 ASN A 139      -3.498 -20.699  23.567  1.00 85.01           H  
ATOM   2187  OD1 ASN A 139      -2.843 -19.566  21.575  1.00 85.01           O  
ATOM   2188  N   GLY A 140       2.120 -21.334  20.531  1.00 84.02           N  
ATOM   2189  H   GLY A 140       1.869 -22.125  21.108  1.00 84.02           H  
ATOM   2190  CA  GLY A 140       3.512 -21.210  20.100  1.00 84.02           C  
ATOM   2191  HA2 GLY A 140       4.083 -22.042  20.514  1.00 84.02           H  
ATOM   2192  HA3 GLY A 140       3.930 -20.276  20.474  1.00 84.02           H  
ATOM   2193  C   GLY A 140       3.658 -21.238  18.578  1.00 84.02           C  
ATOM   2194  O   GLY A 140       4.276 -20.341  18.005  1.00 84.02           O  
ATOM   2195  N   ILE A 141       3.037 -22.221  17.919  1.00 86.89           N  
ATOM   2196  H   ILE A 141       2.521 -22.906  18.453  1.00 86.89           H  
ATOM   2197  CA  ILE A 141       3.079 -22.365  16.455  1.00 86.89           C  
ATOM   2198  HA  ILE A 141       4.118 -22.323  16.131  1.00 86.89           H  
ATOM   2199  C   ILE A 141       2.364 -21.195  15.768  1.00 86.89           C  
ATOM   2200  CB  ILE A 141       2.499 -23.736  16.038  1.00 86.89           C  
ATOM   2201  HB  ILE A 141       1.535 -23.870  16.529  1.00 86.89           H  
ATOM   2202  O   ILE A 141       2.881 -20.647  14.796  1.00 86.89           O  
ATOM   2203  CG1 ILE A 141       3.461 -24.854  16.505  1.00 86.89           C  
ATOM   2204 HG12 ILE A 141       3.680 -24.730  17.565  1.00 86.89           H  
ATOM   2205 HG13 ILE A 141       4.404 -24.762  15.964  1.00 86.89           H  
ATOM   2206  CG2 ILE A 141       2.288 -23.819  14.512  1.00 86.89           C  
ATOM   2207 HG21 ILE A 141       1.897 -24.794  14.224  1.00 86.89           H  
ATOM   2208 HG22 ILE A 141       3.230 -23.643  13.993  1.00 86.89           H  
ATOM   2209 HG23 ILE A 141       1.561 -23.077  14.181  1.00 86.89           H  
ATOM   2210  CD1 ILE A 141       2.927 -26.276  16.317  1.00 86.89           C  
ATOM   2211 HD11 ILE A 141       2.811 -26.516  15.260  1.00 86.89           H  
ATOM   2212 HD12 ILE A 141       3.634 -26.981  16.754  1.00 86.89           H  
ATOM   2213 HD13 ILE A 141       1.970 -26.376  16.829  1.00 86.89           H  
ATOM   2214  N   LEU A 142       1.217 -20.763  16.294  1.00 82.30           N  
ATOM   2215  H   LEU A 142       0.825 -21.265  17.078  1.00 82.30           H  
ATOM   2216  CA  LEU A 142       0.478 -19.615  15.762  1.00 82.30           C  
ATOM   2217  HA  LEU A 142       0.205 -19.813  14.725  1.00 82.30           H  
ATOM   2218  C   LEU A 142       1.295 -18.328  15.762  1.00 82.30           C  
ATOM   2219  CB  LEU A 142      -0.768 -19.406  16.623  1.00 82.30           C  
ATOM   2220  HB2 LEU A 142      -1.126 -18.382  16.511  1.00 82.30           H  
ATOM   2221  HB3 LEU A 142      -0.512 -19.551  17.672  1.00 82.30           H  
ATOM   2222  O   LEU A 142       1.393 -17.645  14.741  1.00 82.30           O  
ATOM   2223  CG  LEU A 142      -1.888 -20.357  16.229  1.00 82.30           C  
ATOM   2224  HG  LEU A 142      -1.514 -21.373  16.098  1.00 82.30           H  
ATOM   2225  CD1 LEU A 142      -2.941 -20.342  17.318  1.00 82.30           C  
ATOM   2226 HD11 LEU A 142      -2.606 -20.945  18.163  1.00 82.30           H  
ATOM   2227 HD12 LEU A 142      -3.861 -20.757  16.904  1.00 82.30           H  
ATOM   2228 HD13 LEU A 142      -3.136 -19.323  17.652  1.00 82.30           H  
ATOM   2229  CD2 LEU A 142      -2.552 -19.889  14.945  1.00 82.30           C  
ATOM   2230 HD21 LEU A 142      -3.287 -20.652  14.686  1.00 82.30           H  
ATOM   2231 HD22 LEU A 142      -3.033 -18.923  15.099  1.00 82.30           H  
ATOM   2232 HD23 LEU A 142      -1.835 -19.819  14.128  1.00 82.30           H  
ATOM   2233  N   ASN A 143       1.938 -18.037  16.894  1.00 74.52           N  
ATOM   2234  H   ASN A 143       1.796 -18.634  17.696  1.00 74.52           H  
ATOM   2235  CA  ASN A 143       2.815 -16.881  17.015  1.00 74.52           C  
ATOM   2236  HA  ASN A 143       2.262 -15.985  16.734  1.00 74.52           H  
ATOM   2237  C   ASN A 143       4.009 -16.979  16.059  1.00 74.52           C  
ATOM   2238  CB  ASN A 143       3.274 -16.759  18.473  1.00 74.52           C  
ATOM   2239  HB2 ASN A 143       3.582 -17.734  18.851  1.00 74.52           H  
ATOM   2240  HB3 ASN A 143       4.133 -16.089  18.522  1.00 74.52           H  
ATOM   2241  O   ASN A 143       4.411 -15.970  15.483  1.00 74.52           O  
ATOM   2242  CG  ASN A 143       2.200 -16.160  19.360  1.00 74.52           C  
ATOM   2243  ND2 ASN A 143       1.996 -16.696  20.536  1.00 74.52           N  
ATOM   2244 HD21 ASN A 143       1.202 -16.316  21.032  1.00 74.52           H  
ATOM   2245 HD22 ASN A 143       2.310 -17.645  20.678  1.00 74.52           H  
ATOM   2246  OD1 ASN A 143       1.551 -15.187  19.028  1.00 74.52           O  
ATOM   2247  N   GLN A 144       4.543 -18.184  15.840  1.00 75.79           N  
ATOM   2248  H   GLN A 144       4.182 -18.977  16.351  1.00 75.79           H  
ATOM   2249  CA  GLN A 144       5.631 -18.409  14.889  1.00 75.79           C  
ATOM   2250  HA  GLN A 144       6.421 -17.691  15.111  1.00 75.79           H  
ATOM   2251  C   GLN A 144       5.197 -18.172  13.433  1.00 75.79           C  
ATOM   2252  CB  GLN A 144       6.185 -19.824  15.104  1.00 75.79           C  
ATOM   2253  HB2 GLN A 144       6.274 -20.011  16.174  1.00 75.79           H  
ATOM   2254  HB3 GLN A 144       5.502 -20.559  14.677  1.00 75.79           H  
ATOM   2255  O   GLN A 144       5.986 -17.673  12.634  1.00 75.79           O  
ATOM   2256  CG  GLN A 144       7.574 -19.988  14.479  1.00 75.79           C  
ATOM   2257  HG2 GLN A 144       7.509 -19.848  13.400  1.00 75.79           H  
ATOM   2258  HG3 GLN A 144       8.242 -19.229  14.885  1.00 75.79           H  
ATOM   2259  CD  GLN A 144       8.186 -21.360  14.745  1.00 75.79           C  
ATOM   2260  NE2 GLN A 144       9.429 -21.565  14.372  1.00 75.79           N  
ATOM   2261 HE21 GLN A 144       9.949 -20.844  13.892  1.00 75.79           H  
ATOM   2262 HE22 GLN A 144       9.790 -22.493  14.544  1.00 75.79           H  
ATOM   2263  OE1 GLN A 144       7.582 -22.273  15.284  1.00 75.79           O  
ATOM   2264  N   MET A 145       3.938 -18.466  13.097  1.00 72.58           N  
ATOM   2265  H   MET A 145       3.362 -18.928  13.786  1.00 72.58           H  
ATOM   2266  CA  MET A 145       3.327 -18.138  11.802  1.00 72.58           C  
ATOM   2267  HA  MET A 145       4.047 -18.338  11.008  1.00 72.58           H  
ATOM   2268  C   MET A 145       2.925 -16.660  11.666  1.00 72.58           C  
ATOM   2269  CB  MET A 145       2.098 -19.029  11.584  1.00 72.58           C  
ATOM   2270  HB2 MET A 145       1.533 -18.633  10.739  1.00 72.58           H  
ATOM   2271  HB3 MET A 145       1.461 -18.999  12.468  1.00 72.58           H  
ATOM   2272  O   MET A 145       2.530 -16.234  10.582  1.00 72.58           O  
ATOM   2273  CG  MET A 145       2.466 -20.482  11.268  1.00 72.58           C  
ATOM   2274  HG2 MET A 145       2.991 -20.497  10.313  1.00 72.58           H  
ATOM   2275  HG3 MET A 145       3.149 -20.853  12.032  1.00 72.58           H  
ATOM   2276  SD  MET A 145       1.065 -21.639  11.165  1.00 72.58           S  
ATOM   2277  CE  MET A 145      -0.258 -20.598  10.480  1.00 72.58           C  
ATOM   2278  HE1 MET A 145       0.072 -20.146   9.545  1.00 72.58           H  
ATOM   2279  HE2 MET A 145      -0.526 -19.818  11.192  1.00 72.58           H  
ATOM   2280  HE3 MET A 145      -1.137 -21.213  10.288  1.00 72.58           H  
ATOM   2281  N   GLY A 146       2.995 -15.873  12.744  1.00 65.69           N  
ATOM   2282  H   GLY A 146       3.338 -16.270  13.607  1.00 65.69           H  
ATOM   2283  CA  GLY A 146       2.559 -14.476  12.756  1.00 65.69           C  
ATOM   2284  HA2 GLY A 146       2.899 -14.019  13.686  1.00 65.69           H  
ATOM   2285  HA3 GLY A 146       3.018 -13.949  11.920  1.00 65.69           H  
ATOM   2286  C   GLY A 146       1.039 -14.289  12.667  1.00 65.69           C  
ATOM   2287  O   GLY A 146       0.594 -13.218  12.259  1.00 65.69           O  
ATOM   2288  N   MET A 147       0.243 -15.303  13.029  1.00 69.15           N  
ATOM   2289  H   MET A 147       0.673 -16.121  13.436  1.00 69.15           H  
ATOM   2290  CA  MET A 147      -1.226 -15.244  13.027  1.00 69.15           C  
ATOM   2291  HA  MET A 147      -1.553 -14.312  12.565  1.00 69.15           H  
ATOM   2292  C   MET A 147      -1.775 -15.267  14.456  1.00 69.15           C  
ATOM   2293  CB  MET A 147      -1.828 -16.401  12.212  1.00 69.15           C  
ATOM   2294  HB2 MET A 147      -2.915 -16.337  12.266  1.00 69.15           H  
ATOM   2295  HB3 MET A 147      -1.520 -17.350  12.650  1.00 69.15           H  
ATOM   2296  O   MET A 147      -1.245 -15.959  15.323  1.00 69.15           O  
ATOM   2297  CG  MET A 147      -1.414 -16.374  10.737  1.00 69.15           C  
ATOM   2298  HG2 MET A 147      -1.632 -15.391  10.318  1.00 69.15           H  
ATOM   2299  HG3 MET A 147      -0.336 -16.529  10.682  1.00 69.15           H  
ATOM   2300  SD  MET A 147      -2.215 -17.649   9.719  1.00 69.15           S  
ATOM   2301  CE  MET A 147      -3.647 -16.734   9.089  1.00 69.15           C  
ATOM   2302  HE1 MET A 147      -4.236 -17.384   8.442  1.00 69.15           H  
ATOM   2303  HE2 MET A 147      -3.307 -15.869   8.520  1.00 69.15           H  
ATOM   2304  HE3 MET A 147      -4.264 -16.404   9.925  1.00 69.15           H  
ATOM   2305  N   THR A 148      -2.873 -14.551  14.708  1.00 71.53           N  
ATOM   2306  H   THR A 148      -3.287 -14.009  13.963  1.00 71.53           H  
ATOM   2307  CA  THR A 148      -3.605 -14.678  15.979  1.00 71.53           C  
ATOM   2308  HA  THR A 148      -2.879 -14.801  16.783  1.00 71.53           H  
ATOM   2309  C   THR A 148      -4.496 -15.921  15.984  1.00 71.53           C  
ATOM   2310  CB  THR A 148      -4.434 -13.429  16.310  1.00 71.53           C  
ATOM   2311  HB  THR A 148      -4.921 -13.582  17.273  1.00 71.53           H  
ATOM   2312  O   THR A 148      -4.895 -16.417  14.928  1.00 71.53           O  
ATOM   2313  CG2 THR A 148      -3.578 -12.167  16.404  1.00 71.53           C  
ATOM   2314 HG21 THR A 148      -4.190 -11.330  16.741  1.00 71.53           H  
ATOM   2315 HG22 THR A 148      -3.144 -11.930  15.433  1.00 71.53           H  
ATOM   2316 HG23 THR A 148      -2.775 -12.326  17.124  1.00 71.53           H  
ATOM   2317  OG1 THR A 148      -5.429 -13.194  15.340  1.00 71.53           O  
ATOM   2318  HG1 THR A 148      -5.931 -12.436  15.648  1.00 71.53           H  
ATOM   2319  N   ALA A 149      -4.864 -16.408  17.173  1.00 77.09           N  
ATOM   2320  H   ALA A 149      -4.482 -16.007  18.017  1.00 77.09           H  
ATOM   2321  CA  ALA A 149      -5.753 -17.563  17.308  1.00 77.09           C  
ATOM   2322  HA  ALA A 149      -5.278 -18.419  16.830  1.00 77.09           H  
ATOM   2323  C   ALA A 149      -7.113 -17.349  16.605  1.00 77.09           C  
ATOM   2324  CB  ALA A 149      -5.908 -17.875  18.801  1.00 77.09           C  
ATOM   2325  HB1 ALA A 149      -4.928 -17.987  19.265  1.00 77.09           H  
ATOM   2326  HB2 ALA A 149      -6.449 -18.813  18.923  1.00 77.09           H  
ATOM   2327  HB3 ALA A 149      -6.455 -17.075  19.300  1.00 77.09           H  
ATOM   2328  O   ALA A 149      -7.614 -18.266  15.959  1.00 77.09           O  
ATOM   2329  N   ASP A 150      -7.673 -16.131  16.639  1.00 73.83           N  
ATOM   2330  H   ASP A 150      -7.280 -15.436  17.258  1.00 73.83           H  
ATOM   2331  CA  ASP A 150      -8.899 -15.780  15.902  1.00 73.83           C  
ATOM   2332  HA  ASP A 150      -9.685 -16.493  16.152  1.00 73.83           H  
ATOM   2333  C   ASP A 150      -8.715 -15.805  14.381  1.00 73.83           C  
ATOM   2334  CB  ASP A 150      -9.371 -14.374  16.290  1.00 73.83           C  
ATOM   2335  HB2 ASP A 150     -10.162 -14.062  15.608  1.00 73.83           H  
ATOM   2336  HB3 ASP A 150      -8.546 -13.668  16.192  1.00 73.83           H  
ATOM   2337  O   ASP A 150      -9.575 -16.312  13.658  1.00 73.83           O  
ATOM   2338  CG  ASP A 150      -9.917 -14.343  17.707  1.00 73.83           C  
ATOM   2339  OD1 ASP A 150     -11.121 -14.615  17.890  1.00 73.83           O  
ATOM   2340  OD2 ASP A 150      -9.108 -14.083  18.621  1.00 73.83           O  
ATOM   2341  N   GLN A 151      -7.599 -15.265  13.877  1.00 73.04           N  
ATOM   2342  H   GLN A 151      -6.891 -14.924  14.512  1.00 73.04           H  
ATOM   2343  CA  GLN A 151      -7.304 -15.284  12.442  1.00 73.04           C  
ATOM   2344  HA  GLN A 151      -8.132 -14.834  11.894  1.00 73.04           H  
ATOM   2345  C   GLN A 151      -7.152 -16.715  11.938  1.00 73.04           C  
ATOM   2346  CB  GLN A 151      -6.018 -14.506  12.150  1.00 73.04           C  
ATOM   2347  HB2 GLN A 151      -5.655 -14.780  11.160  1.00 73.04           H  
ATOM   2348  HB3 GLN A 151      -5.257 -14.784  12.879  1.00 73.04           H  
ATOM   2349  O   GLN A 151      -7.682 -17.050  10.880  1.00 73.04           O  
ATOM   2350  CG  GLN A 151      -6.233 -12.989  12.165  1.00 73.04           C  
ATOM   2351  HG2 GLN A 151      -6.907 -12.718  11.353  1.00 73.04           H  
ATOM   2352  HG3 GLN A 151      -6.694 -12.682  13.104  1.00 73.04           H  
ATOM   2353  CD  GLN A 151      -4.921 -12.230  11.990  1.00 73.04           C  
ATOM   2354  NE2 GLN A 151      -4.972 -10.938  11.755  1.00 73.04           N  
ATOM   2355 HE21 GLN A 151      -4.076 -10.488  11.634  1.00 73.04           H  
ATOM   2356 HE22 GLN A 151      -5.855 -10.452  11.686  1.00 73.04           H  
ATOM   2357  OE1 GLN A 151      -3.829 -12.770  12.060  1.00 73.04           O  
ATOM   2358  N   TYR A 152      -6.478 -17.566  12.711  1.00 81.62           N  
ATOM   2359  H   TYR A 152      -6.051 -17.224  13.560  1.00 81.62           H  
ATOM   2360  CA  TYR A 152      -6.337 -18.974  12.379  1.00 81.62           C  
ATOM   2361  HA  TYR A 152      -5.958 -19.058  11.360  1.00 81.62           H  
ATOM   2362  C   TYR A 152      -7.668 -19.719  12.435  1.00 81.62           C  
ATOM   2363  CB  TYR A 152      -5.324 -19.609  13.314  1.00 81.62           C  
ATOM   2364  HB2 TYR A 152      -4.388 -19.063  13.195  1.00 81.62           H  
ATOM   2365  HB3 TYR A 152      -5.654 -19.507  14.347  1.00 81.62           H  
ATOM   2366  O   TYR A 152      -8.005 -20.417  11.484  1.00 81.62           O  
ATOM   2367  CG  TYR A 152      -5.085 -21.068  12.994  1.00 81.62           C  
ATOM   2368  CD1 TYR A 152      -5.663 -22.079  13.786  1.00 81.62           C  
ATOM   2369  HD1 TYR A 152      -6.271 -21.822  14.641  1.00 81.62           H  
ATOM   2370  CD2 TYR A 152      -4.272 -21.404  11.895  1.00 81.62           C  
ATOM   2371  HD2 TYR A 152      -3.822 -20.625  11.299  1.00 81.62           H  
ATOM   2372  CE1 TYR A 152      -5.442 -23.429  13.458  1.00 81.62           C  
ATOM   2373  HE1 TYR A 152      -5.873 -24.222  14.051  1.00 81.62           H  
ATOM   2374  CE2 TYR A 152      -4.058 -22.754  11.562  1.00 81.62           C  
ATOM   2375  HE2 TYR A 152      -3.449 -23.011  10.708  1.00 81.62           H  
ATOM   2376  OH  TYR A 152      -4.479 -25.071  12.007  1.00 81.62           O  
ATOM   2377  HH  TYR A 152      -3.974 -25.175  11.197  1.00 81.62           H  
ATOM   2378  CZ  TYR A 152      -4.656 -23.767  12.338  1.00 81.62           C  
ATOM   2379  N   ALA A 153      -8.468 -19.520  13.486  1.00 84.76           N  
ATOM   2380  H   ALA A 153      -8.137 -18.961  14.260  1.00 84.76           H  
ATOM   2381  CA  ALA A 153      -9.793 -20.123  13.587  1.00 84.76           C  
ATOM   2382  HA  ALA A 153      -9.686 -21.208  13.564  1.00 84.76           H  
ATOM   2383  C   ALA A 153     -10.695 -19.719  12.408  1.00 84.76           C  
ATOM   2384  CB  ALA A 153     -10.407 -19.722  14.930  1.00 84.76           C  
ATOM   2385  HB1 ALA A 153      -9.765 -20.065  15.741  1.00 84.76           H  
ATOM   2386  HB2 ALA A 153     -10.512 -18.639  14.993  1.00 84.76           H  
ATOM   2387  HB3 ALA A 153     -11.388 -20.185  15.039  1.00 84.76           H  
ATOM   2388  O   ALA A 153     -11.429 -20.551  11.877  1.00 84.76           O  
ATOM   2389  N   GLN A 154     -10.616 -18.465  11.948  1.00 80.74           N  
ATOM   2390  H   GLN A 154     -10.033 -17.806  12.445  1.00 80.74           H  
ATOM   2391  CA  GLN A 154     -11.373 -18.006  10.785  1.00 80.74           C  
ATOM   2392  HA  GLN A 154     -12.392 -18.375  10.894  1.00 80.74           H  
ATOM   2393  C   GLN A 154     -10.832 -18.568   9.462  1.00 80.74           C  
ATOM   2394  CB  GLN A 154     -11.414 -16.471  10.770  1.00 80.74           C  
ATOM   2395  HB2 GLN A 154     -11.751 -16.112  11.742  1.00 80.74           H  
ATOM   2396  HB3 GLN A 154     -10.411 -16.084  10.594  1.00 80.74           H  
ATOM   2397  O   GLN A 154     -11.629 -18.977   8.618  1.00 80.74           O  
ATOM   2398  CG  GLN A 154     -12.361 -15.929   9.685  1.00 80.74           C  
ATOM   2399  HG2 GLN A 154     -12.335 -14.840   9.710  1.00 80.74           H  
ATOM   2400  HG3 GLN A 154     -12.008 -16.240   8.702  1.00 80.74           H  
ATOM   2401  CD  GLN A 154     -13.811 -16.371   9.869  1.00 80.74           C  
ATOM   2402  NE2 GLN A 154     -14.523 -16.710   8.818  1.00 80.74           N  
ATOM   2403 HE21 GLN A 154     -14.073 -16.913   7.937  1.00 80.74           H  
ATOM   2404 HE22 GLN A 154     -15.484 -16.988   8.953  1.00 80.74           H  
ATOM   2405  OE1 GLN A 154     -14.346 -16.431  10.965  1.00 80.74           O  
ATOM   2406  N   ALA A 155      -9.510 -18.619   9.277  1.00 80.38           N  
ATOM   2407  H   ALA A 155      -8.898 -18.252   9.991  1.00 80.38           H  
ATOM   2408  CA  ALA A 155      -8.898 -19.242   8.103  1.00 80.38           C  
ATOM   2409  HA  ALA A 155      -9.272 -18.754   7.203  1.00 80.38           H  
ATOM   2410  C   ALA A 155      -9.273 -20.729   8.016  1.00 80.38           C  
ATOM   2411  CB  ALA A 155      -7.379 -19.041   8.174  1.00 80.38           C  
ATOM   2412  HB1 ALA A 155      -6.975 -19.520   9.066  1.00 80.38           H  
ATOM   2413  HB2 ALA A 155      -6.912 -19.483   7.293  1.00 80.38           H  
ATOM   2414  HB3 ALA A 155      -7.146 -17.977   8.202  1.00 80.38           H  
ATOM   2415  O   ALA A 155      -9.704 -21.205   6.966  1.00 80.38           O  
ATOM   2416  N   LEU A 156      -9.218 -21.431   9.150  1.00 87.65           N  
ATOM   2417  H   LEU A 156      -8.828 -20.988   9.969  1.00 87.65           H  
ATOM   2418  CA  LEU A 156      -9.625 -22.824   9.259  1.00 87.65           C  
ATOM   2419  HA  LEU A 156      -9.089 -23.382   8.491  1.00 87.65           H  
ATOM   2420  C   LEU A 156     -11.126 -22.996   8.995  1.00 87.65           C  
ATOM   2421  CB  LEU A 156      -9.218 -23.349  10.647  1.00 87.65           C  
ATOM   2422  HB2 LEU A 156      -9.852 -22.880  11.400  1.00 87.65           H  
ATOM   2423  HB3 LEU A 156      -8.188 -23.059  10.851  1.00 87.65           H  
ATOM   2424  O   LEU A 156     -11.511 -23.919   8.285  1.00 87.65           O  
ATOM   2425  CG  LEU A 156      -9.321 -24.878  10.776  1.00 87.65           C  
ATOM   2426  HG  LEU A 156     -10.318 -25.210  10.488  1.00 87.65           H  
ATOM   2427  CD1 LEU A 156      -8.278 -25.599   9.919  1.00 87.65           C  
ATOM   2428 HD11 LEU A 156      -8.466 -25.424   8.860  1.00 87.65           H  
ATOM   2429 HD12 LEU A 156      -7.277 -25.249  10.171  1.00 87.65           H  
ATOM   2430 HD13 LEU A 156      -8.334 -26.673  10.097  1.00 87.65           H  
ATOM   2431  CD2 LEU A 156      -9.083 -25.279  12.228  1.00 87.65           C  
ATOM   2432 HD21 LEU A 156      -9.118 -26.364  12.326  1.00 87.65           H  
ATOM   2433 HD22 LEU A 156      -9.857 -24.843  12.860  1.00 87.65           H  
ATOM   2434 HD23 LEU A 156      -8.105 -24.926  12.554  1.00 87.65           H  
ATOM   2435  N   ARG A 157     -11.984 -22.094   9.493  1.00 87.00           N  
ATOM   2436  H   ARG A 157     -11.620 -21.391  10.120  1.00 87.00           H  
ATOM   2437  CA  ARG A 157     -13.427 -22.109   9.194  1.00 87.00           C  
ATOM   2438  HA  ARG A 157     -13.831 -23.069   9.513  1.00 87.00           H  
ATOM   2439  C   ARG A 157     -13.688 -22.009   7.691  1.00 87.00           C  
ATOM   2440  CB  ARG A 157     -14.142 -20.982   9.962  1.00 87.00           C  
ATOM   2441  HB2 ARG A 157     -13.866 -21.034  11.015  1.00 87.00           H  
ATOM   2442  HB3 ARG A 157     -13.830 -20.014   9.570  1.00 87.00           H  
ATOM   2443  O   ARG A 157     -14.501 -22.773   7.172  1.00 87.00           O  
ATOM   2444  CG  ARG A 157     -15.669 -21.107   9.847  1.00 87.00           C  
ATOM   2445  HG2 ARG A 157     -15.957 -21.097   8.796  1.00 87.00           H  
ATOM   2446  HG3 ARG A 157     -15.975 -22.056  10.288  1.00 87.00           H  
ATOM   2447  CD  ARG A 157     -16.423 -19.974  10.550  1.00 87.00           C  
ATOM   2448  HD2 ARG A 157     -15.977 -19.020  10.267  1.00 87.00           H  
ATOM   2449  HD3 ARG A 157     -17.451 -19.987  10.188  1.00 87.00           H  
ATOM   2450  NE  ARG A 157     -16.454 -20.150  12.014  1.00 87.00           N  
ATOM   2451  HE  ARG A 157     -16.847 -21.017  12.353  1.00 87.00           H  
ATOM   2452  NH1 ARG A 157     -15.488 -18.155  12.687  1.00 87.00           N  
ATOM   2453 HH11 ARG A 157     -15.270 -17.857  11.747  1.00 87.00           H  
ATOM   2454 HH12 ARG A 157     -15.059 -17.626  13.432  1.00 87.00           H  
ATOM   2455  NH2 ARG A 157     -16.074 -19.605  14.195  1.00 87.00           N  
ATOM   2456 HH21 ARG A 157     -15.745 -18.962  14.901  1.00 87.00           H  
ATOM   2457 HH22 ARG A 157     -16.745 -20.282  14.530  1.00 87.00           H  
ATOM   2458  CZ  ARG A 157     -16.005 -19.318  12.938  1.00 87.00           C  
ATOM   2459  N   ASN A 158     -13.001 -21.104   6.995  1.00 84.11           N  
ATOM   2460  H   ASN A 158     -12.362 -20.499   7.489  1.00 84.11           H  
ATOM   2461  CA  ASN A 158     -13.143 -20.952   5.546  1.00 84.11           C  
ATOM   2462  HA  ASN A 158     -14.195 -20.814   5.297  1.00 84.11           H  
ATOM   2463  C   ASN A 158     -12.672 -22.220   4.819  1.00 84.11           C  
ATOM   2464  CB  ASN A 158     -12.369 -19.713   5.073  1.00 84.11           C  
ATOM   2465  HB2 ASN A 158     -11.330 -19.781   5.395  1.00 84.11           H  
ATOM   2466  HB3 ASN A 158     -12.378 -19.703   3.983  1.00 84.11           H  
ATOM   2467  O   ASN A 158     -13.416 -22.767   4.009  1.00 84.11           O  
ATOM   2468  CG  ASN A 158     -12.937 -18.382   5.538  1.00 84.11           C  
ATOM   2469  ND2 ASN A 158     -12.296 -17.308   5.143  1.00 84.11           N  
ATOM   2470 HD21 ASN A 158     -12.755 -16.423   5.305  1.00 84.11           H  
ATOM   2471 HD22 ASN A 158     -11.544 -17.418   4.478  1.00 84.11           H  
ATOM   2472  OD1 ASN A 158     -13.924 -18.254   6.252  1.00 84.11           O  
ATOM   2473  N   GLN A 159     -11.502 -22.752   5.187  1.00 87.75           N  
ATOM   2474  H   GLN A 159     -10.927 -22.253   5.851  1.00 87.75           H  
ATOM   2475  CA  GLN A 159     -10.975 -23.995   4.622  1.00 87.75           C  
ATOM   2476  HA  GLN A 159     -10.844 -23.857   3.549  1.00 87.75           H  
ATOM   2477  C   GLN A 159     -11.939 -25.176   4.823  1.00 87.75           C  
ATOM   2478  CB  GLN A 159      -9.603 -24.281   5.250  1.00 87.75           C  
ATOM   2479  HB2 GLN A 159      -9.718 -24.437   6.323  1.00 87.75           H  
ATOM   2480  HB3 GLN A 159      -8.957 -23.417   5.095  1.00 87.75           H  
ATOM   2481  O   GLN A 159     -12.217 -25.911   3.879  1.00 87.75           O  
ATOM   2482  CG  GLN A 159      -8.934 -25.518   4.633  1.00 87.75           C  
ATOM   2483  HG2 GLN A 159      -8.760 -25.348   3.571  1.00 87.75           H  
ATOM   2484  HG3 GLN A 159      -9.592 -26.380   4.737  1.00 87.75           H  
ATOM   2485  CD  GLN A 159      -7.604 -25.861   5.295  1.00 87.75           C  
ATOM   2486  NE2 GLN A 159      -7.205 -27.113   5.271  1.00 87.75           N  
ATOM   2487 HE21 GLN A 159      -6.318 -27.301   5.716  1.00 87.75           H  
ATOM   2488 HE22 GLN A 159      -7.750 -27.816   4.792  1.00 87.75           H  
ATOM   2489  OE1 GLN A 159      -6.900 -25.034   5.850  1.00 87.75           O  
ATOM   2490  N   LEU A 160     -12.486 -25.349   6.031  1.00 90.57           N  
ATOM   2491  H   LEU A 160     -12.195 -24.733   6.776  1.00 90.57           H  
ATOM   2492  CA  LEU A 160     -13.458 -26.404   6.334  1.00 90.57           C  
ATOM   2493  HA  LEU A 160     -13.040 -27.369   6.048  1.00 90.57           H  
ATOM   2494  C   LEU A 160     -14.756 -26.236   5.540  1.00 90.57           C  
ATOM   2495  CB  LEU A 160     -13.771 -26.399   7.840  1.00 90.57           C  
ATOM   2496  HB2 LEU A 160     -14.017 -25.379   8.134  1.00 90.57           H  
ATOM   2497  HB3 LEU A 160     -14.652 -27.017   8.015  1.00 90.57           H  
ATOM   2498  O   LEU A 160     -15.340 -27.230   5.119  1.00 90.57           O  
ATOM   2499  CG  LEU A 160     -12.641 -26.922   8.741  1.00 90.57           C  
ATOM   2500  HG  LEU A 160     -11.705 -26.416   8.504  1.00 90.57           H  
ATOM   2501  CD1 LEU A 160     -13.001 -26.632  10.198  1.00 90.57           C  
ATOM   2502 HD11 LEU A 160     -13.176 -25.564  10.325  1.00 90.57           H  
ATOM   2503 HD12 LEU A 160     -12.162 -26.913  10.836  1.00 90.57           H  
ATOM   2504 HD13 LEU A 160     -13.888 -27.193  10.493  1.00 90.57           H  
ATOM   2505  CD2 LEU A 160     -12.422 -28.427   8.580  1.00 90.57           C  
ATOM   2506 HD21 LEU A 160     -11.654 -28.760   9.278  1.00 90.57           H  
ATOM   2507 HD22 LEU A 160     -13.348 -28.966   8.781  1.00 90.57           H  
ATOM   2508 HD23 LEU A 160     -12.083 -28.651   7.568  1.00 90.57           H  
ATOM   2509  N   THR A 161     -15.196 -24.997   5.311  1.00 89.07           N  
ATOM   2510  H   THR A 161     -14.646 -24.223   5.653  1.00 89.07           H  
ATOM   2511  CA  THR A 161     -16.413 -24.716   4.536  1.00 89.07           C  
ATOM   2512  HA  THR A 161     -17.228 -25.323   4.932  1.00 89.07           H  
ATOM   2513  C   THR A 161     -16.215 -25.123   3.073  1.00 89.07           C  
ATOM   2514  CB  THR A 161     -16.824 -23.238   4.648  1.00 89.07           C  
ATOM   2515  HB  THR A 161     -16.096 -22.611   4.134  1.00 89.07           H  
ATOM   2516  O   THR A 161     -17.033 -25.859   2.522  1.00 89.07           O  
ATOM   2517  CG2 THR A 161     -18.208 -23.004   4.052  1.00 89.07           C  
ATOM   2518 HG21 THR A 161     -18.429 -21.937   4.042  1.00 89.07           H  
ATOM   2519 HG22 THR A 161     -18.235 -23.385   3.031  1.00 89.07           H  
ATOM   2520 HG23 THR A 161     -18.961 -23.524   4.643  1.00 89.07           H  
ATOM   2521  OG1 THR A 161     -16.915 -22.837   6.002  1.00 89.07           O  
ATOM   2522  HG1 THR A 161     -16.025 -22.856   6.362  1.00 89.07           H  
ATOM   2523  N   THR A 162     -15.090 -24.734   2.465  1.00 87.34           N  
ATOM   2524  H   THR A 162     -14.474 -24.083   2.930  1.00 87.34           H  
ATOM   2525  CA  THR A 162     -14.739 -25.135   1.095  1.00 87.34           C  
ATOM   2526  HA  THR A 162     -15.564 -24.869   0.434  1.00 87.34           H  
ATOM   2527  C   THR A 162     -14.527 -26.645   0.985  1.00 87.34           C  
ATOM   2528  CB  THR A 162     -13.487 -24.388   0.613  1.00 87.34           C  
ATOM   2529  HB  THR A 162     -12.622 -24.696   1.200  1.00 87.34           H  
ATOM   2530  O   THR A 162     -15.006 -27.265   0.039  1.00 87.34           O  
ATOM   2531  CG2 THR A 162     -13.206 -24.627  -0.869  1.00 87.34           C  
ATOM   2532 HG21 THR A 162     -14.117 -24.475  -1.449  1.00 87.34           H  
ATOM   2533 HG22 THR A 162     -12.430 -23.946  -1.220  1.00 87.34           H  
ATOM   2534 HG23 THR A 162     -12.861 -25.650  -1.015  1.00 87.34           H  
ATOM   2535  OG1 THR A 162     -13.680 -23.005   0.783  1.00 87.34           O  
ATOM   2536  HG1 THR A 162     -12.955 -22.542   0.357  1.00 87.34           H  
ATOM   2537  N   GLN A 163     -13.885 -27.275   1.974  1.00 88.22           N  
ATOM   2538  H   GLN A 163     -13.468 -26.728   2.714  1.00 88.22           H  
ATOM   2539  CA  GLN A 163     -13.702 -28.728   1.990  1.00 88.22           C  
ATOM   2540  HA  GLN A 163     -13.235 -29.014   1.048  1.00 88.22           H  
ATOM   2541  C   GLN A 163     -15.035 -29.474   2.096  1.00 88.22           C  
ATOM   2542  CB  GLN A 163     -12.776 -29.127   3.150  1.00 88.22           C  
ATOM   2543  HB2 GLN A 163     -11.898 -28.481   3.152  1.00 88.22           H  
ATOM   2544  HB3 GLN A 163     -13.299 -28.992   4.096  1.00 88.22           H  
ATOM   2545  O   GLN A 163     -15.215 -30.500   1.448  1.00 88.22           O  
ATOM   2546  CG  GLN A 163     -12.311 -30.589   3.032  1.00 88.22           C  
ATOM   2547  HG2 GLN A 163     -13.172 -31.256   3.003  1.00 88.22           H  
ATOM   2548  HG3 GLN A 163     -11.723 -30.845   3.914  1.00 88.22           H  
ATOM   2549  CD  GLN A 163     -11.435 -30.816   1.802  1.00 88.22           C  
ATOM   2550  NE2 GLN A 163     -11.661 -31.844   1.016  1.00 88.22           N  
ATOM   2551 HE21 GLN A 163     -11.074 -31.913   0.197  1.00 88.22           H  
ATOM   2552 HE22 GLN A 163     -12.483 -32.426   1.098  1.00 88.22           H  
ATOM   2553  OE1 GLN A 163     -10.522 -30.057   1.525  1.00 88.22           O  
ATOM   2554  N   GLN A 164     -15.983 -28.966   2.887  1.00 87.70           N  
ATOM   2555  H   GLN A 164     -15.775 -28.140   3.430  1.00 87.70           H  
ATOM   2556  CA  GLN A 164     -17.316 -29.554   3.006  1.00 87.70           C  
ATOM   2557  HA  GLN A 164     -17.202 -30.608   3.259  1.00 87.70           H  
ATOM   2558  C   GLN A 164     -18.079 -29.480   1.677  1.00 87.70           C  
ATOM   2559  CB  GLN A 164     -18.066 -28.856   4.149  1.00 87.70           C  
ATOM   2560  HB2 GLN A 164     -18.279 -27.824   3.870  1.00 87.70           H  
ATOM   2561  HB3 GLN A 164     -17.429 -28.850   5.033  1.00 87.70           H  
ATOM   2562  O   GLN A 164     -18.741 -30.449   1.311  1.00 87.70           O  
ATOM   2563  CG  GLN A 164     -19.374 -29.563   4.523  1.00 87.70           C  
ATOM   2564  HG2 GLN A 164     -20.061 -29.547   3.677  1.00 87.70           H  
ATOM   2565  HG3 GLN A 164     -19.160 -30.601   4.777  1.00 87.70           H  
ATOM   2566  CD  GLN A 164     -20.051 -28.875   5.705  1.00 87.70           C  
ATOM   2567  NE2 GLN A 164     -20.223 -29.540   6.826  1.00 87.70           N  
ATOM   2568 HE21 GLN A 164     -19.837 -30.463   6.964  1.00 87.70           H  
ATOM   2569 HE22 GLN A 164     -20.684 -29.035   7.569  1.00 87.70           H  
ATOM   2570  OE1 GLN A 164     -20.449 -27.719   5.646  1.00 87.70           O  
ATOM   2571  N   LEU A 165     -17.934 -28.382   0.927  1.00 88.87           N  
ATOM   2572  H   LEU A 165     -17.404 -27.609   1.303  1.00 88.87           H  
ATOM   2573  CA  LEU A 165     -18.479 -28.257  -0.425  1.00 88.87           C  
ATOM   2574  HA  LEU A 165     -19.542 -28.492  -0.391  1.00 88.87           H  
ATOM   2575  C   LEU A 165     -17.821 -29.248  -1.396  1.00 88.87           C  
ATOM   2576  CB  LEU A 165     -18.306 -26.803  -0.895  1.00 88.87           C  
ATOM   2577  HB2 LEU A 165     -17.254 -26.529  -0.809  1.00 88.87           H  
ATOM   2578  HB3 LEU A 165     -18.874 -26.142  -0.241  1.00 88.87           H  
ATOM   2579  O   LEU A 165     -18.527 -29.974  -2.092  1.00 88.87           O  
ATOM   2580  CG  LEU A 165     -18.740 -26.573  -2.352  1.00 88.87           C  
ATOM   2581  HG  LEU A 165     -18.197 -27.253  -3.009  1.00 88.87           H  
ATOM   2582  CD1 LEU A 165     -20.241 -26.792  -2.545  1.00 88.87           C  
ATOM   2583 HD11 LEU A 165     -20.800 -26.150  -1.865  1.00 88.87           H  
ATOM   2584 HD12 LEU A 165     -20.515 -26.556  -3.573  1.00 88.87           H  
ATOM   2585 HD13 LEU A 165     -20.496 -27.835  -2.355  1.00 88.87           H  
ATOM   2586  CD2 LEU A 165     -18.377 -25.156  -2.779  1.00 88.87           C  
ATOM   2587 HD21 LEU A 165     -19.043 -24.428  -2.315  1.00 88.87           H  
ATOM   2588 HD22 LEU A 165     -18.450 -25.104  -3.865  1.00 88.87           H  
ATOM   2589 HD23 LEU A 165     -17.347 -24.929  -2.504  1.00 88.87           H  
ATOM   2590  N   ILE A 166     -16.485 -29.309  -1.427  1.00 88.59           N  
ATOM   2591  H   ILE A 166     -15.963 -28.667  -0.848  1.00 88.59           H  
ATOM   2592  CA  ILE A 166     -15.746 -30.230  -2.304  1.00 88.59           C  
ATOM   2593  HA  ILE A 166     -16.047 -30.045  -3.336  1.00 88.59           H  
ATOM   2594  C   ILE A 166     -16.123 -31.677  -1.985  1.00 88.59           C  
ATOM   2595  CB  ILE A 166     -14.220 -30.001  -2.202  1.00 88.59           C  
ATOM   2596  HB  ILE A 166     -13.934 -30.029  -1.151  1.00 88.59           H  
ATOM   2597  O   ILE A 166     -16.435 -32.431  -2.895  1.00 88.59           O  
ATOM   2598  CG1 ILE A 166     -13.847 -28.622  -2.791  1.00 88.59           C  
ATOM   2599 HG12 ILE A 166     -13.963 -28.660  -3.874  1.00 88.59           H  
ATOM   2600 HG13 ILE A 166     -14.526 -27.857  -2.415  1.00 88.59           H  
ATOM   2601  CG2 ILE A 166     -13.444 -31.104  -2.952  1.00 88.59           C  
ATOM   2602 HG21 ILE A 166     -13.744 -31.131  -3.999  1.00 88.59           H  
ATOM   2603 HG22 ILE A 166     -12.370 -30.925  -2.898  1.00 88.59           H  
ATOM   2604 HG23 ILE A 166     -13.623 -32.081  -2.503  1.00 88.59           H  
ATOM   2605  CD1 ILE A 166     -12.417 -28.171  -2.471  1.00 88.59           C  
ATOM   2606 HD11 ILE A 166     -12.269 -27.160  -2.852  1.00 88.59           H  
ATOM   2607 HD12 ILE A 166     -11.687 -28.824  -2.950  1.00 88.59           H  
ATOM   2608 HD13 ILE A 166     -12.259 -28.173  -1.393  1.00 88.59           H  
ATOM   2609  N   ASN A 167     -16.168 -32.069  -0.713  1.00 87.30           N  
ATOM   2610  H   ASN A 167     -15.878 -31.421   0.006  1.00 87.30           H  
ATOM   2611  CA  ASN A 167     -16.564 -33.423  -0.326  1.00 87.30           C  
ATOM   2612  HA  ASN A 167     -15.969 -34.142  -0.890  1.00 87.30           H  
ATOM   2613  C   ASN A 167     -18.036 -33.700  -0.663  1.00 87.30           C  
ATOM   2614  CB  ASN A 167     -16.294 -33.631   1.171  1.00 87.30           C  
ATOM   2615  HB2 ASN A 167     -16.779 -32.839   1.741  1.00 87.30           H  
ATOM   2616  HB3 ASN A 167     -16.732 -34.583   1.470  1.00 87.30           H  
ATOM   2617  O   ASN A 167     -18.348 -34.768  -1.171  1.00 87.30           O  
ATOM   2618  CG  ASN A 167     -14.821 -33.676   1.539  1.00 87.30           C  
ATOM   2619  ND2 ASN A 167     -14.524 -33.775   2.812  1.00 87.30           N  
ATOM   2620 HD21 ASN A 167     -13.551 -33.934   3.031  1.00 87.30           H  
ATOM   2621 HD22 ASN A 167     -15.267 -33.903   3.484  1.00 87.30           H  
ATOM   2622  OD1 ASN A 167     -13.909 -33.631   0.730  1.00 87.30           O  
ATOM   2623  N   GLY A 168     -18.931 -32.735  -0.437  1.00 88.09           N  
ATOM   2624  H   GLY A 168     -18.625 -31.868  -0.019  1.00 88.09           H  
ATOM   2625  CA  GLY A 168     -20.349 -32.874  -0.767  1.00 88.09           C  
ATOM   2626  HA2 GLY A 168     -20.747 -33.771  -0.292  1.00 88.09           H  
ATOM   2627  HA3 GLY A 168     -20.877 -32.005  -0.375  1.00 88.09           H  
ATOM   2628  C   GLY A 168     -20.625 -32.970  -2.271  1.00 88.09           C  
ATOM   2629  O   GLY A 168     -21.613 -33.587  -2.659  1.00 88.09           O  
ATOM   2630  N   VAL A 169     -19.756 -32.401  -3.115  1.00 88.42           N  
ATOM   2631  H   VAL A 169     -19.009 -31.855  -2.710  1.00 88.42           H  
ATOM   2632  CA  VAL A 169     -19.843 -32.469  -4.580  1.00 88.42           C  
ATOM   2633  HA  VAL A 169     -20.853 -32.777  -4.853  1.00 88.42           H  
ATOM   2634  C   VAL A 169     -18.914 -33.554  -5.122  1.00 88.42           C  
ATOM   2635  CB  VAL A 169     -19.613 -31.089  -5.231  1.00 88.42           C  
ATOM   2636  HB  VAL A 169     -18.636 -30.708  -4.931  1.00 88.42           H  
ATOM   2637  O   VAL A 169     -19.385 -34.611  -5.501  1.00 88.42           O  
ATOM   2638  CG1 VAL A 169     -19.655 -31.157  -6.765  1.00 88.42           C  
ATOM   2639 HG11 VAL A 169     -20.593 -31.604  -7.095  1.00 88.42           H  
ATOM   2640 HG12 VAL A 169     -18.825 -31.753  -7.144  1.00 88.42           H  
ATOM   2641 HG13 VAL A 169     -19.567 -30.155  -7.184  1.00 88.42           H  
ATOM   2642  CG2 VAL A 169     -20.686 -30.087  -4.782  1.00 88.42           C  
ATOM   2643 HG21 VAL A 169     -20.498 -29.115  -5.237  1.00 88.42           H  
ATOM   2644 HG22 VAL A 169     -21.675 -30.440  -5.077  1.00 88.42           H  
ATOM   2645 HG23 VAL A 169     -20.661 -29.968  -3.699  1.00 88.42           H  
ATOM   2646  N   ALA A 170     -17.601 -33.359  -5.144  1.00 87.00           N  
ATOM   2647  H   ALA A 170     -17.219 -32.561  -4.657  1.00 87.00           H  
ATOM   2648  CA  ALA A 170     -16.653 -34.319  -5.712  1.00 87.00           C  
ATOM   2649  HA  ALA A 170     -16.960 -34.545  -6.733  1.00 87.00           H  
ATOM   2650  C   ALA A 170     -16.603 -35.661  -4.949  1.00 87.00           C  
ATOM   2651  CB  ALA A 170     -15.277 -33.641  -5.768  1.00 87.00           C  
ATOM   2652  HB1 ALA A 170     -15.336 -32.727  -6.360  1.00 87.00           H  
ATOM   2653  HB2 ALA A 170     -14.930 -33.402  -4.762  1.00 87.00           H  
ATOM   2654  HB3 ALA A 170     -14.550 -34.308  -6.231  1.00 87.00           H  
ATOM   2655  O   ALA A 170     -16.444 -36.708  -5.569  1.00 87.00           O  
ATOM   2656  N   GLY A 171     -16.773 -35.659  -3.622  1.00 86.82           N  
ATOM   2657  H   GLY A 171     -16.959 -34.780  -3.160  1.00 86.82           H  
ATOM   2658  CA  GLY A 171     -16.708 -36.883  -2.805  1.00 86.82           C  
ATOM   2659  HA2 GLY A 171     -16.661 -36.606  -1.752  1.00 86.82           H  
ATOM   2660  HA3 GLY A 171     -15.799 -37.431  -3.054  1.00 86.82           H  
ATOM   2661  C   GLY A 171     -17.892 -37.842  -2.977  1.00 86.82           C  
ATOM   2662  O   GLY A 171     -17.770 -39.016  -2.640  1.00 86.82           O  
ATOM   2663  N   THR A 172     -19.001 -37.362  -3.544  1.00 90.49           N  
ATOM   2664  H   THR A 172     -19.016 -36.384  -3.799  1.00 90.49           H  
ATOM   2665  CA  THR A 172     -20.264 -38.104  -3.694  1.00 90.49           C  
ATOM   2666  HA  THR A 172     -20.215 -38.997  -3.071  1.00 90.49           H  
ATOM   2667  C   THR A 172     -20.521 -38.597  -5.123  1.00 90.49           C  
ATOM   2668  CB  THR A 172     -21.441 -37.265  -3.178  1.00 90.49           C  
ATOM   2669  HB  THR A 172     -22.381 -37.778  -3.380  1.00 90.49           H  
ATOM   2670  O   THR A 172     -21.651 -38.946  -5.476  1.00 90.49           O  
ATOM   2671  CG2 THR A 172     -21.363 -36.983  -1.689  1.00 90.49           C  
ATOM   2672 HG21 THR A 172     -21.294 -37.940  -1.172  1.00 90.49           H  
ATOM   2673 HG22 THR A 172     -20.480 -36.393  -1.445  1.00 90.49           H  
ATOM   2674 HG23 THR A 172     -22.261 -36.464  -1.353  1.00 90.49           H  
ATOM   2675  OG1 THR A 172     -21.438 -36.004  -3.808  1.00 90.49           O  
ATOM   2676  HG1 THR A 172     -21.487 -35.333  -3.123  1.00 90.49           H  
ATOM   2677  N   ASP A 173     -19.506 -38.573  -5.991  1.00 90.95           N  
ATOM   2678  H   ASP A 173     -18.587 -38.329  -5.650  1.00 90.95           H  
ATOM   2679  CA  ASP A 173     -19.617 -39.159  -7.329  1.00 90.95           C  
ATOM   2680  HA  ASP A 173     -20.612 -38.916  -7.701  1.00 90.95           H  
ATOM   2681  C   ASP A 173     -19.528 -40.696  -7.275  1.00 90.95           C  
ATOM   2682  CB  ASP A 173     -18.597 -38.528  -8.296  1.00 90.95           C  
ATOM   2683  HB2 ASP A 173     -17.620 -38.984  -8.134  1.00 90.95           H  
ATOM   2684  HB3 ASP A 173     -18.517 -37.463  -8.077  1.00 90.95           H  
ATOM   2685  O   ASP A 173     -18.970 -41.282  -6.346  1.00 90.95           O  
ATOM   2686  CG  ASP A 173     -18.999 -38.669  -9.774  1.00 90.95           C  
ATOM   2687  OD1 ASP A 173     -20.169 -39.032 -10.054  1.00 90.95           O  
ATOM   2688  OD2 ASP A 173     -18.163 -38.356 -10.644  1.00 90.95           O  
ATOM   2689  N   PHE A 174     -20.095 -41.362  -8.278  1.00 92.69           N  
ATOM   2690  H   PHE A 174     -20.462 -40.822  -9.048  1.00 92.69           H  
ATOM   2691  CA  PHE A 174     -20.167 -42.822  -8.355  1.00 92.69           C  
ATOM   2692  HA  PHE A 174     -19.367 -43.248  -7.749  1.00 92.69           H  
ATOM   2693  C   PHE A 174     -19.951 -43.323  -9.782  1.00 92.69           C  
ATOM   2694  CB  PHE A 174     -21.502 -43.319  -7.774  1.00 92.69           C  
ATOM   2695  HB2 PHE A 174     -21.484 -43.157  -6.696  1.00 92.69           H  
ATOM   2696  HB3 PHE A 174     -21.583 -44.396  -7.917  1.00 92.69           H  
ATOM   2697  O   PHE A 174     -20.022 -42.566 -10.749  1.00 92.69           O  
ATOM   2698  CG  PHE A 174     -22.748 -42.655  -8.330  1.00 92.69           C  
ATOM   2699  CD1 PHE A 174     -23.385 -41.634  -7.599  1.00 92.69           C  
ATOM   2700  HD1 PHE A 174     -22.972 -41.306  -6.656  1.00 92.69           H  
ATOM   2701  CD2 PHE A 174     -23.272 -43.055  -9.572  1.00 92.69           C  
ATOM   2702  HD2 PHE A 174     -22.774 -43.821 -10.148  1.00 92.69           H  
ATOM   2703  CE1 PHE A 174     -24.560 -41.042  -8.092  1.00 92.69           C  
ATOM   2704  HE1 PHE A 174     -25.056 -40.278  -7.511  1.00 92.69           H  
ATOM   2705  CE2 PHE A 174     -24.439 -42.452 -10.073  1.00 92.69           C  
ATOM   2706  HE2 PHE A 174     -24.835 -42.759 -11.031  1.00 92.69           H  
ATOM   2707  CZ  PHE A 174     -25.089 -41.453  -9.328  1.00 92.69           C  
ATOM   2708  HZ  PHE A 174     -25.991 -40.998  -9.708  1.00 92.69           H  
ATOM   2709  N   MET A 175     -19.715 -44.625  -9.915  1.00 90.78           N  
ATOM   2710  H   MET A 175     -19.712 -45.189  -9.078  1.00 90.78           H  
ATOM   2711  CA  MET A 175     -19.618 -45.346 -11.186  1.00 90.78           C  
ATOM   2712  HA  MET A 175     -19.783 -44.678 -12.032  1.00 90.78           H  
ATOM   2713  C   MET A 175     -20.700 -46.421 -11.217  1.00 90.78           C  
ATOM   2714  CB  MET A 175     -18.223 -45.971 -11.309  1.00 90.78           C  
ATOM   2715  HB2 MET A 175     -17.843 -46.160 -10.305  1.00 90.78           H  
ATOM   2716  HB3 MET A 175     -18.291 -46.938 -11.807  1.00 90.78           H  
ATOM   2717  O   MET A 175     -20.795 -47.241 -10.304  1.00 90.78           O  
ATOM   2718  CG  MET A 175     -17.216 -45.084 -12.055  1.00 90.78           C  
ATOM   2719  HG2 MET A 175     -17.287 -44.067 -11.669  1.00 90.78           H  
ATOM   2720  HG3 MET A 175     -16.215 -45.449 -11.821  1.00 90.78           H  
ATOM   2721  SD  MET A 175     -17.355 -45.029 -13.864  1.00 90.78           S  
ATOM   2722  CE  MET A 175     -17.314 -46.789 -14.283  1.00 90.78           C  
ATOM   2723  HE1 MET A 175     -16.503 -47.284 -13.749  1.00 90.78           H  
ATOM   2724  HE2 MET A 175     -17.164 -46.896 -15.358  1.00 90.78           H  
ATOM   2725  HE3 MET A 175     -18.271 -47.239 -14.019  1.00 90.78           H  
ATOM   2726  N   LEU A 176     -21.521 -46.437 -12.264  1.00 92.88           N  
ATOM   2727  H   LEU A 176     -21.386 -45.768 -13.008  1.00 92.88           H  
ATOM   2728  CA  LEU A 176     -22.560 -47.449 -12.423  1.00 92.88           C  
ATOM   2729  HA  LEU A 176     -22.970 -47.679 -11.440  1.00 92.88           H  
ATOM   2730  C   LEU A 176     -21.954 -48.743 -12.982  1.00 92.88           C  
ATOM   2731  CB  LEU A 176     -23.695 -46.885 -13.294  1.00 92.88           C  
ATOM   2732  HB2 LEU A 176     -24.400 -47.675 -13.551  1.00 92.88           H  
ATOM   2733  HB3 LEU A 176     -23.259 -46.523 -14.226  1.00 92.88           H  
ATOM   2734  O   LEU A 176     -20.943 -48.746 -13.691  1.00 92.88           O  
ATOM   2735  CG  LEU A 176     -24.448 -45.733 -12.597  1.00 92.88           C  
ATOM   2736  HG  LEU A 176     -23.775 -45.173 -11.948  1.00 92.88           H  
ATOM   2737  CD1 LEU A 176     -25.030 -44.760 -13.609  1.00 92.88           C  
ATOM   2738 HD11 LEU A 176     -25.675 -45.274 -14.322  1.00 92.88           H  
ATOM   2739 HD12 LEU A 176     -25.591 -43.981 -13.091  1.00 92.88           H  
ATOM   2740 HD13 LEU A 176     -24.213 -44.294 -14.159  1.00 92.88           H  
ATOM   2741  CD2 LEU A 176     -25.603 -46.266 -11.751  1.00 92.88           C  
ATOM   2742 HD21 LEU A 176     -26.403 -46.635 -12.393  1.00 92.88           H  
ATOM   2743 HD22 LEU A 176     -25.987 -45.462 -11.123  1.00 92.88           H  
ATOM   2744 HD23 LEU A 176     -25.245 -47.070 -11.109  1.00 92.88           H  
ATOM   2745  N   LYS A 177     -22.596 -49.880 -12.694  1.00 88.03           N  
ATOM   2746  H   LYS A 177     -23.365 -49.834 -12.041  1.00 88.03           H  
ATOM   2747  CA  LYS A 177     -22.110 -51.189 -13.157  1.00 88.03           C  
ATOM   2748  HA  LYS A 177     -21.079 -51.298 -12.819  1.00 88.03           H  
ATOM   2749  C   LYS A 177     -22.064 -51.293 -14.687  1.00 88.03           C  
ATOM   2750  CB  LYS A 177     -22.954 -52.298 -12.516  1.00 88.03           C  
ATOM   2751  HB2 LYS A 177     -23.961 -52.286 -12.934  1.00 88.03           H  
ATOM   2752  HB3 LYS A 177     -23.017 -52.115 -11.444  1.00 88.03           H  
ATOM   2753  O   LYS A 177     -21.095 -51.813 -15.227  1.00 88.03           O  
ATOM   2754  CG  LYS A 177     -22.309 -53.669 -12.745  1.00 88.03           C  
ATOM   2755  HG2 LYS A 177     -22.305 -53.899 -13.810  1.00 88.03           H  
ATOM   2756  HG3 LYS A 177     -21.280 -53.646 -12.387  1.00 88.03           H  
ATOM   2757  CD  LYS A 177     -23.073 -54.766 -12.003  1.00 88.03           C  
ATOM   2758  HD2 LYS A 177     -24.098 -54.808 -12.370  1.00 88.03           H  
ATOM   2759  HD3 LYS A 177     -23.073 -54.543 -10.936  1.00 88.03           H  
ATOM   2760  CE  LYS A 177     -22.360 -56.092 -12.265  1.00 88.03           C  
ATOM   2761  HE2 LYS A 177     -21.315 -55.983 -11.975  1.00 88.03           H  
ATOM   2762  HE3 LYS A 177     -22.372 -56.288 -13.337  1.00 88.03           H  
ATOM   2763  NZ  LYS A 177     -22.989 -57.200 -11.511  1.00 88.03           N  
ATOM   2764  HZ1 LYS A 177     -23.950 -57.313 -11.798  1.00 88.03           H  
ATOM   2765  HZ2 LYS A 177     -22.479 -58.054 -11.686  1.00 88.03           H  
ATOM   2766  HZ3 LYS A 177     -22.952 -56.997 -10.522  1.00 88.03           H  
ATOM   2767  N   GLY A 178     -23.079 -50.763 -15.379  1.00 86.68           N  
ATOM   2768  H   GLY A 178     -23.795 -50.260 -14.875  1.00 86.68           H  
ATOM   2769  CA  GLY A 178     -23.117 -50.751 -16.846  1.00 86.68           C  
ATOM   2770  HA2 GLY A 178     -23.004 -51.768 -17.223  1.00 86.68           H  
ATOM   2771  HA3 GLY A 178     -24.067 -50.351 -17.200  1.00 86.68           H  
ATOM   2772  C   GLY A 178     -22.004 -49.899 -17.451  1.00 86.68           C  
ATOM   2773  O   GLY A 178     -21.297 -50.381 -18.328  1.00 86.68           O  
ATOM   2774  N   GLU A 179     -21.774 -48.701 -16.907  1.00 87.46           N  
ATOM   2775  H   GLU A 179     -22.421 -48.335 -16.224  1.00 87.46           H  
ATOM   2776  CA  GLU A 179     -20.652 -47.836 -17.308  1.00 87.46           C  
ATOM   2777  HA  GLU A 179     -20.744 -47.574 -18.362  1.00 87.46           H  
ATOM   2778  C   GLU A 179     -19.303 -48.545 -17.108  1.00 87.46           C  
ATOM   2779  CB  GLU A 179     -20.656 -46.547 -16.468  1.00 87.46           C  
ATOM   2780  HB2 GLU A 179     -20.582 -46.836 -15.420  1.00 87.46           H  
ATOM   2781  HB3 GLU A 179     -19.766 -45.969 -16.716  1.00 87.46           H  
ATOM   2782  O   GLU A 179     -18.440 -48.523 -17.983  1.00 87.46           O  
ATOM   2783  CG  GLU A 179     -21.886 -45.639 -16.662  1.00 87.46           C  
ATOM   2784  HG2 GLU A 179     -21.878 -45.250 -17.679  1.00 87.46           H  
ATOM   2785  HG3 GLU A 179     -22.793 -46.228 -16.527  1.00 87.46           H  
ATOM   2786  CD  GLU A 179     -21.895 -44.479 -15.648  1.00 87.46           C  
ATOM   2787  OE1 GLU A 179     -22.460 -43.397 -15.910  1.00 87.46           O  
ATOM   2788  OE2 GLU A 179     -21.388 -44.665 -14.515  1.00 87.46           O  
ATOM   2789  N   THR A 180     -19.132 -49.234 -15.974  1.00 88.25           N  
ATOM   2790  H   THR A 180     -19.877 -49.199 -15.293  1.00 88.25           H  
ATOM   2791  CA  THR A 180     -17.908 -49.989 -15.664  1.00 88.25           C  
ATOM   2792  HA  THR A 180     -17.056 -49.310 -15.690  1.00 88.25           H  
ATOM   2793  C   THR A 180     -17.651 -51.097 -16.682  1.00 88.25           C  
ATOM   2794  CB  THR A 180     -17.988 -50.630 -14.270  1.00 88.25           C  
ATOM   2795  HB  THR A 180     -18.786 -51.372 -14.254  1.00 88.25           H  
ATOM   2796  O   THR A 180     -16.524 -51.260 -17.155  1.00 88.25           O  
ATOM   2797  CG2 THR A 180     -16.675 -51.322 -13.901  1.00 88.25           C  
ATOM   2798 HG21 THR A 180     -16.711 -51.630 -12.856  1.00 88.25           H  
ATOM   2799 HG22 THR A 180     -16.541 -52.215 -14.512  1.00 88.25           H  
ATOM   2800 HG23 THR A 180     -15.838 -50.645 -14.069  1.00 88.25           H  
ATOM   2801  OG1 THR A 180     -18.261 -49.672 -13.273  1.00 88.25           O  
ATOM   2802  HG1 THR A 180     -19.134 -49.303 -13.428  1.00 88.25           H  
ATOM   2803  N   ASP A 181     -18.685 -51.871 -17.012  1.00 85.91           N  
ATOM   2804  H   ASP A 181     -19.585 -51.679 -16.597  1.00 85.91           H  
ATOM   2805  CA  ASP A 181     -18.579 -52.997 -17.936  1.00 85.91           C  
ATOM   2806  HA  ASP A 181     -17.713 -53.596 -17.657  1.00 85.91           H  
ATOM   2807  C   ASP A 181     -18.330 -52.529 -19.379  1.00 85.91           C  
ATOM   2808  CB  ASP A 181     -19.837 -53.881 -17.823  1.00 85.91           C  
ATOM   2809  HB2 ASP A 181     -19.849 -54.568 -18.669  1.00 85.91           H  
ATOM   2810  HB3 ASP A 181     -20.727 -53.256 -17.889  1.00 85.91           H  
ATOM   2811  O   ASP A 181     -17.463 -53.089 -20.057  1.00 85.91           O  
ATOM   2812  CG  ASP A 181     -19.887 -54.727 -16.539  1.00 85.91           C  
ATOM   2813  OD1 ASP A 181     -18.797 -55.113 -16.041  1.00 85.91           O  
ATOM   2814  OD2 ASP A 181     -21.005 -55.098 -16.107  1.00 85.91           O  
ATOM   2815  N   GLU A 182     -19.019 -51.478 -19.835  1.00 84.51           N  
ATOM   2816  H   GLU A 182     -19.711 -51.050 -19.237  1.00 84.51           H  
ATOM   2817  CA  GLU A 182     -18.800 -50.886 -21.161  1.00 84.51           C  
ATOM   2818  HA  GLU A 182     -18.912 -51.658 -21.922  1.00 84.51           H  
ATOM   2819  C   GLU A 182     -17.386 -50.325 -21.305  1.00 84.51           C  
ATOM   2820  CB  GLU A 182     -19.817 -49.768 -21.437  1.00 84.51           C  
ATOM   2821  HB2 GLU A 182     -19.899 -49.116 -20.567  1.00 84.51           H  
ATOM   2822  HB3 GLU A 182     -19.452 -49.180 -22.279  1.00 84.51           H  
ATOM   2823  O   GLU A 182     -16.707 -50.578 -22.307  1.00 84.51           O  
ATOM   2824  CG  GLU A 182     -21.194 -50.333 -21.811  1.00 84.51           C  
ATOM   2825  HG2 GLU A 182     -21.607 -50.874 -20.960  1.00 84.51           H  
ATOM   2826  HG3 GLU A 182     -21.059 -51.050 -22.621  1.00 84.51           H  
ATOM   2827  CD  GLU A 182     -22.195 -49.260 -22.271  1.00 84.51           C  
ATOM   2828  OE1 GLU A 182     -23.285 -49.676 -22.732  1.00 84.51           O  
ATOM   2829  OE2 GLU A 182     -21.856 -48.058 -22.231  1.00 84.51           O  
ATOM   2830  N   LEU A 183     -16.909 -49.610 -20.287  1.00 85.92           N  
ATOM   2831  H   LEU A 183     -17.519 -49.410 -19.507  1.00 85.92           H  
ATOM   2832  CA  LEU A 183     -15.595 -48.990 -20.319  1.00 85.92           C  
ATOM   2833  HA  LEU A 183     -15.495 -48.497 -21.286  1.00 85.92           H  
ATOM   2834  C   LEU A 183     -14.478 -50.040 -20.233  1.00 85.92           C  
ATOM   2835  CB  LEU A 183     -15.569 -47.906 -19.234  1.00 85.92           C  
ATOM   2836  HB2 LEU A 183     -15.492 -48.355 -18.244  1.00 85.92           H  
ATOM   2837  HB3 LEU A 183     -16.526 -47.385 -19.279  1.00 85.92           H  
ATOM   2838  O   LEU A 183     -13.518 -49.975 -21.004  1.00 85.92           O  
ATOM   2839  CG  LEU A 183     -14.469 -46.860 -19.464  1.00 85.92           C  
ATOM   2840  HG  LEU A 183     -14.199 -46.826 -20.520  1.00 85.92           H  
ATOM   2841  CD1 LEU A 183     -14.967 -45.471 -19.074  1.00 85.92           C  
ATOM   2842 HD11 LEU A 183     -14.180 -44.732 -19.230  1.00 85.92           H  
ATOM   2843 HD12 LEU A 183     -15.264 -45.460 -18.026  1.00 85.92           H  
ATOM   2844 HD13 LEU A 183     -15.825 -45.194 -19.687  1.00 85.92           H  
ATOM   2845  CD2 LEU A 183     -13.230 -47.210 -18.654  1.00 85.92           C  
ATOM   2846 HD21 LEU A 183     -13.504 -47.336 -17.606  1.00 85.92           H  
ATOM   2847 HD22 LEU A 183     -12.804 -48.144 -19.019  1.00 85.92           H  
ATOM   2848 HD23 LEU A 183     -12.483 -46.424 -18.767  1.00 85.92           H  
ATOM   2849  N   ALA A 184     -14.637 -51.077 -19.402  1.00 86.95           N  
ATOM   2850  H   ALA A 184     -15.449 -51.091 -18.802  1.00 86.95           H  
ATOM   2851  CA  ALA A 184     -13.709 -52.208 -19.357  1.00 86.95           C  
ATOM   2852  HA  ALA A 184     -12.714 -51.829 -19.122  1.00 86.95           H  
ATOM   2853  C   ALA A 184     -13.624 -52.936 -20.711  1.00 86.95           C  
ATOM   2854  CB  ALA A 184     -14.140 -53.172 -18.245  1.00 86.95           C  
ATOM   2855  HB1 ALA A 184     -15.144 -53.544 -18.448  1.00 86.95           H  
ATOM   2856  HB2 ALA A 184     -14.140 -52.655 -17.286  1.00 86.95           H  
ATOM   2857  HB3 ALA A 184     -13.442 -54.008 -18.198  1.00 86.95           H  
ATOM   2858  O   ALA A 184     -12.524 -53.259 -21.166  1.00 86.95           O  
ATOM   2859  N   ALA A 185     -14.763 -53.158 -21.379  1.00 84.34           N  
ATOM   2860  H   ALA A 185     -15.637 -52.881 -20.954  1.00 84.34           H  
ATOM   2861  CA  ALA A 185     -14.811 -53.799 -22.692  1.00 84.34           C  
ATOM   2862  HA  ALA A 185     -14.266 -54.741 -22.639  1.00 84.34           H  
ATOM   2863  C   ALA A 185     -14.152 -52.944 -23.790  1.00 84.34           C  
ATOM   2864  CB  ALA A 185     -16.274 -54.107 -23.033  1.00 84.34           C  
ATOM   2865  HB1 ALA A 185     -16.703 -54.750 -22.264  1.00 84.34           H  
ATOM   2866  HB2 ALA A 185     -16.851 -53.184 -23.084  1.00 84.34           H  
ATOM   2867  HB3 ALA A 185     -16.329 -54.621 -23.993  1.00 84.34           H  
ATOM   2868  O   ALA A 185     -13.495 -53.492 -24.679  1.00 84.34           O  
ATOM   2869  N   LEU A 186     -14.292 -51.614 -23.725  1.00 84.20           N  
ATOM   2870  H   LEU A 186     -14.897 -51.236 -23.010  1.00 84.20           H  
ATOM   2871  CA  LEU A 186     -13.624 -50.681 -24.638  1.00 84.20           C  
ATOM   2872  HA  LEU A 186     -13.789 -51.025 -25.659  1.00 84.20           H  
ATOM   2873  C   LEU A 186     -12.107 -50.666 -24.424  1.00 84.20           C  
ATOM   2874  CB  LEU A 186     -14.204 -49.257 -24.461  1.00 84.20           C  
ATOM   2875  HB2 LEU A 186     -14.818 -49.221 -23.562  1.00 84.20           H  
ATOM   2876  HB3 LEU A 186     -13.384 -48.565 -24.270  1.00 84.20           H  
ATOM   2877  O   LEU A 186     -11.347 -50.730 -25.390  1.00 84.20           O  
ATOM   2878  CG  LEU A 186     -15.019 -48.746 -25.669  1.00 84.20           C  
ATOM   2879  HG  LEU A 186     -15.051 -49.502 -26.454  1.00 84.20           H  
ATOM   2880  CD1 LEU A 186     -16.457 -48.428 -25.277  1.00 84.20           C  
ATOM   2881 HD11 LEU A 186     -16.472 -47.650 -24.513  1.00 84.20           H  
ATOM   2882 HD12 LEU A 186     -17.033 -48.088 -26.138  1.00 84.20           H  
ATOM   2883 HD13 LEU A 186     -16.928 -49.319 -24.862  1.00 84.20           H  
ATOM   2884  CD2 LEU A 186     -14.421 -47.474 -26.271  1.00 84.20           C  
ATOM   2885 HD21 LEU A 186     -13.622 -47.748 -26.959  1.00 84.20           H  
ATOM   2886 HD22 LEU A 186     -14.085 -46.794 -25.488  1.00 84.20           H  
ATOM   2887 HD23 LEU A 186     -15.176 -46.956 -26.863  1.00 84.20           H  
ATOM   2888  N   VAL A 187     -11.646 -50.564 -23.178  1.00 84.31           N  
ATOM   2889  H   VAL A 187     -12.313 -50.478 -22.424  1.00 84.31           H  
ATOM   2890  CA  VAL A 187     -10.213 -50.451 -22.865  1.00 84.31           C  
ATOM   2891  HA  VAL A 187      -9.769 -49.698 -23.516  1.00 84.31           H  
ATOM   2892  C   VAL A 187      -9.478 -51.764 -23.151  1.00 84.31           C  
ATOM   2893  CB  VAL A 187     -10.012 -49.976 -21.413  1.00 84.31           C  
ATOM   2894  HB  VAL A 187     -10.556 -50.639 -20.739  1.00 84.31           H  
ATOM   2895  O   VAL A 187      -8.392 -51.740 -23.728  1.00 84.31           O  
ATOM   2896  CG1 VAL A 187      -8.533 -49.968 -21.005  1.00 84.31           C  
ATOM   2897 HG11 VAL A 187      -8.136 -50.983 -20.987  1.00 84.31           H  
ATOM   2898 HG12 VAL A 187      -7.953 -49.363 -21.701  1.00 84.31           H  
ATOM   2899 HG13 VAL A 187      -8.433 -49.551 -20.002  1.00 84.31           H  
ATOM   2900  CG2 VAL A 187     -10.532 -48.542 -21.238  1.00 84.31           C  
ATOM   2901 HG21 VAL A 187     -10.449 -48.247 -20.192  1.00 84.31           H  
ATOM   2902 HG22 VAL A 187     -11.580 -48.466 -21.525  1.00 84.31           H  
ATOM   2903 HG23 VAL A 187      -9.952 -47.850 -21.849  1.00 84.31           H  
ATOM   2904  N   ALA A 188     -10.082 -52.911 -22.825  1.00 86.11           N  
ATOM   2905  H   ALA A 188     -10.972 -52.872 -22.349  1.00 86.11           H  
ATOM   2906  CA  ALA A 188      -9.495 -54.231 -23.063  1.00 86.11           C  
ATOM   2907  HA  ALA A 188      -8.419 -54.156 -22.903  1.00 86.11           H  
ATOM   2908  C   ALA A 188      -9.684 -54.754 -24.503  1.00 86.11           C  
ATOM   2909  CB  ALA A 188     -10.049 -55.205 -22.013  1.00 86.11           C  
ATOM   2910  HB1 ALA A 188      -9.889 -54.803 -21.013  1.00 86.11           H  
ATOM   2911  HB2 ALA A 188      -9.540 -56.165 -22.093  1.00 86.11           H  
ATOM   2912  HB3 ALA A 188     -11.118 -55.352 -22.172  1.00 86.11           H  
ATOM   2913  O   ALA A 188      -9.248 -55.864 -24.811  1.00 86.11           O  
ATOM   2914  N   GLN A 189     -10.336 -53.996 -25.391  1.00 86.24           N  
ATOM   2915  H   GLN A 189     -10.665 -53.089 -25.093  1.00 86.24           H  
ATOM   2916  CA  GLN A 189     -10.646 -54.427 -26.755  1.00 86.24           C  
ATOM   2917  HA  GLN A 189     -11.308 -55.290 -26.684  1.00 86.24           H  
ATOM   2918  C   GLN A 189      -9.392 -54.858 -27.538  1.00 86.24           C  
ATOM   2919  CB  GLN A 189     -11.406 -53.304 -27.478  1.00 86.24           C  
ATOM   2920  HB2 GLN A 189     -12.274 -53.022 -26.883  1.00 86.24           H  
ATOM   2921  HB3 GLN A 189     -10.760 -52.431 -27.570  1.00 86.24           H  
ATOM   2922  O   GLN A 189      -8.361 -54.179 -27.536  1.00 86.24           O  
ATOM   2923  CG  GLN A 189     -11.895 -53.715 -28.874  1.00 86.24           C  
ATOM   2924  HG2 GLN A 189     -12.473 -54.636 -28.796  1.00 86.24           H  
ATOM   2925  HG3 GLN A 189     -11.042 -53.900 -29.527  1.00 86.24           H  
ATOM   2926  CD  GLN A 189     -12.756 -52.630 -29.509  1.00 86.24           C  
ATOM   2927  NE2 GLN A 189     -14.059 -52.756 -29.434  1.00 86.24           N  
ATOM   2928 HE21 GLN A 189     -14.627 -51.989 -29.764  1.00 86.24           H  
ATOM   2929 HE22 GLN A 189     -14.466 -53.517 -28.909  1.00 86.24           H  
ATOM   2930  OE1 GLN A 189     -12.272 -51.671 -30.099  1.00 86.24           O  
ATOM   2931  N   GLN A 190      -9.519 -55.965 -28.271  1.00 89.73           N  
ATOM   2932  H   GLN A 190     -10.399 -56.460 -28.241  1.00 89.73           H  
ATOM   2933  CA  GLN A 190      -8.530 -56.451 -29.230  1.00 89.73           C  
ATOM   2934  HA  GLN A 190      -7.642 -55.820 -29.193  1.00 89.73           H  
ATOM   2935  C   GLN A 190      -9.095 -56.377 -30.648  1.00 89.73           C  
ATOM   2936  CB  GLN A 190      -8.110 -57.883 -28.885  1.00 89.73           C  
ATOM   2937  HB2 GLN A 190      -8.998 -58.513 -28.831  1.00 89.73           H  
ATOM   2938  HB3 GLN A 190      -7.467 -58.257 -29.682  1.00 89.73           H  
ATOM   2939  O   GLN A 190     -10.288 -56.593 -30.875  1.00 89.73           O  
ATOM   2940  CG  GLN A 190      -7.346 -57.975 -27.558  1.00 89.73           C  
ATOM   2941  HG2 GLN A 190      -6.468 -57.331 -27.608  1.00 89.73           H  
ATOM   2942  HG3 GLN A 190      -7.979 -57.629 -26.741  1.00 89.73           H  
ATOM   2943  CD  GLN A 190      -6.892 -59.398 -27.242  1.00 89.73           C  
ATOM   2944  NE2 GLN A 190      -6.057 -59.573 -26.242  1.00 89.73           N  
ATOM   2945 HE21 GLN A 190      -5.752 -58.789 -25.684  1.00 89.73           H  
ATOM   2946 HE22 GLN A 190      -5.778 -60.527 -26.060  1.00 89.73           H  
ATOM   2947  OE1 GLN A 190      -7.267 -60.375 -27.872  1.00 89.73           O  
ATOM   2948  N   ARG A 191      -8.241 -56.081 -31.623  1.00 89.23           N  
ATOM   2949  H   ARG A 191      -7.272 -55.928 -31.380  1.00 89.23           H  
ATOM   2950  CA  ARG A 191      -8.620 -55.937 -33.031  1.00 89.23           C  
ATOM   2951  HA  ARG A 191      -9.645 -56.275 -33.187  1.00 89.23           H  
ATOM   2952  C   ARG A 191      -7.738 -56.824 -33.898  1.00 89.23           C  
ATOM   2953  CB  ARG A 191      -8.534 -54.454 -33.419  1.00 89.23           C  
ATOM   2954  HB2 ARG A 191      -7.561 -54.051 -33.139  1.00 89.23           H  
ATOM   2955  HB3 ARG A 191      -8.627 -54.371 -34.502  1.00 89.23           H  
ATOM   2956  O   ARG A 191      -6.520 -56.768 -33.784  1.00 89.23           O  
ATOM   2957  CG  ARG A 191      -9.646 -53.636 -32.740  1.00 89.23           C  
ATOM   2958  HG2 ARG A 191      -9.424 -53.535 -31.678  1.00 89.23           H  
ATOM   2959  HG3 ARG A 191     -10.594 -54.166 -32.841  1.00 89.23           H  
ATOM   2960  CD  ARG A 191      -9.786 -52.246 -33.364  1.00 89.23           C  
ATOM   2961  HD2 ARG A 191      -8.847 -51.709 -33.234  1.00 89.23           H  
ATOM   2962  HD3 ARG A 191      -9.973 -52.364 -34.431  1.00 89.23           H  
ATOM   2963  NE  ARG A 191     -10.887 -51.477 -32.745  1.00 89.23           N  
ATOM   2964  HE  ARG A 191     -11.197 -51.741 -31.821  1.00 89.23           H  
ATOM   2965  NH1 ARG A 191     -11.152 -49.967 -34.434  1.00 89.23           N  
ATOM   2966 HH11 ARG A 191     -10.313 -50.286 -34.897  1.00 89.23           H  
ATOM   2967 HH12 ARG A 191     -11.685 -49.220 -34.856  1.00 89.23           H  
ATOM   2968  NH2 ARG A 191     -12.503 -49.879 -32.669  1.00 89.23           N  
ATOM   2969 HH21 ARG A 191     -12.985 -49.099 -33.093  1.00 89.23           H  
ATOM   2970 HH22 ARG A 191     -12.782 -50.232 -31.765  1.00 89.23           H  
ATOM   2971  CZ  ARG A 191     -11.507 -50.446 -33.286  1.00 89.23           C  
ATOM   2972  N   VAL A 192      -8.345 -57.657 -34.736  1.00 92.87           N  
ATOM   2973  H   VAL A 192      -9.352 -57.617 -34.809  1.00 92.87           H  
ATOM   2974  CA  VAL A 192      -7.640 -58.546 -35.665  1.00 92.87           C  
ATOM   2975  HA  VAL A 192      -6.622 -58.700 -35.307  1.00 92.87           H  
ATOM   2976  C   VAL A 192      -7.578 -57.869 -37.026  1.00 92.87           C  
ATOM   2977  CB  VAL A 192      -8.302 -59.932 -35.762  1.00 92.87           C  
ATOM   2978  HB  VAL A 192      -9.294 -59.829 -36.201  1.00 92.87           H  
ATOM   2979  O   VAL A 192      -8.611 -57.634 -37.652  1.00 92.87           O  
ATOM   2980  CG1 VAL A 192      -7.465 -60.864 -36.647  1.00 92.87           C  
ATOM   2981 HG11 VAL A 192      -7.419 -60.475 -37.664  1.00 92.87           H  
ATOM   2982 HG12 VAL A 192      -7.931 -61.849 -36.688  1.00 92.87           H  
ATOM   2983 HG13 VAL A 192      -6.454 -60.956 -36.251  1.00 92.87           H  
ATOM   2984  CG2 VAL A 192      -8.446 -60.591 -34.382  1.00 92.87           C  
ATOM   2985 HG21 VAL A 192      -9.111 -59.998 -33.754  1.00 92.87           H  
ATOM   2986 HG22 VAL A 192      -8.886 -61.582 -34.502  1.00 92.87           H  
ATOM   2987 HG23 VAL A 192      -7.470 -60.676 -33.904  1.00 92.87           H  
ATOM   2988  N   VAL A 193      -6.371 -57.546 -37.474  1.00 93.17           N  
ATOM   2989  H   VAL A 193      -5.568 -57.810 -36.921  1.00 93.17           H  
ATOM   2990  CA  VAL A 193      -6.106 -56.830 -38.725  1.00 93.17           C  
ATOM   2991  HA  VAL A 193      -7.045 -56.733 -39.270  1.00 93.17           H  
ATOM   2992  C   VAL A 193      -5.157 -57.613 -39.617  1.00 93.17           C  
ATOM   2993  CB  VAL A 193      -5.534 -55.413 -38.503  1.00 93.17           C  
ATOM   2994  HB  VAL A 193      -4.894 -55.157 -39.348  1.00 93.17           H  
ATOM   2995  O   VAL A 193      -4.239 -58.274 -39.140  1.00 93.17           O  
ATOM   2996  CG1 VAL A 193      -6.625 -54.345 -38.450  1.00 93.17           C  
ATOM   2997 HG11 VAL A 193      -7.114 -54.284 -39.422  1.00 93.17           H  
ATOM   2998 HG12 VAL A 193      -7.347 -54.599 -37.674  1.00 93.17           H  
ATOM   2999 HG13 VAL A 193      -6.183 -53.372 -38.235  1.00 93.17           H  
ATOM   3000  CG2 VAL A 193      -4.696 -55.286 -37.233  1.00 93.17           C  
ATOM   3001 HG21 VAL A 193      -5.314 -55.374 -36.339  1.00 93.17           H  
ATOM   3002 HG22 VAL A 193      -3.919 -56.050 -37.224  1.00 93.17           H  
ATOM   3003 HG23 VAL A 193      -4.217 -54.307 -37.255  1.00 93.17           H  
ATOM   3004  N   ARG A 194      -5.342 -57.486 -40.928  1.00 93.61           N  
ATOM   3005  H   ARG A 194      -6.162 -56.981 -41.233  1.00 93.61           H  
ATOM   3006  CA  ARG A 194      -4.351 -57.865 -41.937  1.00 93.61           C  
ATOM   3007  HA  ARG A 194      -3.553 -58.439 -41.465  1.00 93.61           H  
ATOM   3008  C   ARG A 194      -3.714 -56.622 -42.540  1.00 93.61           C  
ATOM   3009  CB  ARG A 194      -4.996 -58.740 -43.012  1.00 93.61           C  
ATOM   3010  HB2 ARG A 194      -4.257 -58.888 -43.800  1.00 93.61           H  
ATOM   3011  HB3 ARG A 194      -5.864 -58.228 -43.426  1.00 93.61           H  
ATOM   3012  O   ARG A 194      -4.385 -55.613 -42.753  1.00 93.61           O  
ATOM   3013  CG  ARG A 194      -5.395 -60.121 -42.480  1.00 93.61           C  
ATOM   3014  HG2 ARG A 194      -4.487 -60.651 -42.194  1.00 93.61           H  
ATOM   3015  HG3 ARG A 194      -6.031 -60.024 -41.600  1.00 93.61           H  
ATOM   3016  CD  ARG A 194      -6.117 -60.943 -43.550  1.00 93.61           C  
ATOM   3017  HD2 ARG A 194      -6.176 -61.973 -43.198  1.00 93.61           H  
ATOM   3018  HD3 ARG A 194      -5.530 -60.921 -44.468  1.00 93.61           H  
ATOM   3019  NE  ARG A 194      -7.482 -60.442 -43.781  1.00 93.61           N  
ATOM   3020  HE  ARG A 194      -7.910 -59.986 -42.987  1.00 93.61           H  
ATOM   3021  NH1 ARG A 194      -7.948 -61.576 -45.704  1.00 93.61           N  
ATOM   3022 HH11 ARG A 194      -8.606 -61.848 -46.421  1.00 93.61           H  
ATOM   3023 HH12 ARG A 194      -7.017 -61.964 -45.645  1.00 93.61           H  
ATOM   3024  NH2 ARG A 194      -9.516 -60.290 -44.773  1.00 93.61           N  
ATOM   3025 HH21 ARG A 194     -10.218 -60.611 -45.425  1.00 93.61           H  
ATOM   3026 HH22 ARG A 194      -9.797 -59.759 -43.960  1.00 93.61           H  
ATOM   3027  CZ  ARG A 194      -8.307 -60.763 -44.751  1.00 93.61           C  
ATOM   3028  N   GLU A 195      -2.431 -56.724 -42.855  1.00 90.83           N  
ATOM   3029  H   GLU A 195      -1.964 -57.600 -42.666  1.00 90.83           H  
ATOM   3030  CA  GLU A 195      -1.604 -55.627 -43.368  1.00 90.83           C  
ATOM   3031  HA  GLU A 195      -2.161 -54.691 -43.350  1.00 90.83           H  
ATOM   3032  C   GLU A 195      -1.170 -55.910 -44.812  1.00 90.83           C  
ATOM   3033  CB  GLU A 195      -0.369 -55.463 -42.466  1.00 90.83           C  
ATOM   3034  HB2 GLU A 195       0.324 -54.764 -42.933  1.00 90.83           H  
ATOM   3035  HB3 GLU A 195       0.122 -56.434 -42.400  1.00 90.83           H  
ATOM   3036  O   GLU A 195      -0.863 -57.054 -45.155  1.00 90.83           O  
ATOM   3037  CG  GLU A 195      -0.694 -54.957 -41.048  1.00 90.83           C  
ATOM   3038  HG2 GLU A 195      -1.582 -55.467 -40.674  1.00 90.83           H  
ATOM   3039  HG3 GLU A 195      -0.914 -53.891 -41.104  1.00 90.83           H  
ATOM   3040  CD  GLU A 195       0.454 -55.187 -40.048  1.00 90.83           C  
ATOM   3041  OE1 GLU A 195       0.202 -55.129 -38.828  1.00 90.83           O  
ATOM   3042  OE2 GLU A 195       1.581 -55.561 -40.453  1.00 90.83           O  
ATOM   3043  N   ALA A 196      -1.122 -54.880 -45.656  1.00 90.82           N  
ATOM   3044  H   ALA A 196      -1.478 -53.989 -45.340  1.00 90.82           H  
ATOM   3045  CA  ALA A 196      -0.476 -54.914 -46.966  1.00 90.82           C  
ATOM   3046  HA  ALA A 196       0.193 -55.773 -47.018  1.00 90.82           H  
ATOM   3047  C   ALA A 196       0.365 -53.645 -47.157  1.00 90.82           C  
ATOM   3048  CB  ALA A 196      -1.535 -55.072 -48.061  1.00 90.82           C  
ATOM   3049  HB1 ALA A 196      -1.055 -55.064 -49.039  1.00 90.82           H  
ATOM   3050  HB2 ALA A 196      -2.059 -56.018 -47.924  1.00 90.82           H  
ATOM   3051  HB3 ALA A 196      -2.258 -54.258 -48.007  1.00 90.82           H  
ATOM   3052  O   ALA A 196      -0.172 -52.540 -47.209  1.00 90.82           O  
ATOM   3053  N   THR A 197       1.681 -53.802 -47.248  1.00 89.85           N  
ATOM   3054  H   THR A 197       2.071 -54.730 -47.159  1.00 89.85           H  
ATOM   3055  CA  THR A 197       2.631 -52.682 -47.246  1.00 89.85           C  
ATOM   3056  HA  THR A 197       2.161 -51.815 -46.781  1.00 89.85           H  
ATOM   3057  C   THR A 197       3.045 -52.294 -48.660  1.00 89.85           C  
ATOM   3058  CB  THR A 197       3.867 -53.028 -46.403  1.00 89.85           C  
ATOM   3059  HB  THR A 197       4.436 -53.818 -46.894  1.00 89.85           H  
ATOM   3060  O   THR A 197       3.445 -53.149 -49.447  1.00 89.85           O  
ATOM   3061  CG2 THR A 197       4.779 -51.826 -46.175  1.00 89.85           C  
ATOM   3062 HG21 THR A 197       4.204 -50.975 -45.809  1.00 89.85           H  
ATOM   3063 HG22 THR A 197       5.262 -51.548 -47.111  1.00 89.85           H  
ATOM   3064 HG23 THR A 197       5.558 -52.073 -45.454  1.00 89.85           H  
ATOM   3065  OG1 THR A 197       3.457 -53.493 -45.137  1.00 89.85           O  
ATOM   3066  HG1 THR A 197       4.125 -53.216 -44.506  1.00 89.85           H  
ATOM   3067  N   ILE A 198       2.997 -50.999 -48.963  1.00 89.65           N  
ATOM   3068  H   ILE A 198       2.652 -50.361 -48.260  1.00 89.65           H  
ATOM   3069  CA  ILE A 198       3.568 -50.388 -50.161  1.00 89.65           C  
ATOM   3070  HA  ILE A 198       3.684 -51.150 -50.932  1.00 89.65           H  
ATOM   3071  C   ILE A 198       4.950 -49.844 -49.794  1.00 89.65           C  
ATOM   3072  CB  ILE A 198       2.648 -49.281 -50.723  1.00 89.65           C  
ATOM   3073  HB  ILE A 198       2.634 -48.444 -50.024  1.00 89.65           H  
ATOM   3074  O   ILE A 198       5.066 -48.865 -49.057  1.00 89.65           O  
ATOM   3075  CG1 ILE A 198       1.197 -49.790 -50.873  1.00 89.65           C  
ATOM   3076 HG12 ILE A 198       0.780 -49.956 -49.879  1.00 89.65           H  
ATOM   3077 HG13 ILE A 198       1.207 -50.745 -51.397  1.00 89.65           H  
ATOM   3078  CG2 ILE A 198       3.225 -48.777 -52.058  1.00 89.65           C  
ATOM   3079 HG21 ILE A 198       2.650 -47.927 -52.426  1.00 89.65           H  
ATOM   3080 HG22 ILE A 198       4.250 -48.437 -51.917  1.00 89.65           H  
ATOM   3081 HG23 ILE A 198       3.207 -49.573 -52.803  1.00 89.65           H  
ATOM   3082  CD1 ILE A 198       0.257 -48.828 -51.605  1.00 89.65           C  
ATOM   3083 HD11 ILE A 198       0.461 -48.844 -52.675  1.00 89.65           H  
ATOM   3084 HD12 ILE A 198       0.407 -47.816 -51.228  1.00 89.65           H  
ATOM   3085 HD13 ILE A 198      -0.776 -49.134 -51.442  1.00 89.65           H  
ATOM   3086  N   ASP A 199       5.993 -50.500 -50.299  1.00 86.48           N  
ATOM   3087  H   ASP A 199       5.823 -51.312 -50.875  1.00 86.48           H  
ATOM   3088  CA  ASP A 199       7.386 -50.118 -50.061  1.00 86.48           C  
ATOM   3089  HA  ASP A 199       7.525 -49.940 -48.995  1.00 86.48           H  
ATOM   3090  C   ASP A 199       7.725 -48.820 -50.812  1.00 86.48           C  
ATOM   3091  CB  ASP A 199       8.296 -51.292 -50.451  1.00 86.48           C  
ATOM   3092  HB2 ASP A 199       7.947 -52.182 -49.928  1.00 86.48           H  
ATOM   3093  HB3 ASP A 199       8.203 -51.481 -51.521  1.00 86.48           H  
ATOM   3094  O   ASP A 199       7.799 -48.777 -52.047  1.00 86.48           O  
ATOM   3095  CG  ASP A 199       9.775 -51.078 -50.108  1.00 86.48           C  
ATOM   3096  OD1 ASP A 199      10.230 -49.912 -50.082  1.00 86.48           O  
ATOM   3097  OD2 ASP A 199      10.473 -52.103 -49.957  1.00 86.48           O  
ATOM   3098  N   VAL A 200       7.926 -47.747 -50.047  1.00 88.36           N  
ATOM   3099  H   VAL A 200       7.894 -47.868 -49.045  1.00 88.36           H  
ATOM   3100  CA  VAL A 200       8.212 -46.411 -50.586  1.00 88.36           C  
ATOM   3101  HA  VAL A 200       7.511 -46.205 -51.396  1.00 88.36           H  
ATOM   3102  C   VAL A 200       9.618 -46.348 -51.188  1.00 88.36           C  
ATOM   3103  CB  VAL A 200       7.997 -45.345 -49.493  1.00 88.36           C  
ATOM   3104  HB  VAL A 200       8.583 -45.605 -48.611  1.00 88.36           H  
ATOM   3105  O   VAL A 200       9.813 -45.703 -52.221  1.00 88.36           O  
ATOM   3106  CG1 VAL A 200       8.398 -43.941 -49.957  1.00 88.36           C  
ATOM   3107 HG11 VAL A 200       8.130 -43.210 -49.194  1.00 88.36           H  
ATOM   3108 HG12 VAL A 200       7.889 -43.698 -50.890  1.00 88.36           H  
ATOM   3109 HG13 VAL A 200       9.477 -43.886 -50.104  1.00 88.36           H  
ATOM   3110  CG2 VAL A 200       6.512 -45.285 -49.109  1.00 88.36           C  
ATOM   3111 HG21 VAL A 200       6.371 -44.574 -48.295  1.00 88.36           H  
ATOM   3112 HG22 VAL A 200       5.922 -44.965 -49.968  1.00 88.36           H  
ATOM   3113 HG23 VAL A 200       6.159 -46.264 -48.785  1.00 88.36           H  
ATOM   3114  N   ASN A 201      10.587 -47.077 -50.628  1.00 81.75           N  
ATOM   3115  H   ASN A 201      10.335 -47.738 -49.907  1.00 81.75           H  
ATOM   3116  CA  ASN A 201      11.955 -47.116 -51.150  1.00 81.75           C  
ATOM   3117  HA  ASN A 201      12.310 -46.094 -51.285  1.00 81.75           H  
ATOM   3118  C   ASN A 201      12.009 -47.793 -52.526  1.00 81.75           C  
ATOM   3119  CB  ASN A 201      12.871 -47.827 -50.141  1.00 81.75           C  
ATOM   3120  HB2 ASN A 201      12.429 -48.774 -49.830  1.00 81.75           H  
ATOM   3121  HB3 ASN A 201      13.828 -48.044 -50.616  1.00 81.75           H  
ATOM   3122  O   ASN A 201      12.696 -47.313 -53.433  1.00 81.75           O  
ATOM   3123  CG  ASN A 201      13.165 -46.968 -48.929  1.00 81.75           C  
ATOM   3124  ND2 ASN A 201      13.114 -47.526 -47.744  1.00 81.75           N  
ATOM   3125 HD21 ASN A 201      13.174 -46.882 -46.968  1.00 81.75           H  
ATOM   3126 HD22 ASN A 201      12.714 -48.448 -47.648  1.00 81.75           H  
ATOM   3127  OD1 ASN A 201      13.478 -45.797 -49.042  1.00 81.75           O  
ATOM   3128  N   ALA A 202      11.237 -48.866 -52.721  1.00 82.27           N  
ATOM   3129  H   ALA A 202      10.734 -49.233 -51.926  1.00 82.27           H  
ATOM   3130  CA  ALA A 202      11.125 -49.537 -54.017  1.00 82.27           C  
ATOM   3131  HA  ALA A 202      12.128 -49.803 -54.351  1.00 82.27           H  
ATOM   3132  C   ALA A 202      10.497 -48.639 -55.106  1.00 82.27           C  
ATOM   3133  CB  ALA A 202      10.322 -50.827 -53.822  1.00 82.27           C  
ATOM   3134  HB1 ALA A 202      10.792 -51.442 -53.055  1.00 82.27           H  
ATOM   3135  HB2 ALA A 202       9.307 -50.586 -53.508  1.00 82.27           H  
ATOM   3136  HB3 ALA A 202      10.287 -51.387 -54.757  1.00 82.27           H  
ATOM   3137  O   ALA A 202      10.837 -48.757 -56.290  1.00 82.27           O  
ATOM   3138  N   LEU A 203       9.596 -47.729 -54.717  1.00 84.71           N  
ATOM   3139  H   LEU A 203       9.340 -47.717 -53.740  1.00 84.71           H  
ATOM   3140  CA  LEU A 203       8.984 -46.730 -55.601  1.00 84.71           C  
ATOM   3141  HA  LEU A 203       8.761 -47.197 -56.561  1.00 84.71           H  
ATOM   3142  C   LEU A 203       9.923 -45.553 -55.904  1.00 84.71           C  
ATOM   3143  CB  LEU A 203       7.666 -46.249 -54.965  1.00 84.71           C  
ATOM   3144  HB2 LEU A 203       7.790 -46.210 -53.883  1.00 84.71           H  
ATOM   3145  HB3 LEU A 203       7.443 -45.235 -55.297  1.00 84.71           H  
ATOM   3146  O   LEU A 203       9.952 -45.081 -57.044  1.00 84.71           O  
ATOM   3147  CG  LEU A 203       6.472 -47.154 -55.314  1.00 84.71           C  
ATOM   3148  HG  LEU A 203       6.793 -48.196 -55.340  1.00 84.71           H  
ATOM   3149  CD1 LEU A 203       5.374 -47.015 -54.268  1.00 84.71           C  
ATOM   3150 HD11 LEU A 203       4.535 -47.663 -54.520  1.00 84.71           H  
ATOM   3151 HD12 LEU A 203       5.026 -45.983 -54.223  1.00 84.71           H  
ATOM   3152 HD13 LEU A 203       5.765 -47.304 -53.293  1.00 84.71           H  
ATOM   3153  CD2 LEU A 203       5.883 -46.772 -56.677  1.00 84.71           C  
ATOM   3154 HD21 LEU A 203       5.502 -45.751 -56.643  1.00 84.71           H  
ATOM   3155 HD22 LEU A 203       5.052 -47.438 -56.910  1.00 84.71           H  
ATOM   3156 HD23 LEU A 203       6.642 -46.855 -57.455  1.00 84.71           H  
ATOM   3157  N   ALA A 204      10.723 -45.107 -54.932  1.00 86.92           N  
ATOM   3158  H   ALA A 204      10.616 -45.505 -54.010  1.00 86.92           H  
ATOM   3159  CA  ALA A 204      11.628 -43.962 -55.073  1.00 86.92           C  
ATOM   3160  HA  ALA A 204      11.052 -43.076 -55.342  1.00 86.92           H  
ATOM   3161  C   ALA A 204      12.645 -44.128 -56.206  1.00 86.92           C  
ATOM   3162  CB  ALA A 204      12.304 -43.709 -53.720  1.00 86.92           C  
ATOM   3163  HB1 ALA A 204      11.550 -43.552 -52.949  1.00 86.92           H  
ATOM   3164  HB2 ALA A 204      12.921 -44.562 -53.440  1.00 86.92           H  
ATOM   3165  HB3 ALA A 204      12.931 -42.820 -53.783  1.00 86.92           H  
ATOM   3166  O   ALA A 204      12.857 -43.196 -56.983  1.00 86.92           O  
ATOM   3167  N   ALA A 205      13.188 -45.335 -56.387  1.00 78.99           N  
ATOM   3168  H   ALA A 205      12.985 -46.049 -55.702  1.00 78.99           H  
ATOM   3169  CA  ALA A 205      14.143 -45.634 -57.457  1.00 78.99           C  
ATOM   3170  HA  ALA A 205      15.003 -44.974 -57.345  1.00 78.99           H  
ATOM   3171  C   ALA A 205      13.583 -45.416 -58.880  1.00 78.99           C  
ATOM   3172  CB  ALA A 205      14.611 -47.082 -57.269  1.00 78.99           C  
ATOM   3173  HB1 ALA A 205      15.056 -47.200 -56.281  1.00 78.99           H  
ATOM   3174  HB2 ALA A 205      13.766 -47.764 -57.364  1.00 78.99           H  
ATOM   3175  HB3 ALA A 205      15.359 -47.326 -58.024  1.00 78.99           H  
ATOM   3176  O   ALA A 205      14.350 -45.297 -59.835  1.00 78.99           O  
ATOM   3177  N   LYS A 206      12.254 -45.367 -59.039  1.00 80.94           N  
ATOM   3178  H   LYS A 206      11.683 -45.424 -58.208  1.00 80.94           H  
ATOM   3179  CA  LYS A 206      11.574 -45.209 -60.334  1.00 80.94           C  
ATOM   3180  HA  LYS A 206      12.286 -45.398 -61.138  1.00 80.94           H  
ATOM   3181  C   LYS A 206      11.058 -43.790 -60.581  1.00 80.94           C  
ATOM   3182  CB  LYS A 206      10.442 -46.241 -60.442  1.00 80.94           C  
ATOM   3183  HB2 LYS A 206       9.914 -46.093 -61.384  1.00 80.94           H  
ATOM   3184  HB3 LYS A 206       9.737 -46.081 -59.627  1.00 80.94           H  
ATOM   3185  O   LYS A 206      10.518 -43.535 -61.655  1.00 80.94           O  
ATOM   3186  CG  LYS A 206      10.964 -47.685 -60.397  1.00 80.94           C  
ATOM   3187  HG2 LYS A 206      11.642 -47.853 -61.233  1.00 80.94           H  
ATOM   3188  HG3 LYS A 206      11.500 -47.855 -59.463  1.00 80.94           H  
ATOM   3189  CD  LYS A 206       9.795 -48.669 -60.474  1.00 80.94           C  
ATOM   3190  HD2 LYS A 206       9.274 -48.544 -61.424  1.00 80.94           H  
ATOM   3191  HD3 LYS A 206       9.107 -48.455 -59.656  1.00 80.94           H  
ATOM   3192  CE  LYS A 206      10.315 -50.102 -60.340  1.00 80.94           C  
ATOM   3193  HE2 LYS A 206      10.927 -50.155 -59.440  1.00 80.94           H  
ATOM   3194  HE3 LYS A 206      10.951 -50.330 -61.195  1.00 80.94           H  
ATOM   3195  NZ  LYS A 206       9.194 -51.067 -60.241  1.00 80.94           N  
ATOM   3196  HZ1 LYS A 206       8.597 -51.016 -61.054  1.00 80.94           H  
ATOM   3197  HZ2 LYS A 206       9.542 -52.009 -60.133  1.00 80.94           H  
ATOM   3198  HZ3 LYS A 206       8.638 -50.851 -59.425  1.00 80.94           H  
ATOM   3199  N   GLN A 207      11.200 -42.875 -59.620  1.00 85.83           N  
ATOM   3200  H   GLN A 207      11.698 -43.126 -58.778  1.00 85.83           H  
ATOM   3201  CA  GLN A 207      10.643 -41.526 -59.716  1.00 85.83           C  
ATOM   3202  HA  GLN A 207       9.709 -41.596 -60.273  1.00 85.83           H  
ATOM   3203  C   GLN A 207      11.589 -40.566 -60.462  1.00 85.83           C  
ATOM   3204  CB  GLN A 207      10.282 -41.000 -58.316  1.00 85.83           C  
ATOM   3205  HB2 GLN A 207      11.094 -41.217 -57.622  1.00 85.83           H  
ATOM   3206  HB3 GLN A 207      10.164 -39.917 -58.353  1.00 85.83           H  
ATOM   3207  O   GLN A 207      12.707 -40.313 -59.993  1.00 85.83           O  
ATOM   3208  CG  GLN A 207       8.976 -41.621 -57.785  1.00 85.83           C  
ATOM   3209  HG2 GLN A 207       8.853 -41.334 -56.741  1.00 85.83           H  
ATOM   3210  HG3 GLN A 207       9.046 -42.708 -57.826  1.00 85.83           H  
ATOM   3211  CD  GLN A 207       7.730 -41.167 -58.548  1.00 85.83           C  
ATOM   3212  NE2 GLN A 207       6.632 -41.881 -58.440  1.00 85.83           N  
ATOM   3213 HE21 GLN A 207       5.805 -41.500 -58.877  1.00 85.83           H  
ATOM   3214 HE22 GLN A 207       6.596 -42.678 -57.821  1.00 85.83           H  
ATOM   3215  OE1 GLN A 207       7.717 -40.166 -59.251  1.00 85.83           O  
ATOM   3216  N   PRO A 208      11.166 -39.988 -61.605  1.00 84.37           N  
ATOM   3217  CA  PRO A 208      11.918 -38.938 -62.276  1.00 84.37           C  
ATOM   3218  HA  PRO A 208      12.970 -39.216 -62.332  1.00 84.37           H  
ATOM   3219  C   PRO A 208      11.794 -37.613 -61.511  1.00 84.37           C  
ATOM   3220  CB  PRO A 208      11.347 -38.865 -63.694  1.00 84.37           C  
ATOM   3221  HB2 PRO A 208      11.420 -37.864 -64.119  1.00 84.37           H  
ATOM   3222  HB3 PRO A 208      11.866 -39.586 -64.327  1.00 84.37           H  
ATOM   3223  O   PRO A 208      10.706 -37.198 -61.095  1.00 84.37           O  
ATOM   3224  CG  PRO A 208       9.895 -39.305 -63.514  1.00 84.37           C  
ATOM   3225  HG2 PRO A 208       9.288 -38.446 -63.227  1.00 84.37           H  
ATOM   3226  HG3 PRO A 208       9.497 -39.767 -64.417  1.00 84.37           H  
ATOM   3227  CD  PRO A 208       9.952 -40.295 -62.352  1.00 84.37           C  
ATOM   3228  HD2 PRO A 208      10.010 -41.310 -62.744  1.00 84.37           H  
ATOM   3229  HD3 PRO A 208       9.063 -40.179 -61.731  1.00 84.37           H  
ATOM   3230  N   VAL A 209      12.921 -36.923 -61.352  1.00 86.78           N  
ATOM   3231  H   VAL A 209      13.777 -37.296 -61.735  1.00 86.78           H  
ATOM   3232  CA  VAL A 209      12.997 -35.613 -60.697  1.00 86.78           C  
ATOM   3233  HA  VAL A 209      11.995 -35.267 -60.444  1.00 86.78           H  
ATOM   3234  C   VAL A 209      13.580 -34.605 -61.672  1.00 86.78           C  
ATOM   3235  CB  VAL A 209      13.792 -35.685 -59.382  1.00 86.78           C  
ATOM   3236  HB  VAL A 209      14.788 -36.085 -59.568  1.00 86.78           H  
ATOM   3237  O   VAL A 209      14.626 -34.841 -62.274  1.00 86.78           O  
ATOM   3238  CG1 VAL A 209      13.919 -34.314 -58.721  1.00 86.78           C  
ATOM   3239 HG11 VAL A 209      14.437 -34.402 -57.765  1.00 86.78           H  
ATOM   3240 HG12 VAL A 209      14.502 -33.661 -59.370  1.00 86.78           H  
ATOM   3241 HG13 VAL A 209      12.934 -33.874 -58.567  1.00 86.78           H  
ATOM   3242  CG2 VAL A 209      13.055 -36.594 -58.401  1.00 86.78           C  
ATOM   3243 HG21 VAL A 209      12.014 -36.281 -58.310  1.00 86.78           H  
ATOM   3244 HG22 VAL A 209      13.515 -36.520 -57.416  1.00 86.78           H  
ATOM   3245 HG23 VAL A 209      13.083 -37.622 -58.761  1.00 86.78           H  
ATOM   3246  N   THR A 210      12.876 -33.493 -61.843  1.00 86.18           N  
ATOM   3247  H   THR A 210      12.054 -33.364 -61.271  1.00 86.18           H  
ATOM   3248  CA  THR A 210      13.311 -32.373 -62.684  1.00 86.18           C  
ATOM   3249  HA  THR A 210      13.894 -32.762 -63.519  1.00 86.18           H  
ATOM   3250  C   THR A 210      14.210 -31.423 -61.895  1.00 86.18           C  
ATOM   3251  CB  THR A 210      12.111 -31.610 -63.261  1.00 86.18           C  
ATOM   3252  HB  THR A 210      12.480 -30.744 -63.810  1.00 86.18           H  
ATOM   3253  O   THR A 210      14.060 -31.281 -60.682  1.00 86.18           O  
ATOM   3254  CG2 THR A 210      11.275 -32.458 -64.217  1.00 86.18           C  
ATOM   3255 HG21 THR A 210      11.898 -32.805 -65.042  1.00 86.18           H  
ATOM   3256 HG22 THR A 210      10.461 -31.854 -64.616  1.00 86.18           H  
ATOM   3257 HG23 THR A 210      10.855 -33.317 -63.694  1.00 86.18           H  
ATOM   3258  OG1 THR A 210      11.269 -31.159 -62.233  1.00 86.18           O  
ATOM   3259  HG1 THR A 210      10.977 -31.916 -61.719  1.00 86.18           H  
ATOM   3260  N   GLU A 211      15.119 -30.710 -62.567  1.00 85.55           N  
ATOM   3261  H   GLU A 211      15.274 -30.884 -63.550  1.00 85.55           H  
ATOM   3262  CA  GLU A 211      15.962 -29.695 -61.905  1.00 85.55           C  
ATOM   3263  HA  GLU A 211      16.592 -30.171 -61.154  1.00 85.55           H  
ATOM   3264  C   GLU A 211      15.141 -28.618 -61.182  1.00 85.55           C  
ATOM   3265  CB  GLU A 211      16.858 -28.990 -62.929  1.00 85.55           C  
ATOM   3266  HB2 GLU A 211      17.273 -28.101 -62.456  1.00 85.55           H  
ATOM   3267  HB3 GLU A 211      16.258 -28.677 -63.784  1.00 85.55           H  
ATOM   3268  O   GLU A 211      15.538 -28.127 -60.127  1.00 85.55           O  
ATOM   3269  CG  GLU A 211      18.029 -29.859 -63.398  1.00 85.55           C  
ATOM   3270  HG2 GLU A 211      18.513 -30.291 -62.522  1.00 85.55           H  
ATOM   3271  HG3 GLU A 211      17.645 -30.674 -64.011  1.00 85.55           H  
ATOM   3272  CD  GLU A 211      19.056 -29.042 -64.197  1.00 85.55           C  
ATOM   3273  OE1 GLU A 211      20.232 -29.464 -64.202  1.00 85.55           O  
ATOM   3274  OE2 GLU A 211      18.655 -28.019 -64.798  1.00 85.55           O  
ATOM   3275  N   GLN A 212      13.967 -28.283 -61.719  1.00 86.92           N  
ATOM   3276  H   GLN A 212      13.689 -28.735 -62.579  1.00 86.92           H  
ATOM   3277  CA  GLN A 212      13.080 -27.280 -61.140  1.00 86.92           C  
ATOM   3278  HA  GLN A 212      13.664 -26.373 -60.980  1.00 86.92           H  
ATOM   3279  C   GLN A 212      12.519 -27.719 -59.777  1.00 86.92           C  
ATOM   3280  CB  GLN A 212      11.973 -26.992 -62.164  1.00 86.92           C  
ATOM   3281  HB2 GLN A 212      11.178 -27.731 -62.073  1.00 86.92           H  
ATOM   3282  HB3 GLN A 212      12.393 -27.066 -63.168  1.00 86.92           H  
ATOM   3283  O   GLN A 212      12.413 -26.906 -58.857  1.00 86.92           O  
ATOM   3284  CG  GLN A 212      11.404 -25.578 -62.010  1.00 86.92           C  
ATOM   3285  HG2 GLN A 212      10.883 -25.498 -61.056  1.00 86.92           H  
ATOM   3286  HG3 GLN A 212      12.224 -24.861 -62.017  1.00 86.92           H  
ATOM   3287  CD  GLN A 212      10.437 -25.211 -63.132  1.00 86.92           C  
ATOM   3288  NE2 GLN A 212      10.070 -23.954 -63.249  1.00 86.92           N  
ATOM   3289 HE21 GLN A 212       9.420 -23.759 -63.997  1.00 86.92           H  
ATOM   3290 HE22 GLN A 212      10.402 -23.258 -62.597  1.00 86.92           H  
ATOM   3291  OE1 GLN A 212       9.992 -26.020 -63.928  1.00 86.92           O  
ATOM   3292  N   GLU A 213      12.217 -29.011 -59.622  1.00 88.97           N  
ATOM   3293  H   GLU A 213      12.346 -29.637 -60.404  1.00 88.97           H  
ATOM   3294  CA  GLU A 213      11.771 -29.595 -58.352  1.00 88.97           C  
ATOM   3295  HA  GLU A 213      10.969 -28.988 -57.932  1.00 88.97           H  
ATOM   3296  C   GLU A 213      12.898 -29.634 -57.318  1.00 88.97           C  
ATOM   3297  CB  GLU A 213      11.239 -31.011 -58.594  1.00 88.97           C  
ATOM   3298  HB2 GLU A 213      11.990 -31.574 -59.149  1.00 88.97           H  
ATOM   3299  HB3 GLU A 213      11.076 -31.506 -57.637  1.00 88.97           H  
ATOM   3300  O   GLU A 213      12.656 -29.349 -56.147  1.00 88.97           O  
ATOM   3301  CG  GLU A 213       9.906 -30.985 -59.352  1.00 88.97           C  
ATOM   3302  HG2 GLU A 213       9.125 -30.660 -58.665  1.00 88.97           H  
ATOM   3303  HG3 GLU A 213       9.948 -30.258 -60.164  1.00 88.97           H  
ATOM   3304  CD  GLU A 213       9.549 -32.349 -59.941  1.00 88.97           C  
ATOM   3305  OE1 GLU A 213       8.351 -32.686 -60.008  1.00 88.97           O  
ATOM   3306  OE2 GLU A 213      10.451 -33.110 -60.378  1.00 88.97           O  
ATOM   3307  N   ILE A 214      14.134 -29.908 -57.749  1.00 87.58           N  
ATOM   3308  H   ILE A 214      14.253 -30.133 -58.727  1.00 87.58           H  
ATOM   3309  CA  ILE A 214      15.324 -29.858 -56.885  1.00 87.58           C  
ATOM   3310  HA  ILE A 214      15.162 -30.511 -56.027  1.00 87.58           H  
ATOM   3311  C   ILE A 214      15.510 -28.435 -56.344  1.00 87.58           C  
ATOM   3312  CB  ILE A 214      16.576 -30.350 -57.653  1.00 87.58           C  
ATOM   3313  HB  ILE A 214      16.710 -29.718 -58.531  1.00 87.58           H  
ATOM   3314  O   ILE A 214      15.638 -28.240 -55.136  1.00 87.58           O  
ATOM   3315  CG1 ILE A 214      16.389 -31.806 -58.124  1.00 87.58           C  
ATOM   3316 HG12 ILE A 214      16.255 -32.455 -57.259  1.00 87.58           H  
ATOM   3317 HG13 ILE A 214      15.482 -31.854 -58.725  1.00 87.58           H  
ATOM   3318  CG2 ILE A 214      17.864 -30.257 -56.819  1.00 87.58           C  
ATOM   3319 HG21 ILE A 214      17.944 -29.287 -56.327  1.00 87.58           H  
ATOM   3320 HG22 ILE A 214      17.897 -31.047 -56.069  1.00 87.58           H  
ATOM   3321 HG23 ILE A 214      18.729 -30.364 -57.474  1.00 87.58           H  
ATOM   3322  CD1 ILE A 214      17.530 -32.356 -58.989  1.00 87.58           C  
ATOM   3323 HD11 ILE A 214      17.732 -31.679 -59.819  1.00 87.58           H  
ATOM   3324 HD12 ILE A 214      18.434 -32.483 -58.393  1.00 87.58           H  
ATOM   3325 HD13 ILE A 214      17.240 -33.329 -59.387  1.00 87.58           H  
ATOM   3326  N   ALA A 215      15.466 -27.430 -57.223  1.00 88.92           N  
ATOM   3327  H   ALA A 215      15.371 -27.649 -58.205  1.00 88.92           H  
ATOM   3328  CA  ALA A 215      15.617 -26.032 -56.830  1.00 88.92           C  
ATOM   3329  HA  ALA A 215      16.561 -25.919 -56.298  1.00 88.92           H  
ATOM   3330  C   ALA A 215      14.499 -25.570 -55.879  1.00 88.92           C  
ATOM   3331  CB  ALA A 215      15.672 -25.178 -58.102  1.00 88.92           C  
ATOM   3332  HB1 ALA A 215      16.507 -25.501 -58.724  1.00 88.92           H  
ATOM   3333  HB2 ALA A 215      14.746 -25.282 -58.668  1.00 88.92           H  
ATOM   3334  HB3 ALA A 215      15.814 -24.131 -57.834  1.00 88.92           H  
ATOM   3335  O   ALA A 215      14.774 -24.915 -54.875  1.00 88.92           O  
ATOM   3336  N   SER A 216      13.248 -25.953 -56.157  1.00 88.22           N  
ATOM   3337  H   SER A 216      13.088 -26.504 -56.988  1.00 88.22           H  
ATOM   3338  CA  SER A 216      12.101 -25.596 -55.312  1.00 88.22           C  
ATOM   3339  HA  SER A 216      12.105 -24.520 -55.138  1.00 88.22           H  
ATOM   3340  C   SER A 216      12.143 -26.260 -53.938  1.00 88.22           C  
ATOM   3341  CB  SER A 216      10.799 -25.954 -56.025  1.00 88.22           C  
ATOM   3342  HB2 SER A 216      10.856 -26.965 -56.428  1.00 88.22           H  
ATOM   3343  HB3 SER A 216       9.964 -25.896 -55.326  1.00 88.22           H  
ATOM   3344  O   SER A 216      11.876 -25.597 -52.936  1.00 88.22           O  
ATOM   3345  OG  SER A 216      10.613 -25.041 -57.085  1.00 88.22           O  
ATOM   3346  HG  SER A 216      11.352 -25.159 -57.687  1.00 88.22           H  
ATOM   3347  N   TYR A 217      12.516 -27.540 -53.861  1.00 89.55           N  
ATOM   3348  H   TYR A 217      12.717 -28.057 -54.705  1.00 89.55           H  
ATOM   3349  CA  TYR A 217      12.650 -28.222 -52.576  1.00 89.55           C  
ATOM   3350  HA  TYR A 217      11.714 -28.126 -52.025  1.00 89.55           H  
ATOM   3351  C   TYR A 217      13.756 -27.608 -51.727  1.00 89.55           C  
ATOM   3352  CB  TYR A 217      12.939 -29.703 -52.795  1.00 89.55           C  
ATOM   3353  HB2 TYR A 217      12.158 -30.111 -53.436  1.00 89.55           H  
ATOM   3354  HB3 TYR A 217      13.891 -29.821 -53.314  1.00 89.55           H  
ATOM   3355  O   TYR A 217      13.567 -27.398 -50.530  1.00 89.55           O  
ATOM   3356  CG  TYR A 217      12.970 -30.486 -51.496  1.00 89.55           C  
ATOM   3357  CD1 TYR A 217      14.167 -30.637 -50.765  1.00 89.55           C  
ATOM   3358  HD1 TYR A 217      15.073 -30.158 -51.106  1.00 89.55           H  
ATOM   3359  CD2 TYR A 217      11.769 -31.008 -50.983  1.00 89.55           C  
ATOM   3360  HD2 TYR A 217      10.841 -30.852 -51.512  1.00 89.55           H  
ATOM   3361  CE1 TYR A 217      14.181 -31.368 -49.563  1.00 89.55           C  
ATOM   3362  HE1 TYR A 217      15.101 -31.489 -49.010  1.00 89.55           H  
ATOM   3363  CE2 TYR A 217      11.772 -31.704 -49.763  1.00 89.55           C  
ATOM   3364  HE2 TYR A 217      10.846 -32.057 -49.333  1.00 89.55           H  
ATOM   3365  OH  TYR A 217      12.965 -32.611 -47.903  1.00 89.55           O  
ATOM   3366  HH  TYR A 217      13.825 -32.642 -47.477  1.00 89.55           H  
ATOM   3367  CZ  TYR A 217      12.978 -31.909 -49.064  1.00 89.55           C  
ATOM   3368  N   TYR A 218      14.896 -27.301 -52.345  1.00 88.68           N  
ATOM   3369  H   TYR A 218      15.000 -27.518 -53.326  1.00 88.68           H  
ATOM   3370  CA  TYR A 218      15.994 -26.644 -51.657  1.00 88.68           C  
ATOM   3371  HA  TYR A 218      16.283 -27.241 -50.792  1.00 88.68           H  
ATOM   3372  C   TYR A 218      15.583 -25.267 -51.137  1.00 88.68           C  
ATOM   3373  CB  TYR A 218      17.187 -26.559 -52.594  1.00 88.68           C  
ATOM   3374  HB2 TYR A 218      17.539 -27.570 -52.802  1.00 88.68           H  
ATOM   3375  HB3 TYR A 218      16.860 -26.120 -53.537  1.00 88.68           H  
ATOM   3376  O   TYR A 218      15.823 -25.000 -49.970  1.00 88.68           O  
ATOM   3377  CG  TYR A 218      18.332 -25.739 -52.040  1.00 88.68           C  
ATOM   3378  CD1 TYR A 218      18.433 -24.383 -52.403  1.00 88.68           C  
ATOM   3379  HD1 TYR A 218      17.698 -23.947 -53.063  1.00 88.68           H  
ATOM   3380  CD2 TYR A 218      19.284 -26.321 -51.180  1.00 88.68           C  
ATOM   3381  HD2 TYR A 218      19.203 -27.358 -50.891  1.00 88.68           H  
ATOM   3382  CE1 TYR A 218      19.487 -23.601 -51.911  1.00 88.68           C  
ATOM   3383  HE1 TYR A 218      19.568 -22.564 -52.203  1.00 88.68           H  
ATOM   3384  CE2 TYR A 218      20.342 -25.536 -50.682  1.00 88.68           C  
ATOM   3385  HE2 TYR A 218      21.077 -25.954 -50.010  1.00 88.68           H  
ATOM   3386  OH  TYR A 218      21.424 -23.374 -50.590  1.00 88.68           O  
ATOM   3387  HH  TYR A 218      21.321 -22.454 -50.845  1.00 88.68           H  
ATOM   3388  CZ  TYR A 218      20.436 -24.175 -51.048  1.00 88.68           C  
ATOM   3389  N   GLU A 219      14.911 -24.432 -51.940  1.00 85.47           N  
ATOM   3390  H   GLU A 219      14.741 -24.708 -52.897  1.00 85.47           H  
ATOM   3391  CA  GLU A 219      14.389 -23.130 -51.489  1.00 85.47           C  
ATOM   3392  HA  GLU A 219      15.218 -22.496 -51.175  1.00 85.47           H  
ATOM   3393  C   GLU A 219      13.474 -23.258 -50.265  1.00 85.47           C  
ATOM   3394  CB  GLU A 219      13.631 -22.425 -52.630  1.00 85.47           C  
ATOM   3395  HB2 GLU A 219      12.855 -21.784 -52.212  1.00 85.47           H  
ATOM   3396  HB3 GLU A 219      13.126 -23.174 -53.242  1.00 85.47           H  
ATOM   3397  O   GLU A 219      13.648 -22.526 -49.292  1.00 85.47           O  
ATOM   3398  CG  GLU A 219      14.527 -21.567 -53.535  1.00 85.47           C  
ATOM   3399  HG2 GLU A 219      15.341 -22.187 -53.910  1.00 85.47           H  
ATOM   3400  HG3 GLU A 219      13.934 -21.241 -54.390  1.00 85.47           H  
ATOM   3401  CD  GLU A 219      15.107 -20.324 -52.844  1.00 85.47           C  
ATOM   3402  OE1 GLU A 219      16.141 -19.805 -53.326  1.00 85.47           O  
ATOM   3403  OE2 GLU A 219      14.652 -19.921 -51.750  1.00 85.47           O  
ATOM   3404  N   GLN A 220      12.543 -24.217 -50.276  1.00 85.46           N  
ATOM   3405  H   GLN A 220      12.449 -24.793 -51.100  1.00 85.46           H  
ATOM   3406  CA  GLN A 220      11.622 -24.431 -49.154  1.00 85.46           C  
ATOM   3407  HA  GLN A 220      11.210 -23.468 -48.850  1.00 85.46           H  
ATOM   3408  C   GLN A 220      12.302 -25.016 -47.909  1.00 85.46           C  
ATOM   3409  CB  GLN A 220      10.469 -25.340 -49.595  1.00 85.46           C  
ATOM   3410  HB2 GLN A 220      10.867 -26.223 -50.096  1.00 85.46           H  
ATOM   3411  HB3 GLN A 220       9.920 -25.665 -48.712  1.00 85.46           H  
ATOM   3412  O   GLN A 220      11.836 -24.779 -46.798  1.00 85.46           O  
ATOM   3413  CG  GLN A 220       9.493 -24.606 -50.525  1.00 85.46           C  
ATOM   3414  HG2 GLN A 220       9.104 -23.726 -50.013  1.00 85.46           H  
ATOM   3415  HG3 GLN A 220      10.022 -24.275 -51.418  1.00 85.46           H  
ATOM   3416  CD  GLN A 220       8.313 -25.471 -50.956  1.00 85.46           C  
ATOM   3417  NE2 GLN A 220       7.479 -24.980 -51.845  1.00 85.46           N  
ATOM   3418 HE21 GLN A 220       7.635 -24.066 -52.244  1.00 85.46           H  
ATOM   3419 HE22 GLN A 220       6.710 -25.585 -52.096  1.00 85.46           H  
ATOM   3420  OE1 GLN A 220       8.101 -26.590 -50.521  1.00 85.46           O  
ATOM   3421  N   ASN A 221      13.396 -25.762 -48.077  1.00 83.36           N  
ATOM   3422  H   ASN A 221      13.721 -25.912 -49.022  1.00 83.36           H  
ATOM   3423  CA  ASN A 221      14.064 -26.497 -47.001  1.00 83.36           C  
ATOM   3424  HA  ASN A 221      13.526 -26.321 -46.070  1.00 83.36           H  
ATOM   3425  C   ASN A 221      15.495 -26.012 -46.734  1.00 83.36           C  
ATOM   3426  CB  ASN A 221      13.991 -28.008 -47.275  1.00 83.36           C  
ATOM   3427  HB2 ASN A 221      14.469 -28.238 -48.228  1.00 83.36           H  
ATOM   3428  HB3 ASN A 221      14.522 -28.547 -46.491  1.00 83.36           H  
ATOM   3429  O   ASN A 221      16.291 -26.764 -46.175  1.00 83.36           O  
ATOM   3430  CG  ASN A 221      12.568 -28.517 -47.274  1.00 83.36           C  
ATOM   3431  ND2 ASN A 221      11.972 -28.663 -48.431  1.00 83.36           N  
ATOM   3432 HD21 ASN A 221      11.017 -28.990 -48.415  1.00 83.36           H  
ATOM   3433 HD22 ASN A 221      12.456 -28.386 -49.273  1.00 83.36           H  
ATOM   3434  OD1 ASN A 221      11.986 -28.788 -46.240  1.00 83.36           O  
ATOM   3435  N   LYS A 222      15.845 -24.771 -47.100  1.00 82.28           N  
ATOM   3436  H   LYS A 222      15.179 -24.244 -47.648  1.00 82.28           H  
ATOM   3437  CA  LYS A 222      17.201 -24.214 -46.914  1.00 82.28           C  
ATOM   3438  HA  LYS A 222      17.898 -24.736 -47.570  1.00 82.28           H  
ATOM   3439  C   LYS A 222      17.731 -24.398 -45.494  1.00 82.28           C  
ATOM   3440  CB  LYS A 222      17.210 -22.716 -47.249  1.00 82.28           C  
ATOM   3441  HB2 LYS A 222      16.318 -22.239 -46.843  1.00 82.28           H  
ATOM   3442  HB3 LYS A 222      18.079 -22.257 -46.778  1.00 82.28           H  
ATOM   3443  O   LYS A 222      18.894 -24.745 -45.316  1.00 82.28           O  
ATOM   3444  CG  LYS A 222      17.298 -22.467 -48.754  1.00 82.28           C  
ATOM   3445  HG2 LYS A 222      18.171 -22.976 -49.163  1.00 82.28           H  
ATOM   3446  HG3 LYS A 222      16.390 -22.839 -49.228  1.00 82.28           H  
ATOM   3447  CD  LYS A 222      17.376 -20.973 -49.050  1.00 82.28           C  
ATOM   3448  HD2 LYS A 222      18.191 -20.517 -48.488  1.00 82.28           H  
ATOM   3449  HD3 LYS A 222      16.431 -20.519 -48.753  1.00 82.28           H  
ATOM   3450  CE  LYS A 222      17.604 -20.772 -50.545  1.00 82.28           C  
ATOM   3451  HE2 LYS A 222      18.651 -20.958 -50.781  1.00 82.28           H  
ATOM   3452  HE3 LYS A 222      16.998 -21.497 -51.088  1.00 82.28           H  
ATOM   3453  NZ  LYS A 222      17.196 -19.416 -50.958  1.00 82.28           N  
ATOM   3454  HZ1 LYS A 222      17.230 -19.336 -51.964  1.00 82.28           H  
ATOM   3455  HZ2 LYS A 222      16.195 -19.342 -50.846  1.00 82.28           H  
ATOM   3456  HZ3 LYS A 222      17.675 -18.661 -50.487  1.00 82.28           H  
ATOM   3457  N   ASN A 223      16.864 -24.228 -44.500  1.00 79.27           N  
ATOM   3458  H   ASN A 223      15.936 -23.906 -44.738  1.00 79.27           H  
ATOM   3459  CA  ASN A 223      17.217 -24.344 -43.084  1.00 79.27           C  
ATOM   3460  HA  ASN A 223      18.074 -23.702 -42.879  1.00 79.27           H  
ATOM   3461  C   ASN A 223      17.631 -25.771 -42.679  1.00 79.27           C  
ATOM   3462  CB  ASN A 223      16.032 -23.854 -42.237  1.00 79.27           C  
ATOM   3463  HB2 ASN A 223      15.164 -24.484 -42.429  1.00 79.27           H  
ATOM   3464  HB3 ASN A 223      16.295 -23.958 -41.184  1.00 79.27           H  
ATOM   3465  O   ASN A 223      18.324 -25.940 -41.686  1.00 79.27           O  
ATOM   3466  CG  ASN A 223      15.653 -22.400 -42.471  1.00 79.27           C  
ATOM   3467  ND2 ASN A 223      14.536 -21.976 -41.930  1.00 79.27           N  
ATOM   3468 HD21 ASN A 223      14.323 -20.998 -42.062  1.00 79.27           H  
ATOM   3469 HD22 ASN A 223      14.009 -22.582 -41.318  1.00 79.27           H  
ATOM   3470  OD1 ASN A 223      16.306 -21.637 -43.163  1.00 79.27           O  
ATOM   3471  N   ASN A 224      17.262 -26.800 -43.451  1.00 78.29           N  
ATOM   3472  H   ASN A 224      16.716 -26.622 -44.281  1.00 78.29           H  
ATOM   3473  CA  ASN A 224      17.708 -28.176 -43.206  1.00 78.29           C  
ATOM   3474  HA  ASN A 224      17.762 -28.346 -42.130  1.00 78.29           H  
ATOM   3475  C   ASN A 224      19.115 -28.441 -43.770  1.00 78.29           C  
ATOM   3476  CB  ASN A 224      16.686 -29.162 -43.799  1.00 78.29           C  
ATOM   3477  HB2 ASN A 224      16.603 -28.996 -44.873  1.00 78.29           H  
ATOM   3478  HB3 ASN A 224      17.050 -30.178 -43.645  1.00 78.29           H  
ATOM   3479  O   ASN A 224      19.726 -29.460 -43.461  1.00 78.29           O  
ATOM   3480  CG  ASN A 224      15.306 -29.075 -43.169  1.00 78.29           C  
ATOM   3481  ND2 ASN A 224      14.316 -29.673 -43.789  1.00 78.29           N  
ATOM   3482 HD21 ASN A 224      14.460 -30.157 -44.664  1.00 78.29           H  
ATOM   3483 HD22 ASN A 224      13.400 -29.554 -43.381  1.00 78.29           H  
ATOM   3484  OD1 ASN A 224      15.081 -28.476 -42.134  1.00 78.29           O  
ATOM   3485  N   PHE A 225      19.633 -27.541 -44.611  1.00 82.85           N  
ATOM   3486  H   PHE A 225      19.099 -26.703 -44.795  1.00 82.85           H  
ATOM   3487  CA  PHE A 225      20.930 -27.658 -45.276  1.00 82.85           C  
ATOM   3488  HA  PHE A 225      21.365 -28.627 -45.031  1.00 82.85           H  
ATOM   3489  C   PHE A 225      21.913 -26.606 -44.754  1.00 82.85           C  
ATOM   3490  CB  PHE A 225      20.748 -27.609 -46.800  1.00 82.85           C  
ATOM   3491  HB2 PHE A 225      20.343 -26.636 -47.077  1.00 82.85           H  
ATOM   3492  HB3 PHE A 225      21.725 -27.702 -47.275  1.00 82.85           H  
ATOM   3493  O   PHE A 225      22.547 -25.887 -45.525  1.00 82.85           O  
ATOM   3494  CG  PHE A 225      19.858 -28.704 -47.351  1.00 82.85           C  
ATOM   3495  CD1 PHE A 225      20.316 -30.034 -47.395  1.00 82.85           C  
ATOM   3496  HD1 PHE A 225      21.299 -30.282 -47.024  1.00 82.85           H  
ATOM   3497  CD2 PHE A 225      18.567 -28.395 -47.814  1.00 82.85           C  
ATOM   3498  HD2 PHE A 225      18.211 -27.376 -47.777  1.00 82.85           H  
ATOM   3499  CE1 PHE A 225      19.490 -31.048 -47.909  1.00 82.85           C  
ATOM   3500  HE1 PHE A 225      19.848 -32.067 -47.940  1.00 82.85           H  
ATOM   3501  CE2 PHE A 225      17.734 -29.410 -48.316  1.00 82.85           C  
ATOM   3502  HE2 PHE A 225      16.741 -29.164 -48.662  1.00 82.85           H  
ATOM   3503  CZ  PHE A 225      18.198 -30.737 -48.366  1.00 82.85           C  
ATOM   3504  HZ  PHE A 225      17.566 -31.519 -48.758  1.00 82.85           H  
ATOM   3505  N   MET A 226      22.042 -26.499 -43.434  1.00 80.57           N  
ATOM   3506  H   MET A 226      21.493 -27.100 -42.836  1.00 80.57           H  
ATOM   3507  CA  MET A 226      22.955 -25.549 -42.799  1.00 80.57           C  
ATOM   3508  HA  MET A 226      23.103 -24.710 -43.478  1.00 80.57           H  
ATOM   3509  C   MET A 226      24.346 -26.159 -42.580  1.00 80.57           C  
ATOM   3510  CB  MET A 226      22.313 -24.956 -41.536  1.00 80.57           C  
ATOM   3511  HB2 MET A 226      22.016 -25.750 -40.850  1.00 80.57           H  
ATOM   3512  HB3 MET A 226      23.033 -24.309 -41.036  1.00 80.57           H  
ATOM   3513  O   MET A 226      24.527 -27.368 -42.416  1.00 80.57           O  
ATOM   3514  CG  MET A 226      21.087 -24.122 -41.943  1.00 80.57           C  
ATOM   3515  HG2 MET A 226      20.363 -24.786 -42.415  1.00 80.57           H  
ATOM   3516  HG3 MET A 226      21.391 -23.391 -42.691  1.00 80.57           H  
ATOM   3517  SD  MET A 226      20.236 -23.234 -40.615  1.00 80.57           S  
ATOM   3518  CE  MET A 226      21.335 -21.809 -40.419  1.00 80.57           C  
ATOM   3519  HE1 MET A 226      21.334 -21.204 -41.326  1.00 80.57           H  
ATOM   3520  HE2 MET A 226      22.347 -22.157 -40.210  1.00 80.57           H  
ATOM   3521  HE3 MET A 226      20.998 -21.208 -39.575  1.00 80.57           H  
ATOM   3522  N   THR A 227      25.363 -25.308 -42.660  1.00 75.82           N  
ATOM   3523  H   THR A 227      25.147 -24.334 -42.815  1.00 75.82           H  
ATOM   3524  CA  THR A 227      26.748 -25.633 -42.314  1.00 75.82           C  
ATOM   3525  HA  THR A 227      26.904 -26.701 -42.460  1.00 75.82           H  
ATOM   3526  C   THR A 227      26.933 -25.254 -40.852  1.00 75.82           C  
ATOM   3527  CB  THR A 227      27.771 -24.856 -43.165  1.00 75.82           C  
ATOM   3528  HB  THR A 227      28.011 -23.901 -42.699  1.00 75.82           H  
ATOM   3529  O   THR A 227      26.717 -24.081 -40.557  1.00 75.82           O  
ATOM   3530  CG2 THR A 227      29.053 -25.667 -43.347  1.00 75.82           C  
ATOM   3531 HG21 THR A 227      29.517 -25.835 -42.375  1.00 75.82           H  
ATOM   3532 HG22 THR A 227      29.746 -25.104 -43.972  1.00 75.82           H  
ATOM   3533 HG23 THR A 227      28.832 -26.622 -43.824  1.00 75.82           H  
ATOM   3534  OG1 THR A 227      27.288 -24.596 -44.460  1.00 75.82           O  
ATOM   3535  HG1 THR A 227      26.548 -23.993 -44.365  1.00 75.82           H  
ATOM   3536  N   PRO A 228      27.316 -26.185 -39.962  1.00 75.42           N  
ATOM   3537  CA  PRO A 228      27.376 -25.916 -38.531  1.00 75.42           C  
ATOM   3538  HA  PRO A 228      26.383 -25.640 -38.175  1.00 75.42           H  
ATOM   3539  C   PRO A 228      28.343 -24.774 -38.217  1.00 75.42           C  
ATOM   3540  CB  PRO A 228      27.794 -27.233 -37.868  1.00 75.42           C  
ATOM   3541  HB2 PRO A 228      28.452 -27.078 -37.012  1.00 75.42           H  
ATOM   3542  HB3 PRO A 228      26.902 -27.779 -37.559  1.00 75.42           H  
ATOM   3543  O   PRO A 228      29.351 -24.588 -38.903  1.00 75.42           O  
ATOM   3544  CG  PRO A 228      28.493 -27.999 -38.989  1.00 75.42           C  
ATOM   3545  HG2 PRO A 228      28.426 -29.077 -38.845  1.00 75.42           H  
ATOM   3546  HG3 PRO A 228      29.534 -27.682 -39.051  1.00 75.42           H  
ATOM   3547  CD  PRO A 228      27.745 -27.544 -40.239  1.00 75.42           C  
ATOM   3548  HD2 PRO A 228      28.407 -27.592 -41.104  1.00 75.42           H  
ATOM   3549  HD3 PRO A 228      26.867 -28.172 -40.392  1.00 75.42           H  
ATOM   3550  N   GLU A 229      28.029 -24.032 -37.162  1.00 78.09           N  
ATOM   3551  H   GLU A 229      27.167 -24.233 -36.675  1.00 78.09           H  
ATOM   3552  CA  GLU A 229      28.821 -22.908 -36.673  1.00 78.09           C  
ATOM   3553  HA  GLU A 229      28.893 -22.168 -37.470  1.00 78.09           H  
ATOM   3554  C   GLU A 229      30.242 -23.359 -36.284  1.00 78.09           C  
ATOM   3555  CB  GLU A 229      28.055 -22.293 -35.497  1.00 78.09           C  
ATOM   3556  HB2 GLU A 229      28.203 -22.911 -34.611  1.00 78.09           H  
ATOM   3557  HB3 GLU A 229      26.992 -22.285 -35.738  1.00 78.09           H  
ATOM   3558  O   GLU A 229      30.423 -24.386 -35.618  1.00 78.09           O  
ATOM   3559  CG  GLU A 229      28.470 -20.853 -35.216  1.00 78.09           C  
ATOM   3560  HG2 GLU A 229      28.352 -20.276 -36.133  1.00 78.09           H  
ATOM   3561  HG3 GLU A 229      29.522 -20.830 -34.931  1.00 78.09           H  
ATOM   3562  CD  GLU A 229      27.619 -20.227 -34.104  1.00 78.09           C  
ATOM   3563  OE1 GLU A 229      27.431 -18.993 -34.176  1.00 78.09           O  
ATOM   3564  OE2 GLU A 229      27.235 -20.952 -33.163  1.00 78.09           O  
ATOM   3565  N   GLN A 230      31.262 -22.613 -36.725  1.00 84.56           N  
ATOM   3566  H   GLN A 230      31.050 -21.742 -37.190  1.00 84.56           H  
ATOM   3567  CA  GLN A 230      32.667 -22.951 -36.480  1.00 84.56           C  
ATOM   3568  HA  GLN A 230      32.704 -23.826 -35.831  1.00 84.56           H  
ATOM   3569  C   GLN A 230      33.402 -21.834 -35.744  1.00 84.56           C  
ATOM   3570  CB  GLN A 230      33.419 -23.319 -37.770  1.00 84.56           C  
ATOM   3571  HB2 GLN A 230      33.392 -22.480 -38.465  1.00 84.56           H  
ATOM   3572  HB3 GLN A 230      34.457 -23.518 -37.502  1.00 84.56           H  
ATOM   3573  O   GLN A 230      33.257 -20.650 -36.045  1.00 84.56           O  
ATOM   3574  CG  GLN A 230      32.881 -24.571 -38.465  1.00 84.56           C  
ATOM   3575  HG2 GLN A 230      31.887 -24.366 -38.862  1.00 84.56           H  
ATOM   3576  HG3 GLN A 230      32.800 -25.374 -37.731  1.00 84.56           H  
ATOM   3577  CD  GLN A 230      33.771 -25.047 -39.612  1.00 84.56           C  
ATOM   3578  NE2 GLN A 230      33.565 -26.260 -40.077  1.00 84.56           N  
ATOM   3579 HE21 GLN A 230      34.180 -26.577 -40.813  1.00 84.56           H  
ATOM   3580 HE22 GLN A 230      32.836 -26.827 -39.669  1.00 84.56           H  
ATOM   3581  OE1 GLN A 230      34.656 -24.368 -40.120  1.00 84.56           O  
ATOM   3582  N   PHE A 231      34.268 -22.237 -34.823  1.00 87.28           N  
ATOM   3583  H   PHE A 231      34.352 -23.230 -34.657  1.00 87.28           H  
ATOM   3584  CA  PHE A 231      35.027 -21.372 -33.940  1.00 87.28           C  
ATOM   3585  HA  PHE A 231      34.846 -20.329 -34.199  1.00 87.28           H  
ATOM   3586  C   PHE A 231      36.518 -21.644 -34.082  1.00 87.28           C  
ATOM   3587  CB  PHE A 231      34.568 -21.590 -32.493  1.00 87.28           C  
ATOM   3588  HB2 PHE A 231      34.724 -22.634 -32.221  1.00 87.28           H  
ATOM   3589  HB3 PHE A 231      35.187 -20.985 -31.830  1.00 87.28           H  
ATOM   3590  O   PHE A 231      36.955 -22.762 -34.368  1.00 87.28           O  
ATOM   3591  CG  PHE A 231      33.114 -21.234 -32.262  1.00 87.28           C  
ATOM   3592  CD1 PHE A 231      32.773 -19.966 -31.760  1.00 87.28           C  
ATOM   3593  HD1 PHE A 231      33.546 -19.250 -31.524  1.00 87.28           H  
ATOM   3594  CD2 PHE A 231      32.099 -22.157 -32.575  1.00 87.28           C  
ATOM   3595  HD2 PHE A 231      32.351 -23.127 -32.976  1.00 87.28           H  
ATOM   3596  CE1 PHE A 231      31.423 -19.632 -31.553  1.00 87.28           C  
ATOM   3597  HE1 PHE A 231      31.154 -18.668 -31.148  1.00 87.28           H  
ATOM   3598  CE2 PHE A 231      30.748 -21.811 -32.395  1.00 87.28           C  
ATOM   3599  HE2 PHE A 231      29.962 -22.503 -32.658  1.00 87.28           H  
ATOM   3600  CZ  PHE A 231      30.411 -20.550 -31.878  1.00 87.28           C  
ATOM   3601  HZ  PHE A 231      29.373 -20.287 -31.734  1.00 87.28           H  
ATOM   3602  N   ARG A 232      37.298 -20.597 -33.840  1.00 86.73           N  
ATOM   3603  H   ARG A 232      36.859 -19.691 -33.755  1.00 86.73           H  
ATOM   3604  CA  ARG A 232      38.741 -20.653 -33.668  1.00 86.73           C  
ATOM   3605  HA  ARG A 232      39.048 -21.693 -33.551  1.00 86.73           H  
ATOM   3606  C   ARG A 232      39.091 -19.880 -32.410  1.00 86.73           C  
ATOM   3607  CB  ARG A 232      39.392 -20.058 -34.914  1.00 86.73           C  
ATOM   3608  HB2 ARG A 232      38.784 -20.301 -35.786  1.00 86.73           H  
ATOM   3609  HB3 ARG A 232      39.450 -18.973 -34.826  1.00 86.73           H  
ATOM   3610  O   ARG A 232      38.771 -18.699 -32.304  1.00 86.73           O  
ATOM   3611  CG  ARG A 232      40.781 -20.643 -35.125  1.00 86.73           C  
ATOM   3612  HG2 ARG A 232      40.689 -21.721 -35.259  1.00 86.73           H  
ATOM   3613  HG3 ARG A 232      41.427 -20.427 -34.274  1.00 86.73           H  
ATOM   3614  CD  ARG A 232      41.349 -20.015 -36.389  1.00 86.73           C  
ATOM   3615  HD2 ARG A 232      40.561 -19.955 -37.140  1.00 86.73           H  
ATOM   3616  HD3 ARG A 232      41.687 -19.002 -36.168  1.00 86.73           H  
ATOM   3617  NE  ARG A 232      42.446 -20.820 -36.925  1.00 86.73           N  
ATOM   3618  HE  ARG A 232      42.784 -21.566 -36.333  1.00 86.73           H  
ATOM   3619  NH1 ARG A 232      42.697 -19.548 -38.822  1.00 86.73           N  
ATOM   3620 HH11 ARG A 232      41.943 -18.940 -38.536  1.00 86.73           H  
ATOM   3621 HH12 ARG A 232      43.232 -19.254 -39.627  1.00 86.73           H  
ATOM   3622  NH2 ARG A 232      43.974 -21.366 -38.503  1.00 86.73           N  
ATOM   3623 HH21 ARG A 232      44.299 -22.095 -37.883  1.00 86.73           H  
ATOM   3624 HH22 ARG A 232      44.472 -21.138 -39.351  1.00 86.73           H  
ATOM   3625  CZ  ARG A 232      43.030 -20.573 -38.078  1.00 86.73           C  
ATOM   3626  N   VAL A 233      39.716 -20.547 -31.450  1.00 88.26           N  
ATOM   3627  H   VAL A 233      39.959 -21.511 -31.627  1.00 88.26           H  
ATOM   3628  CA  VAL A 233      39.933 -20.018 -30.097  1.00 88.26           C  
ATOM   3629  HA  VAL A 233      39.564 -18.994 -30.046  1.00 88.26           H  
ATOM   3630  C   VAL A 233      41.423 -19.974 -29.780  1.00 88.26           C  
ATOM   3631  CB  VAL A 233      39.135 -20.835 -29.058  1.00 88.26           C  
ATOM   3632  HB  VAL A 233      39.456 -21.876 -29.093  1.00 88.26           H  
ATOM   3633  O   VAL A 233      42.141 -20.947 -30.027  1.00 88.26           O  
ATOM   3634  CG1 VAL A 233      39.319 -20.318 -27.626  1.00 88.26           C  
ATOM   3635 HG11 VAL A 233      38.714 -20.913 -26.942  1.00 88.26           H  
ATOM   3636 HG12 VAL A 233      40.360 -20.413 -27.316  1.00 88.26           H  
ATOM   3637 HG13 VAL A 233      39.010 -19.276 -27.555  1.00 88.26           H  
ATOM   3638  CG2 VAL A 233      37.634 -20.768 -29.373  1.00 88.26           C  
ATOM   3639 HG21 VAL A 233      37.063 -21.264 -28.587  1.00 88.26           H  
ATOM   3640 HG22 VAL A 233      37.316 -19.727 -29.431  1.00 88.26           H  
ATOM   3641 HG23 VAL A 233      37.416 -21.257 -30.322  1.00 88.26           H  
ATOM   3642  N   SER A 234      41.868 -18.857 -29.211  1.00 88.89           N  
ATOM   3643  H   SER A 234      41.192 -18.130 -29.025  1.00 88.89           H  
ATOM   3644  CA  SER A 234      43.164 -18.721 -28.547  1.00 88.89           C  
ATOM   3645  HA  SER A 234      43.851 -19.487 -28.909  1.00 88.89           H  
ATOM   3646  C   SER A 234      42.967 -18.891 -27.046  1.00 88.89           C  
ATOM   3647  CB  SER A 234      43.792 -17.352 -28.812  1.00 88.89           C  
ATOM   3648  HB2 SER A 234      43.087 -16.568 -28.535  1.00 88.89           H  
ATOM   3649  HB3 SER A 234      44.687 -17.252 -28.198  1.00 88.89           H  
ATOM   3650  O   SER A 234      42.083 -18.249 -26.482  1.00 88.89           O  
ATOM   3651  OG  SER A 234      44.156 -17.204 -30.170  1.00 88.89           O  
ATOM   3652  HG  SER A 234      44.804 -16.499 -30.234  1.00 88.89           H  
ATOM   3653  N   TYR A 235      43.777 -19.722 -26.392  1.00 89.07           N  
ATOM   3654  H   TYR A 235      44.466 -20.249 -26.908  1.00 89.07           H  
ATOM   3655  CA  TYR A 235      43.674 -19.966 -24.953  1.00 89.07           C  
ATOM   3656  HA  TYR A 235      43.117 -19.142 -24.507  1.00 89.07           H  
ATOM   3657  C   TYR A 235      45.034 -20.003 -24.262  1.00 89.07           C  
ATOM   3658  CB  TYR A 235      42.890 -21.257 -24.668  1.00 89.07           C  
ATOM   3659  HB2 TYR A 235      41.922 -21.198 -25.165  1.00 89.07           H  
ATOM   3660  HB3 TYR A 235      42.697 -21.319 -23.597  1.00 89.07           H  
ATOM   3661  O   TYR A 235      46.046 -20.384 -24.849  1.00 89.07           O  
ATOM   3662  CG  TYR A 235      43.588 -22.528 -25.115  1.00 89.07           C  
ATOM   3663  CD1 TYR A 235      43.508 -22.903 -26.467  1.00 89.07           C  
ATOM   3664  HD1 TYR A 235      42.964 -22.291 -27.171  1.00 89.07           H  
ATOM   3665  CD2 TYR A 235      44.310 -23.329 -24.202  1.00 89.07           C  
ATOM   3666  HD2 TYR A 235      44.380 -23.039 -23.164  1.00 89.07           H  
ATOM   3667  CE1 TYR A 235      44.160 -24.062 -26.909  1.00 89.07           C  
ATOM   3668  HE1 TYR A 235      44.138 -24.348 -27.950  1.00 89.07           H  
ATOM   3669  CE2 TYR A 235      44.947 -24.512 -24.645  1.00 89.07           C  
ATOM   3670  HE2 TYR A 235      45.504 -25.141 -23.966  1.00 89.07           H  
ATOM   3671  OH  TYR A 235      45.485 -25.950 -26.546  1.00 89.07           O  
ATOM   3672  HH  TYR A 235      45.870 -26.600 -25.954  1.00 89.07           H  
ATOM   3673  CZ  TYR A 235      44.871 -24.870 -26.009  1.00 89.07           C  
ATOM   3674  N   ILE A 236      45.044 -19.640 -22.984  1.00 89.03           N  
ATOM   3675  H   ILE A 236      44.176 -19.305 -22.590  1.00 89.03           H  
ATOM   3676  CA  ILE A 236      46.163 -19.830 -22.065  1.00 89.03           C  
ATOM   3677  HA  ILE A 236      47.031 -20.204 -22.608  1.00 89.03           H  
ATOM   3678  C   ILE A 236      45.729 -20.883 -21.052  1.00 89.03           C  
ATOM   3679  CB  ILE A 236      46.559 -18.501 -21.391  1.00 89.03           C  
ATOM   3680  HB  ILE A 236      45.691 -18.112 -20.858  1.00 89.03           H  
ATOM   3681  O   ILE A 236      44.721 -20.705 -20.368  1.00 89.03           O  
ATOM   3682  CG1 ILE A 236      46.984 -17.469 -22.461  1.00 89.03           C  
ATOM   3683 HG12 ILE A 236      46.196 -17.362 -23.206  1.00 89.03           H  
ATOM   3684 HG13 ILE A 236      47.887 -17.812 -22.966  1.00 89.03           H  
ATOM   3685  CG2 ILE A 236      47.693 -18.731 -20.371  1.00 89.03           C  
ATOM   3686 HG21 ILE A 236      48.592 -19.084 -20.876  1.00 89.03           H  
ATOM   3687 HG22 ILE A 236      47.920 -17.801 -19.849  1.00 89.03           H  
ATOM   3688 HG23 ILE A 236      47.394 -19.454 -19.613  1.00 89.03           H  
ATOM   3689  CD1 ILE A 236      47.237 -16.079 -21.880  1.00 89.03           C  
ATOM   3690 HD11 ILE A 236      48.143 -16.080 -21.274  1.00 89.03           H  
ATOM   3691 HD12 ILE A 236      47.358 -15.364 -22.694  1.00 89.03           H  
ATOM   3692 HD13 ILE A 236      46.385 -15.782 -21.268  1.00 89.03           H  
ATOM   3693  N   LYS A 237      46.487 -21.978 -20.971  1.00 86.33           N  
ATOM   3694  H   LYS A 237      47.307 -22.032 -21.557  1.00 86.33           H  
ATOM   3695  CA  LYS A 237      46.292 -23.034 -19.977  1.00 86.33           C  
ATOM   3696  HA  LYS A 237      45.268 -22.998 -19.606  1.00 86.33           H  
ATOM   3697  C   LYS A 237      47.230 -22.792 -18.796  1.00 86.33           C  
ATOM   3698  CB  LYS A 237      46.511 -24.408 -20.631  1.00 86.33           C  
ATOM   3699  HB2 LYS A 237      45.841 -24.512 -21.484  1.00 86.33           H  
ATOM   3700  HB3 LYS A 237      47.540 -24.476 -20.987  1.00 86.33           H  
ATOM   3701  O   LYS A 237      48.446 -22.749 -18.966  1.00 86.33           O  
ATOM   3702  CG  LYS A 237      46.237 -25.551 -19.642  1.00 86.33           C  
ATOM   3703  HG2 LYS A 237      46.836 -25.399 -18.745  1.00 86.33           H  
ATOM   3704  HG3 LYS A 237      45.185 -25.537 -19.357  1.00 86.33           H  
ATOM   3705  CD  LYS A 237      46.597 -26.925 -20.224  1.00 86.33           C  
ATOM   3706  HD2 LYS A 237      47.642 -26.907 -20.536  1.00 86.33           H  
ATOM   3707  HD3 LYS A 237      45.964 -27.155 -21.080  1.00 86.33           H  
ATOM   3708  CE  LYS A 237      46.397 -27.962 -19.111  1.00 86.33           C  
ATOM   3709  HE2 LYS A 237      45.340 -28.216 -19.034  1.00 86.33           H  
ATOM   3710  HE3 LYS A 237      46.683 -27.494 -18.169  1.00 86.33           H  
ATOM   3711  NZ  LYS A 237      47.231 -29.174 -19.283  1.00 86.33           N  
ATOM   3712  HZ1 LYS A 237      48.137 -28.924 -19.652  1.00 86.33           H  
ATOM   3713  HZ2 LYS A 237      47.439 -29.550 -18.369  1.00 86.33           H  
ATOM   3714  HZ3 LYS A 237      46.795 -29.868 -19.873  1.00 86.33           H  
ATOM   3715  N   LEU A 238      46.660 -22.679 -17.605  1.00 86.48           N  
ATOM   3716  H   LEU A 238      45.652 -22.724 -17.565  1.00 86.48           H  
ATOM   3717  CA  LEU A 238      47.366 -22.677 -16.330  1.00 86.48           C  
ATOM   3718  HA  LEU A 238      48.425 -22.471 -16.486  1.00 86.48           H  
ATOM   3719  C   LEU A 238      47.223 -24.071 -15.726  1.00 86.48           C  
ATOM   3720  CB  LEU A 238      46.762 -21.598 -15.417  1.00 86.48           C  
ATOM   3721  HB2 LEU A 238      47.257 -21.630 -14.446  1.00 86.48           H  
ATOM   3722  HB3 LEU A 238      45.712 -21.846 -15.263  1.00 86.48           H  
ATOM   3723  O   LEU A 238      46.109 -24.570 -15.596  1.00 86.48           O  
ATOM   3724  CG  LEU A 238      46.849 -20.170 -15.982  1.00 86.48           C  
ATOM   3725  HG  LEU A 238      46.512 -20.149 -17.019  1.00 86.48           H  
ATOM   3726  CD1 LEU A 238      45.940 -19.249 -15.172  1.00 86.48           C  
ATOM   3727 HD11 LEU A 238      46.211 -19.300 -14.118  1.00 86.48           H  
ATOM   3728 HD12 LEU A 238      44.903 -19.562 -15.292  1.00 86.48           H  
ATOM   3729 HD13 LEU A 238      46.037 -18.223 -15.528  1.00 86.48           H  
ATOM   3730  CD2 LEU A 238      48.273 -19.623 -15.913  1.00 86.48           C  
ATOM   3731 HD21 LEU A 238      48.531 -19.428 -14.872  1.00 86.48           H  
ATOM   3732 HD22 LEU A 238      48.980 -20.328 -16.351  1.00 86.48           H  
ATOM   3733 HD23 LEU A 238      48.325 -18.696 -16.484  1.00 86.48           H  
ATOM   3734  N   ASP A 239      48.337 -24.711 -15.392  1.00 81.01           N  
ATOM   3735  H   ASP A 239      49.229 -24.263 -15.546  1.00 81.01           H  
ATOM   3736  CA  ASP A 239      48.354 -26.081 -14.880  1.00 81.01           C  
ATOM   3737  HA  ASP A 239      47.366 -26.365 -14.518  1.00 81.01           H  
ATOM   3738  C   ASP A 239      49.328 -26.167 -13.706  1.00 81.01           C  
ATOM   3739  CB  ASP A 239      48.739 -27.021 -16.035  1.00 81.01           C  
ATOM   3740  HB2 ASP A 239      49.775 -26.843 -16.325  1.00 81.01           H  
ATOM   3741  HB3 ASP A 239      48.116 -26.776 -16.895  1.00 81.01           H  
ATOM   3742  O   ASP A 239      50.538 -25.978 -13.885  1.00 81.01           O  
ATOM   3743  CG  ASP A 239      48.560 -28.506 -15.722  1.00 81.01           C  
ATOM   3744  OD1 ASP A 239      48.723 -28.879 -14.542  1.00 81.01           O  
ATOM   3745  OD2 ASP A 239      48.279 -29.246 -16.702  1.00 81.01           O  
ATOM   3746  N   ALA A 240      48.814 -26.445 -12.507  1.00 80.40           N  
ATOM   3747  H   ALA A 240      47.821 -26.606 -12.420  1.00 80.40           H  
ATOM   3748  CA  ALA A 240      49.632 -26.533 -11.301  1.00 80.40           C  
ATOM   3749  HA  ALA A 240      50.099 -25.564 -11.124  1.00 80.40           H  
ATOM   3750  C   ALA A 240      50.760 -27.574 -11.436  1.00 80.40           C  
ATOM   3751  CB  ALA A 240      48.710 -26.852 -10.120  1.00 80.40           C  
ATOM   3752  HB1 ALA A 240      47.924 -26.099 -10.048  1.00 80.40           H  
ATOM   3753  HB2 ALA A 240      48.248 -27.829 -10.258  1.00 80.40           H  
ATOM   3754  HB3 ALA A 240      49.284 -26.850  -9.193  1.00 80.40           H  
ATOM   3755  O   ALA A 240      51.859 -27.369 -10.914  1.00 80.40           O  
ATOM   3756  N   ALA A 241      50.550 -28.655 -12.199  1.00 78.07           N  
ATOM   3757  H   ALA A 241      49.676 -28.743 -12.698  1.00 78.07           H  
ATOM   3758  CA  ALA A 241      51.562 -29.689 -12.400  1.00 78.07           C  
ATOM   3759  HA  ALA A 241      51.878 -30.052 -11.422  1.00 78.07           H  
ATOM   3760  C   ALA A 241      52.814 -29.161 -13.124  1.00 78.07           C  
ATOM   3761  CB  ALA A 241      50.928 -30.857 -13.163  1.00 78.07           C  
ATOM   3762  HB1 ALA A 241      51.634 -31.684 -13.225  1.00 78.07           H  
ATOM   3763  HB2 ALA A 241      50.658 -30.544 -14.172  1.00 78.07           H  
ATOM   3764  HB3 ALA A 241      50.028 -31.193 -12.647  1.00 78.07           H  
ATOM   3765  O   ALA A 241      53.920 -29.650 -12.888  1.00 78.07           O  
ATOM   3766  N   THR A 242      52.666 -28.130 -13.963  1.00 78.14           N  
ATOM   3767  H   THR A 242      51.736 -27.751 -14.074  1.00 78.14           H  
ATOM   3768  CA  THR A 242      53.788 -27.509 -14.689  1.00 78.14           C  
ATOM   3769  HA  THR A 242      54.503 -28.296 -14.933  1.00 78.14           H  
ATOM   3770  C   THR A 242      54.578 -26.490 -13.864  1.00 78.14           C  
ATOM   3771  CB  THR A 242      53.348 -26.896 -16.026  1.00 78.14           C  
ATOM   3772  HB  THR A 242      54.218 -26.432 -16.492  1.00 78.14           H  
ATOM   3773  O   THR A 242      55.665 -26.089 -14.275  1.00 78.14           O  
ATOM   3774  CG2 THR A 242      52.831 -27.956 -16.997  1.00 78.14           C  
ATOM   3775 HG21 THR A 242      52.574 -27.481 -17.943  1.00 78.14           H  
ATOM   3776 HG22 THR A 242      51.942 -28.439 -16.591  1.00 78.14           H  
ATOM   3777 HG23 THR A 242      53.603 -28.706 -17.172  1.00 78.14           H  
ATOM   3778  OG1 THR A 242      52.355 -25.905 -15.885  1.00 78.14           O  
ATOM   3779  HG1 THR A 242      51.743 -26.117 -15.177  1.00 78.14           H  
ATOM   3780  N   MET A 243      54.094 -26.106 -12.678  1.00 77.14           N  
ATOM   3781  H   MET A 243      53.214 -26.497 -12.371  1.00 77.14           H  
ATOM   3782  CA  MET A 243      54.696 -25.056 -11.839  1.00 77.14           C  
ATOM   3783  HA  MET A 243      55.382 -24.477 -12.457  1.00 77.14           H  
ATOM   3784  C   MET A 243      55.547 -25.592 -10.678  1.00 77.14           C  
ATOM   3785  CB  MET A 243      53.616 -24.082 -11.350  1.00 77.14           C  
ATOM   3786  HB2 MET A 243      54.081 -23.302 -10.748  1.00 77.14           H  
ATOM   3787  HB3 MET A 243      52.892 -24.611 -10.731  1.00 77.14           H  
ATOM   3788  O   MET A 243      55.857 -24.866  -9.733  1.00 77.14           O  
ATOM   3789  CG  MET A 243      52.894 -23.411 -12.517  1.00 77.14           C  
ATOM   3790  HG2 MET A 243      53.624 -22.996 -13.212  1.00 77.14           H  
ATOM   3791  HG3 MET A 243      52.309 -24.167 -13.042  1.00 77.14           H  
ATOM   3792  SD  MET A 243      51.786 -22.087 -11.985  1.00 77.14           S  
ATOM   3793  CE  MET A 243      50.635 -22.133 -13.378  1.00 77.14           C  
ATOM   3794  HE1 MET A 243      50.263 -23.149 -13.508  1.00 77.14           H  
ATOM   3795  HE2 MET A 243      49.788 -21.479 -13.170  1.00 77.14           H  
ATOM   3796  HE3 MET A 243      51.142 -21.815 -14.289  1.00 77.14           H  
ATOM   3797  N   GLN A 244      55.954 -26.860 -10.723  1.00 73.21           N  
ATOM   3798  H   GLN A 244      55.678 -27.420 -11.517  1.00 73.21           H  
ATOM   3799  CA  GLN A 244      56.748 -27.465  -9.657  1.00 73.21           C  
ATOM   3800  HA  GLN A 244      56.254 -27.279  -8.703  1.00 73.21           H  
ATOM   3801  C   GLN A 244      58.168 -26.872  -9.573  1.00 73.21           C  
ATOM   3802  CB  GLN A 244      56.821 -28.977  -9.869  1.00 73.21           C  
ATOM   3803  HB2 GLN A 244      57.527 -29.369  -9.136  1.00 73.21           H  
ATOM   3804  HB3 GLN A 244      57.205 -29.190 -10.867  1.00 73.21           H  
ATOM   3805  O   GLN A 244      59.039 -27.203 -10.379  1.00 73.21           O  
ATOM   3806  CG  GLN A 244      55.490 -29.710  -9.670  1.00 73.21           C  
ATOM   3807  HG2 GLN A 244      54.778 -29.399 -10.435  1.00 73.21           H  
ATOM   3808  HG3 GLN A 244      55.076 -29.455  -8.694  1.00 73.21           H  
ATOM   3809  CD  GLN A 244      55.676 -31.224  -9.736  1.00 73.21           C  
ATOM   3810  NE2 GLN A 244      54.600 -31.976  -9.706  1.00 73.21           N  
ATOM   3811 HE21 GLN A 244      53.684 -31.551  -9.706  1.00 73.21           H  
ATOM   3812 HE22 GLN A 244      54.721 -32.978  -9.755  1.00 73.21           H  
ATOM   3813  OE1 GLN A 244      56.791 -31.749  -9.769  1.00 73.21           O  
ATOM   3814  N   GLN A 245      58.439 -26.055  -8.553  1.00 73.82           N  
ATOM   3815  H   GLN A 245      57.676 -25.778  -7.952  1.00 73.82           H  
ATOM   3816  CA  GLN A 245      59.784 -25.546  -8.256  1.00 73.82           C  
ATOM   3817  HA  GLN A 245      60.312 -25.432  -9.203  1.00 73.82           H  
ATOM   3818  C   GLN A 245      60.607 -26.526  -7.395  1.00 73.82           C  
ATOM   3819  CB  GLN A 245      59.697 -24.157  -7.603  1.00 73.82           C  
ATOM   3820  HB2 GLN A 245      60.685 -23.884  -7.233  1.00 73.82           H  
ATOM   3821  HB3 GLN A 245      59.013 -24.182  -6.755  1.00 73.82           H  
ATOM   3822  O   GLN A 245      60.033 -27.336  -6.666  1.00 73.82           O  
ATOM   3823  CG  GLN A 245      59.241 -23.094  -8.616  1.00 73.82           C  
ATOM   3824  HG2 GLN A 245      58.172 -23.204  -8.803  1.00 73.82           H  
ATOM   3825  HG3 GLN A 245      59.766 -23.248  -9.559  1.00 73.82           H  
ATOM   3826  CD  GLN A 245      59.519 -21.664  -8.162  1.00 73.82           C  
ATOM   3827  NE2 GLN A 245      59.338 -20.694  -9.030  1.00 73.82           N  
ATOM   3828 HE21 GLN A 245      58.932 -20.889  -9.934  1.00 73.82           H  
ATOM   3829 HE22 GLN A 245      59.485 -19.759  -8.676  1.00 73.82           H  
ATOM   3830  OE1 GLN A 245      59.927 -21.379  -7.049  1.00 73.82           O  
ATOM   3831  N   PRO A 246      61.953 -26.499  -7.467  1.00 77.25           N  
ATOM   3832  CA  PRO A 246      62.801 -27.273  -6.564  1.00 77.25           C  
ATOM   3833  HA  PRO A 246      62.540 -28.329  -6.635  1.00 77.25           H  
ATOM   3834  C   PRO A 246      62.613 -26.816  -5.110  1.00 77.25           C  
ATOM   3835  CB  PRO A 246      64.236 -27.081  -7.066  1.00 77.25           C  
ATOM   3836  HB2 PRO A 246      64.483 -27.879  -7.766  1.00 77.25           H  
ATOM   3837  HB3 PRO A 246      64.958 -27.056  -6.251  1.00 77.25           H  
ATOM   3838  O   PRO A 246      62.593 -25.622  -4.818  1.00 77.25           O  
ATOM   3839  CG  PRO A 246      64.184 -25.750  -7.818  1.00 77.25           C  
ATOM   3840  HG2 PRO A 246      64.328 -24.931  -7.113  1.00 77.25           H  
ATOM   3841  HG3 PRO A 246      64.928 -25.704  -8.613  1.00 77.25           H  
ATOM   3842  CD  PRO A 246      62.762 -25.696  -8.370  1.00 77.25           C  
ATOM   3843  HD2 PRO A 246      62.736 -26.140  -9.365  1.00 77.25           H  
ATOM   3844  HD3 PRO A 246      62.424 -24.660  -8.413  1.00 77.25           H  
ATOM   3845  N   VAL A 247      62.473 -27.781  -4.203  1.00 76.70           N  
ATOM   3846  H   VAL A 247      62.554 -28.743  -4.501  1.00 76.70           H  
ATOM   3847  CA  VAL A 247      62.242 -27.550  -2.772  1.00 76.70           C  
ATOM   3848  HA  VAL A 247      61.749 -26.587  -2.640  1.00 76.70           H  
ATOM   3849  C   VAL A 247      63.589 -27.508  -2.054  1.00 76.70           C  
ATOM   3850  CB  VAL A 247      61.322 -28.642  -2.195  1.00 76.70           C  
ATOM   3851  HB  VAL A 247      61.842 -29.600  -2.216  1.00 76.70           H  
ATOM   3852  O   VAL A 247      64.442 -28.357  -2.312  1.00 76.70           O  
ATOM   3853  CG1 VAL A 247      60.927 -28.327  -0.757  1.00 76.70           C  
ATOM   3854 HG11 VAL A 247      60.277 -29.112  -0.370  1.00 76.70           H  
ATOM   3855 HG12 VAL A 247      61.824 -28.310  -0.138  1.00 76.70           H  
ATOM   3856 HG13 VAL A 247      60.421 -27.363  -0.702  1.00 76.70           H  
ATOM   3857  CG2 VAL A 247      60.026 -28.782  -3.001  1.00 76.70           C  
ATOM   3858 HG21 VAL A 247      59.504 -27.827  -3.048  1.00 76.70           H  
ATOM   3859 HG22 VAL A 247      60.241 -29.130  -4.012  1.00 76.70           H  
ATOM   3860 HG23 VAL A 247      59.385 -29.518  -2.516  1.00 76.70           H  
ATOM   3861  N   SER A 248      63.811 -26.518  -1.187  1.00 81.01           N  
ATOM   3862  H   SER A 248      63.055 -25.896  -0.937  1.00 81.01           H  
ATOM   3863  CA  SER A 248      65.057 -26.429  -0.418  1.00 81.01           C  
ATOM   3864  HA  SER A 248      65.880 -26.743  -1.059  1.00 81.01           H  
ATOM   3865  C   SER A 248      65.033 -27.365   0.792  1.00 81.01           C  
ATOM   3866  CB  SER A 248      65.333 -24.982   0.006  1.00 81.01           C  
ATOM   3867  HB2 SER A 248      66.361 -24.913   0.363  1.00 81.01           H  
ATOM   3868  HB3 SER A 248      65.222 -24.322  -0.854  1.00 81.01           H  
ATOM   3869  O   SER A 248      63.968 -27.662   1.330  1.00 81.01           O  
ATOM   3870  OG  SER A 248      64.472 -24.563   1.043  1.00 81.01           O  
ATOM   3871  HG  SER A 248      63.576 -24.518   0.702  1.00 81.01           H  
ATOM   3872  N   ASP A 249      66.207 -27.769   1.284  1.00 81.71           N  
ATOM   3873  H   ASP A 249      67.054 -27.603   0.760  1.00 81.71           H  
ATOM   3874  CA  ASP A 249      66.301 -28.566   2.517  1.00 81.71           C  
ATOM   3875  HA  ASP A 249      65.744 -29.494   2.387  1.00 81.71           H  
ATOM   3876  C   ASP A 249      65.669 -27.860   3.722  1.00 81.71           C  
ATOM   3877  CB  ASP A 249      67.774 -28.899   2.814  1.00 81.71           C  
ATOM   3878  HB2 ASP A 249      68.388 -28.010   2.670  1.00 81.71           H  
ATOM   3879  HB3 ASP A 249      67.862 -29.204   3.857  1.00 81.71           H  
ATOM   3880  O   ASP A 249      65.074 -28.514   4.573  1.00 81.71           O  
ATOM   3881  CG  ASP A 249      68.302 -30.047   1.954  1.00 81.71           C  
ATOM   3882  OD1 ASP A 249      67.477 -30.816   1.412  1.00 81.71           O  
ATOM   3883  OD2 ASP A 249      69.539 -30.203   1.853  1.00 81.71           O  
ATOM   3884  N   ALA A 250      65.717 -26.524   3.760  1.00 84.05           N  
ATOM   3885  H   ALA A 250      66.148 -26.038   2.986  1.00 84.05           H  
ATOM   3886  CA  ALA A 250      65.060 -25.738   4.799  1.00 84.05           C  
ATOM   3887  HA  ALA A 250      65.399 -26.093   5.773  1.00 84.05           H  
ATOM   3888  C   ALA A 250      63.530 -25.890   4.766  1.00 84.05           C  
ATOM   3889  CB  ALA A 250      65.478 -24.273   4.633  1.00 84.05           C  
ATOM   3890  HB1 ALA A 250      66.562 -24.185   4.706  1.00 84.05           H  
ATOM   3891  HB2 ALA A 250      65.144 -23.894   3.667  1.00 84.05           H  
ATOM   3892  HB3 ALA A 250      65.019 -23.677   5.423  1.00 84.05           H  
ATOM   3893  O   ALA A 250      62.902 -25.979   5.818  1.00 84.05           O  
ATOM   3894  N   ASP A 251      62.932 -25.962   3.574  1.00 82.84           N  
ATOM   3895  H   ASP A 251      63.506 -25.961   2.742  1.00 82.84           H  
ATOM   3896  CA  ASP A 251      61.489 -26.171   3.434  1.00 82.84           C  
ATOM   3897  HA  ASP A 251      60.955 -25.449   4.052  1.00 82.84           H  
ATOM   3898  C   ASP A 251      61.085 -27.583   3.885  1.00 82.84           C  
ATOM   3899  CB  ASP A 251      61.055 -25.986   1.979  1.00 82.84           C  
ATOM   3900  HB2 ASP A 251      59.978 -26.137   1.920  1.00 82.84           H  
ATOM   3901  HB3 ASP A 251      61.536 -26.760   1.381  1.00 82.84           H  
ATOM   3902  O   ASP A 251      60.079 -27.751   4.570  1.00 82.84           O  
ATOM   3903  CG  ASP A 251      61.368 -24.632   1.359  1.00 82.84           C  
ATOM   3904  OD1 ASP A 251      60.905 -23.589   1.860  1.00 82.84           O  
ATOM   3905  OD2 ASP A 251      61.917 -24.612   0.227  1.00 82.84           O  
ATOM   3906  N   ILE A 252      61.891 -28.594   3.538  1.00 83.46           N  
ATOM   3907  H   ILE A 252      62.702 -28.376   2.977  1.00 83.46           H  
ATOM   3908  CA  ILE A 252      61.675 -29.991   3.947  1.00 83.46           C  
ATOM   3909  HA  ILE A 252      60.670 -30.295   3.651  1.00 83.46           H  
ATOM   3910  C   ILE A 252      61.755 -30.111   5.473  1.00 83.46           C  
ATOM   3911  CB  ILE A 252      62.700 -30.919   3.252  1.00 83.46           C  
ATOM   3912  HB  ILE A 252      63.702 -30.559   3.489  1.00 83.46           H  
ATOM   3913  O   ILE A 252      60.885 -30.726   6.092  1.00 83.46           O  
ATOM   3914  CG1 ILE A 252      62.519 -30.879   1.717  1.00 83.46           C  
ATOM   3915 HG12 ILE A 252      61.548 -31.300   1.455  1.00 83.46           H  
ATOM   3916 HG13 ILE A 252      62.534 -29.843   1.380  1.00 83.46           H  
ATOM   3917  CG2 ILE A 252      62.590 -32.371   3.754  1.00 83.46           C  
ATOM   3918 HG21 ILE A 252      62.703 -32.424   4.836  1.00 83.46           H  
ATOM   3919 HG22 ILE A 252      63.390 -32.972   3.320  1.00 83.46           H  
ATOM   3920 HG23 ILE A 252      61.631 -32.804   3.471  1.00 83.46           H  
ATOM   3921  CD1 ILE A 252      63.611 -31.616   0.932  1.00 83.46           C  
ATOM   3922 HD11 ILE A 252      63.552 -32.690   1.104  1.00 83.46           H  
ATOM   3923 HD12 ILE A 252      63.473 -31.429  -0.133  1.00 83.46           H  
ATOM   3924 HD13 ILE A 252      64.594 -31.250   1.229  1.00 83.46           H  
ATOM   3925  N   GLN A 253      62.767 -29.486   6.082  1.00 84.73           N  
ATOM   3926  H   GLN A 253      63.464 -29.029   5.511  1.00 84.73           H  
ATOM   3927  CA  GLN A 253      62.941 -29.456   7.533  1.00 84.73           C  
ATOM   3928  HA  GLN A 253      63.011 -30.483   7.894  1.00 84.73           H  
ATOM   3929  C   GLN A 253      61.742 -28.782   8.215  1.00 84.73           C  
ATOM   3930  CB  GLN A 253      64.244 -28.707   7.868  1.00 84.73           C  
ATOM   3931  HB2 GLN A 253      64.044 -27.636   7.885  1.00 84.73           H  
ATOM   3932  HB3 GLN A 253      64.981 -28.874   7.083  1.00 84.73           H  
ATOM   3933  O   GLN A 253      61.164 -29.336   9.145  1.00 84.73           O  
ATOM   3934  CG  GLN A 253      64.840 -29.121   9.224  1.00 84.73           C  
ATOM   3935  HG2 GLN A 253      64.052 -29.491   9.880  1.00 84.73           H  
ATOM   3936  HG3 GLN A 253      65.262 -28.235   9.698  1.00 84.73           H  
ATOM   3937  CD  GLN A 253      65.962 -30.155   9.119  1.00 84.73           C  
ATOM   3938  NE2 GLN A 253      66.195 -30.921  10.161  1.00 84.73           N  
ATOM   3939 HE21 GLN A 253      66.919 -31.616  10.046  1.00 84.73           H  
ATOM   3940 HE22 GLN A 253      65.583 -30.864  10.962  1.00 84.73           H  
ATOM   3941  OE1 GLN A 253      66.686 -30.275   8.144  1.00 84.73           O  
ATOM   3942  N   SER A 254      61.321 -27.620   7.703  1.00 84.17           N  
ATOM   3943  H   SER A 254      61.834 -27.220   6.930  1.00 84.17           H  
ATOM   3944  CA  SER A 254      60.199 -26.863   8.261  1.00 84.17           C  
ATOM   3945  HA  SER A 254      60.399 -26.685   9.318  1.00 84.17           H  
ATOM   3946  C   SER A 254      58.875 -27.623   8.159  1.00 84.17           C  
ATOM   3947  CB  SER A 254      60.088 -25.508   7.557  1.00 84.17           C  
ATOM   3948  HB2 SER A 254      59.732 -25.646   6.536  1.00 84.17           H  
ATOM   3949  HB3 SER A 254      61.071 -25.038   7.523  1.00 84.17           H  
ATOM   3950  O   SER A 254      58.060 -27.546   9.078  1.00 84.17           O  
ATOM   3951  OG  SER A 254      59.212 -24.657   8.272  1.00 84.17           O  
ATOM   3952  HG  SER A 254      58.394 -25.134   8.429  1.00 84.17           H  
ATOM   3953  N   TYR A 255      58.648 -28.369   7.073  1.00 84.64           N  
ATOM   3954  H   TYR A 255      59.318 -28.357   6.317  1.00 84.64           H  
ATOM   3955  CA  TYR A 255      57.452 -29.199   6.936  1.00 84.64           C  
ATOM   3956  HA  TYR A 255      56.575 -28.583   7.139  1.00 84.64           H  
ATOM   3957  C   TYR A 255      57.450 -30.358   7.934  1.00 84.64           C  
ATOM   3958  CB  TYR A 255      57.343 -29.727   5.506  1.00 84.64           C  
ATOM   3959  HB2 TYR A 255      58.181 -30.391   5.295  1.00 84.64           H  
ATOM   3960  HB3 TYR A 255      57.412 -28.882   4.821  1.00 84.64           H  
ATOM   3961  O   TYR A 255      56.428 -30.614   8.572  1.00 84.64           O  
ATOM   3962  CG  TYR A 255      56.039 -30.460   5.246  1.00 84.64           C  
ATOM   3963  CD1 TYR A 255      55.916 -31.839   5.518  1.00 84.64           C  
ATOM   3964  HD1 TYR A 255      56.751 -32.384   5.933  1.00 84.64           H  
ATOM   3965  CD2 TYR A 255      54.932 -29.743   4.758  1.00 84.64           C  
ATOM   3966  HD2 TYR A 255      55.006 -28.685   4.554  1.00 84.64           H  
ATOM   3967  CE1 TYR A 255      54.696 -32.502   5.272  1.00 84.64           C  
ATOM   3968  HE1 TYR A 255      54.586 -33.552   5.496  1.00 84.64           H  
ATOM   3969  CE2 TYR A 255      53.712 -30.396   4.518  1.00 84.64           C  
ATOM   3970  HE2 TYR A 255      52.877 -29.831   4.132  1.00 84.64           H  
ATOM   3971  OH  TYR A 255      52.399 -32.389   4.560  1.00 84.64           O  
ATOM   3972  HH  TYR A 255      51.759 -31.711   4.333  1.00 84.64           H  
ATOM   3973  CZ  TYR A 255      53.592 -31.776   4.777  1.00 84.64           C  
ATOM   3974  N   TYR A 256      58.591 -31.035   8.095  1.00 84.22           N  
ATOM   3975  H   TYR A 256      59.397 -30.765   7.550  1.00 84.22           H  
ATOM   3976  CA  TYR A 256      58.743 -32.116   9.067  1.00 84.22           C  
ATOM   3977  HA  TYR A 256      58.007 -32.892   8.855  1.00 84.22           H  
ATOM   3978  C   TYR A 256      58.507 -31.634  10.500  1.00 84.22           C  
ATOM   3979  CB  TYR A 256      60.140 -32.715   8.931  1.00 84.22           C  
ATOM   3980  HB2 TYR A 256      60.279 -33.049   7.903  1.00 84.22           H  
ATOM   3981  HB3 TYR A 256      60.881 -31.937   9.114  1.00 84.22           H  
ATOM   3982  O   TYR A 256      57.775 -32.282  11.244  1.00 84.22           O  
ATOM   3983  CG  TYR A 256      60.409 -33.872   9.874  1.00 84.22           C  
ATOM   3984  CD1 TYR A 256      61.081 -33.636  11.087  1.00 84.22           C  
ATOM   3985  HD1 TYR A 256      61.370 -32.630  11.356  1.00 84.22           H  
ATOM   3986  CD2 TYR A 256      60.005 -35.180   9.538  1.00 84.22           C  
ATOM   3987  HD2 TYR A 256      59.460 -35.360   8.623  1.00 84.22           H  
ATOM   3988  CE1 TYR A 256      61.350 -34.703  11.960  1.00 84.22           C  
ATOM   3989  HE1 TYR A 256      61.850 -34.511  12.897  1.00 84.22           H  
ATOM   3990  CE2 TYR A 256      60.294 -36.258  10.395  1.00 84.22           C  
ATOM   3991  HE2 TYR A 256      59.994 -37.266  10.150  1.00 84.22           H  
ATOM   3992  OH  TYR A 256      61.229 -37.023  12.472  1.00 84.22           O  
ATOM   3993  HH  TYR A 256      61.546 -36.688  13.314  1.00 84.22           H  
ATOM   3994  CZ  TYR A 256      60.961 -36.013  11.612  1.00 84.22           C  
ATOM   3995  N   ASP A 257      59.065 -30.477  10.868  1.00 82.33           N  
ATOM   3996  H   ASP A 257      59.704 -30.024  10.230  1.00 82.33           H  
ATOM   3997  CA  ASP A 257      58.905 -29.899  12.205  1.00 82.33           C  
ATOM   3998  HA  ASP A 257      59.166 -30.655  12.946  1.00 82.33           H  
ATOM   3999  C   ASP A 257      57.452 -29.487  12.494  1.00 82.33           C  
ATOM   4000  CB  ASP A 257      59.864 -28.707  12.377  1.00 82.33           C  
ATOM   4001  HB2 ASP A 257      59.750 -28.030  11.530  1.00 82.33           H  
ATOM   4002  HB3 ASP A 257      59.578 -28.162  13.277  1.00 82.33           H  
ATOM   4003  O   ASP A 257      56.988 -29.639  13.623  1.00 82.33           O  
ATOM   4004  CG  ASP A 257      61.343 -29.103  12.526  1.00 82.33           C  
ATOM   4005  OD1 ASP A 257      61.625 -30.273  12.885  1.00 82.33           O  
ATOM   4006  OD2 ASP A 257      62.198 -28.206  12.339  1.00 82.33           O  
ATOM   4007  N   GLN A 258      56.704 -29.014  11.488  1.00 81.57           N  
ATOM   4008  H   GLN A 258      57.142 -28.885  10.587  1.00 81.57           H  
ATOM   4009  CA  GLN A 258      55.283 -28.670  11.640  1.00 81.57           C  
ATOM   4010  HA  GLN A 258      55.141 -28.191  12.609  1.00 81.57           H  
ATOM   4011  C   GLN A 258      54.338 -29.881  11.635  1.00 81.57           C  
ATOM   4012  CB  GLN A 258      54.862 -27.677  10.547  1.00 81.57           C  
ATOM   4013  HB2 GLN A 258      53.774 -27.657  10.487  1.00 81.57           H  
ATOM   4014  HB3 GLN A 258      55.250 -28.003   9.582  1.00 81.57           H  
ATOM   4015  O   GLN A 258      53.245 -29.784  12.186  1.00 81.57           O  
ATOM   4016  CG  GLN A 258      55.342 -26.253  10.857  1.00 81.57           C  
ATOM   4017  HG2 GLN A 258      56.431 -26.241  10.909  1.00 81.57           H  
ATOM   4018  HG3 GLN A 258      54.949 -25.948  11.827  1.00 81.57           H  
ATOM   4019  CD  GLN A 258      54.894 -25.234   9.815  1.00 81.57           C  
ATOM   4020  NE2 GLN A 258      55.209 -23.971  10.001  1.00 81.57           N  
ATOM   4021 HE21 GLN A 258      54.906 -23.348   9.266  1.00 81.57           H  
ATOM   4022 HE22 GLN A 258      55.771 -23.694  10.793  1.00 81.57           H  
ATOM   4023  OE1 GLN A 258      54.263 -25.525   8.815  1.00 81.57           O  
ATOM   4024  N   HIS A 259      54.733 -31.007  11.033  1.00 79.01           N  
ATOM   4025  H   HIS A 259      55.637 -31.007  10.584  1.00 79.01           H  
ATOM   4026  CA  HIS A 259      53.869 -32.180  10.831  1.00 79.01           C  
ATOM   4027  HA  HIS A 259      52.918 -32.000  11.332  1.00 79.01           H  
ATOM   4028  C   HIS A 259      54.422 -33.464  11.468  1.00 79.01           C  
ATOM   4029  CB  HIS A 259      53.559 -32.362   9.336  1.00 79.01           C  
ATOM   4030  HB2 HIS A 259      54.491 -32.499   8.788  1.00 79.01           H  
ATOM   4031  HB3 HIS A 259      52.958 -33.261   9.197  1.00 79.01           H  
ATOM   4032  O   HIS A 259      54.144 -34.561  10.976  1.00 79.01           O  
ATOM   4033  CG  HIS A 259      52.796 -31.218   8.729  1.00 79.01           C  
ATOM   4034  CD2 HIS A 259      51.439 -31.120   8.597  1.00 79.01           C  
ATOM   4035  HD2 HIS A 259      50.715 -31.848   8.933  1.00 79.01           H  
ATOM   4036  ND1 HIS A 259      53.343 -30.085   8.179  1.00 79.01           N  
ATOM   4037  HD1 HIS A 259      54.331 -29.893   8.099  1.00 79.01           H  
ATOM   4038  CE1 HIS A 259      52.337 -29.319   7.723  1.00 79.01           C  
ATOM   4039  HE1 HIS A 259      52.457 -28.370   7.221  1.00 79.01           H  
ATOM   4040  NE2 HIS A 259      51.154 -29.917   7.949  1.00 79.01           N  
ATOM   4041  N   GLN A 260      55.184 -33.366  12.564  1.00 76.00           N  
ATOM   4042  H   GLN A 260      55.427 -32.444  12.896  1.00 76.00           H  
ATOM   4043  CA  GLN A 260      55.761 -34.537  13.250  1.00 76.00           C  
ATOM   4044  HA  GLN A 260      56.498 -34.997  12.593  1.00 76.00           H  
ATOM   4045  C   GLN A 260      54.725 -35.621  13.587  1.00 76.00           C  
ATOM   4046  CB  GLN A 260      56.452 -34.113  14.554  1.00 76.00           C  
ATOM   4047  HB2 GLN A 260      56.586 -35.002  15.169  1.00 76.00           H  
ATOM   4048  HB3 GLN A 260      55.825 -33.411  15.104  1.00 76.00           H  
ATOM   4049  O   GLN A 260      55.033 -36.815  13.526  1.00 76.00           O  
ATOM   4050  CG  GLN A 260      57.837 -33.507  14.310  1.00 76.00           C  
ATOM   4051  HG2 GLN A 260      58.390 -34.135  13.612  1.00 76.00           H  
ATOM   4052  HG3 GLN A 260      57.723 -32.518  13.867  1.00 76.00           H  
ATOM   4053  CD  GLN A 260      58.661 -33.372  15.587  1.00 76.00           C  
ATOM   4054  NE2 GLN A 260      59.929 -33.047  15.466  1.00 76.00           N  
ATOM   4055 HE21 GLN A 260      60.265 -32.720  14.572  1.00 76.00           H  
ATOM   4056 HE22 GLN A 260      60.411 -32.849  16.331  1.00 76.00           H  
ATOM   4057  OE1 GLN A 260      58.215 -33.554  16.709  1.00 76.00           O  
ATOM   4058  N   ASP A 261      53.490 -35.220  13.883  1.00 73.96           N  
ATOM   4059  H   ASP A 261      53.357 -34.242  14.098  1.00 73.96           H  
ATOM   4060  CA  ASP A 261      52.369 -36.107  14.194  1.00 73.96           C  
ATOM   4061  HA  ASP A 261      52.591 -36.646  15.114  1.00 73.96           H  
ATOM   4062  C   ASP A 261      52.112 -37.129  13.071  1.00 73.96           C  
ATOM   4063  CB  ASP A 261      51.094 -35.269  14.413  1.00 73.96           C  
ATOM   4064  HB2 ASP A 261      50.316 -35.921  14.809  1.00 73.96           H  
ATOM   4065  HB3 ASP A 261      50.756 -34.903  13.443  1.00 73.96           H  
ATOM   4066  O   ASP A 261      51.800 -38.286  13.344  1.00 73.96           O  
ATOM   4067  CG  ASP A 261      51.242 -34.058  15.346  1.00 73.96           C  
ATOM   4068  OD1 ASP A 261      52.246 -33.985  16.089  1.00 73.96           O  
ATOM   4069  OD2 ASP A 261      50.340 -33.197  15.282  1.00 73.96           O  
ATOM   4070  N   GLN A 262      52.302 -36.737  11.802  1.00 74.89           N  
ATOM   4071  H   GLN A 262      52.669 -35.809  11.645  1.00 74.89           H  
ATOM   4072  CA  GLN A 262      52.107 -37.619  10.642  1.00 74.89           C  
ATOM   4073  HA  GLN A 262      51.184 -38.181  10.784  1.00 74.89           H  
ATOM   4074  C   GLN A 262      53.230 -38.652  10.476  1.00 74.89           C  
ATOM   4075  CB  GLN A 262      51.987 -36.798   9.344  1.00 74.89           C  
ATOM   4076  HB2 GLN A 262      52.870 -36.170   9.222  1.00 74.89           H  
ATOM   4077  HB3 GLN A 262      51.953 -37.495   8.507  1.00 74.89           H  
ATOM   4078  O   GLN A 262      53.030 -39.683   9.831  1.00 74.89           O  
ATOM   4079  CG  GLN A 262      50.725 -35.926   9.289  1.00 74.89           C  
ATOM   4080  HG2 GLN A 262      50.797 -35.152  10.054  1.00 74.89           H  
ATOM   4081  HG3 GLN A 262      49.853 -36.541   9.510  1.00 74.89           H  
ATOM   4082  CD  GLN A 262      50.503 -35.251   7.932  1.00 74.89           C  
ATOM   4083  NE2 GLN A 262      49.567 -34.330   7.863  1.00 74.89           N  
ATOM   4084 HE21 GLN A 262      49.504 -33.797   7.008  1.00 74.89           H  
ATOM   4085 HE22 GLN A 262      49.079 -34.041   8.699  1.00 74.89           H  
ATOM   4086  OE1 GLN A 262      51.111 -35.548   6.906  1.00 74.89           O  
ATOM   4087  N   PHE A 263      54.410 -38.390  11.040  1.00 78.74           N  
ATOM   4088  H   PHE A 263      54.498 -37.536  11.572  1.00 78.74           H  
ATOM   4089  CA  PHE A 263      55.601 -39.239  10.907  1.00 78.74           C  
ATOM   4090  HA  PHE A 263      55.425 -39.962  10.110  1.00 78.74           H  
ATOM   4091  C   PHE A 263      55.895 -40.070  12.160  1.00 78.74           C  
ATOM   4092  CB  PHE A 263      56.790 -38.373  10.479  1.00 78.74           C  
ATOM   4093  HB2 PHE A 263      57.015 -37.659  11.271  1.00 78.74           H  
ATOM   4094  HB3 PHE A 263      57.668 -39.005  10.345  1.00 78.74           H  
ATOM   4095  O   PHE A 263      56.852 -40.849  12.190  1.00 78.74           O  
ATOM   4096  CG  PHE A 263      56.530 -37.632   9.182  1.00 78.74           C  
ATOM   4097  CD1 PHE A 263      56.393 -38.355   7.983  1.00 78.74           C  
ATOM   4098  HD1 PHE A 263      56.499 -39.429   7.992  1.00 78.74           H  
ATOM   4099  CD2 PHE A 263      56.352 -36.237   9.181  1.00 78.74           C  
ATOM   4100  HD2 PHE A 263      56.445 -35.674  10.098  1.00 78.74           H  
ATOM   4101  CE1 PHE A 263      56.083 -37.691   6.785  1.00 78.74           C  
ATOM   4102  HE1 PHE A 263      55.985 -38.248   5.865  1.00 78.74           H  
ATOM   4103  CE2 PHE A 263      56.017 -35.573   7.989  1.00 78.74           C  
ATOM   4104  HE2 PHE A 263      55.857 -34.505   7.999  1.00 78.74           H  
ATOM   4105  CZ  PHE A 263      55.869 -36.303   6.797  1.00 78.74           C  
ATOM   4106  HZ  PHE A 263      55.581 -35.797   5.887  1.00 78.74           H  
ATOM   4107  N   THR A 264      55.054 -39.949  13.184  1.00 78.29           N  
ATOM   4108  H   THR A 264      54.281 -39.306  13.093  1.00 78.29           H  
ATOM   4109  CA  THR A 264      55.162 -40.717  14.420  1.00 78.29           C  
ATOM   4110  HA  THR A 264      56.187 -41.067  14.545  1.00 78.29           H  
ATOM   4111  C   THR A 264      54.250 -41.933  14.345  1.00 78.29           C  
ATOM   4112  CB  THR A 264      54.842 -39.824  15.626  1.00 78.29           C  
ATOM   4113  HB  THR A 264      53.811 -39.473  15.574  1.00 78.29           H  
ATOM   4114  O   THR A 264      53.031 -41.793  14.330  1.00 78.29           O  
ATOM   4115  CG2 THR A 264      55.068 -40.566  16.946  1.00 78.29           C  
ATOM   4116 HG21 THR A 264      54.285 -41.311  17.086  1.00 78.29           H  
ATOM   4117 HG22 THR A 264      55.021 -39.854  17.771  1.00 78.29           H  
ATOM   4118 HG23 THR A 264      56.038 -41.062  16.946  1.00 78.29           H  
ATOM   4119  OG1 THR A 264      55.709 -38.712  15.618  1.00 78.29           O  
ATOM   4120  HG1 THR A 264      55.422 -38.106  14.931  1.00 78.29           H  
ATOM   4121  N   GLN A 265      54.811 -43.149  14.323  1.00 71.32           N  
ATOM   4122  H   GLN A 265      55.817 -43.233  14.351  1.00 71.32           H  
ATOM   4123  CA  GLN A 265      53.999 -44.334  14.600  1.00 71.32           C  
ATOM   4124  HA  GLN A 265      53.089 -44.259  14.004  1.00 71.32           H  
ATOM   4125  C   GLN A 265      53.639 -44.337  16.092  1.00 71.32           C  
ATOM   4126  CB  GLN A 265      54.704 -45.643  14.213  1.00 71.32           C  
ATOM   4127  HB2 GLN A 265      54.314 -46.447  14.837  1.00 71.32           H  
ATOM   4128  HB3 GLN A 265      55.777 -45.565  14.387  1.00 71.32           H  
ATOM   4129  O   GLN A 265      54.554 -44.392  16.923  1.00 71.32           O  
ATOM   4130  CG  GLN A 265      54.421 -46.009  12.752  1.00 71.32           C  
ATOM   4131  HG2 GLN A 265      54.823 -45.231  12.104  1.00 71.32           H  
ATOM   4132  HG3 GLN A 265      53.343 -46.059  12.601  1.00 71.32           H  
ATOM   4133  CD  GLN A 265      55.023 -47.349  12.338  1.00 71.32           C  
ATOM   4134  NE2 GLN A 265      54.687 -47.834  11.162  1.00 71.32           N  
ATOM   4135 HE21 GLN A 265      54.007 -47.352  10.592  1.00 71.32           H  
ATOM   4136 HE22 GLN A 265      55.084 -48.733  10.931  1.00 71.32           H  
ATOM   4137  OE1 GLN A 265      55.799 -47.990  13.026  1.00 71.32           O  
ATOM   4138  N   PRO A 266      52.345 -44.280  16.451  1.00 75.27           N  
ATOM   4139  CA  PRO A 266      51.922 -44.267  17.843  1.00 75.27           C  
ATOM   4140  HA  PRO A 266      52.415 -43.442  18.358  1.00 75.27           H  
ATOM   4141  C   PRO A 266      52.291 -45.574  18.558  1.00 75.27           C  
ATOM   4142  CB  PRO A 266      50.412 -44.000  17.815  1.00 75.27           C  
ATOM   4143  HB2 PRO A 266      50.236 -42.927  17.887  1.00 75.27           H  
ATOM   4144  HB3 PRO A 266      49.883 -44.522  18.612  1.00 75.27           H  
ATOM   4145  O   PRO A 266      52.457 -46.626  17.938  1.00 75.27           O  
ATOM   4146  CG  PRO A 266      49.973 -44.488  16.437  1.00 75.27           C  
ATOM   4147  HG2 PRO A 266      49.090 -43.959  16.078  1.00 75.27           H  
ATOM   4148  HG3 PRO A 266      49.785 -45.561  16.475  1.00 75.27           H  
ATOM   4149  CD  PRO A 266      51.191 -44.220  15.563  1.00 75.27           C  
ATOM   4150  HD2 PRO A 266      51.111 -43.222  15.130  1.00 75.27           H  
ATOM   4151  HD3 PRO A 266      51.244 -44.973  14.777  1.00 75.27           H  
ATOM   4152  N   GLN A 267      52.417 -45.505  19.886  1.00 74.81           N  
ATOM   4153  H   GLN A 267      52.231 -44.622  20.340  1.00 74.81           H  
ATOM   4154  CA  GLN A 267      52.681 -46.672  20.729  1.00 74.81           C  
ATOM   4155  HA  GLN A 267      53.619 -47.122  20.406  1.00 74.81           H  
ATOM   4156  C   GLN A 267      51.564 -47.715  20.573  1.00 74.81           C  
ATOM   4157  CB  GLN A 267      52.834 -46.214  22.189  1.00 74.81           C  
ATOM   4158  HB2 GLN A 267      53.673 -45.521  22.248  1.00 74.81           H  
ATOM   4159  HB3 GLN A 267      51.930 -45.685  22.491  1.00 74.81           H  
ATOM   4160  O   GLN A 267      50.376 -47.389  20.647  1.00 74.81           O  
ATOM   4161  CG  GLN A 267      53.073 -47.372  23.174  1.00 74.81           C  
ATOM   4162  HG2 GLN A 267      53.976 -47.914  22.893  1.00 74.81           H  
ATOM   4163  HG3 GLN A 267      52.231 -48.062  23.138  1.00 74.81           H  
ATOM   4164  CD  GLN A 267      53.233 -46.902  24.616  1.00 74.81           C  
ATOM   4165  NE2 GLN A 267      53.038 -47.773  25.580  1.00 74.81           N  
ATOM   4166 HE21 GLN A 267      53.070 -47.399  26.518  1.00 74.81           H  
ATOM   4167 HE22 GLN A 267      52.660 -48.686  25.374  1.00 74.81           H  
ATOM   4168  OE1 GLN A 267      53.557 -45.764  24.910  1.00 74.81           O  
ATOM   4169  N   ARG A 268      51.960 -48.981  20.404  1.00 81.09           N  
ATOM   4170  H   ARG A 268      52.953 -49.165  20.410  1.00 81.09           H  
ATOM   4171  CA  ARG A 268      51.051 -50.130  20.311  1.00 81.09           C  
ATOM   4172  HA  ARG A 268      50.023 -49.776  20.387  1.00 81.09           H  
ATOM   4173  C   ARG A 268      51.271 -51.083  21.476  1.00 81.09           C  
ATOM   4174  CB  ARG A 268      51.210 -50.837  18.958  1.00 81.09           C  
ATOM   4175  HB2 ARG A 268      50.698 -51.798  18.999  1.00 81.09           H  
ATOM   4176  HB3 ARG A 268      52.267 -51.015  18.758  1.00 81.09           H  
ATOM   4177  O   ARG A 268      52.405 -51.373  21.848  1.00 81.09           O  
ATOM   4178  CG  ARG A 268      50.591 -50.011  17.826  1.00 81.09           C  
ATOM   4179  HG2 ARG A 268      49.526 -49.912  18.033  1.00 81.09           H  
ATOM   4180  HG3 ARG A 268      51.048 -49.022  17.784  1.00 81.09           H  
ATOM   4181  CD  ARG A 268      50.770 -50.708  16.477  1.00 81.09           C  
ATOM   4182  HD2 ARG A 268      51.835 -50.757  16.250  1.00 81.09           H  
ATOM   4183  HD3 ARG A 268      50.377 -51.722  16.558  1.00 81.09           H  
ATOM   4184  NE  ARG A 268      50.062 -49.998  15.395  1.00 81.09           N  
ATOM   4185  HE  ARG A 268      49.555 -49.153  15.618  1.00 81.09           H  
ATOM   4186  NH1 ARG A 268      50.490 -51.490  13.708  1.00 81.09           N  
ATOM   4187 HH11 ARG A 268      50.364 -51.768  12.745  1.00 81.09           H  
ATOM   4188 HH12 ARG A 268      51.028 -52.037  14.365  1.00 81.09           H  
ATOM   4189  NH2 ARG A 268      49.261 -49.664  13.311  1.00 81.09           N  
ATOM   4190 HH21 ARG A 268      49.070 -49.938  12.358  1.00 81.09           H  
ATOM   4191 HH22 ARG A 268      48.764 -48.883  13.715  1.00 81.09           H  
ATOM   4192  CZ  ARG A 268      49.945 -50.387  14.143  1.00 81.09           C  
ATOM   4193  N   THR A 269      50.183 -51.604  22.021  1.00 86.86           N  
ATOM   4194  H   THR A 269      49.287 -51.329  21.643  1.00 86.86           H  
ATOM   4195  CA  THR A 269      50.172 -52.467  23.202  1.00 86.86           C  
ATOM   4196  HA  THR A 269      51.190 -52.780  23.436  1.00 86.86           H  
ATOM   4197  C   THR A 269      49.342 -53.713  22.915  1.00 86.86           C  
ATOM   4198  CB  THR A 269      49.606 -51.704  24.409  1.00 86.86           C  
ATOM   4199  HB  THR A 269      48.523 -51.614  24.324  1.00 86.86           H  
ATOM   4200  O   THR A 269      48.235 -53.596  22.397  1.00 86.86           O  
ATOM   4201  CG2 THR A 269      49.963 -52.438  25.685  1.00 86.86           C  
ATOM   4202 HG21 THR A 269      49.367 -53.348  25.762  1.00 86.86           H  
ATOM   4203 HG22 THR A 269      49.777 -51.804  26.552  1.00 86.86           H  
ATOM   4204 HG23 THR A 269      51.018 -52.706  25.651  1.00 86.86           H  
ATOM   4205  OG1 THR A 269      50.159 -50.408  24.517  1.00 86.86           O  
ATOM   4206  HG1 THR A 269      49.615 -49.819  23.989  1.00 86.86           H  
ATOM   4207  N   ARG A 270      49.862 -54.908  23.207  1.00 86.10           N  
ATOM   4208  H   ARG A 270      50.764 -54.941  23.661  1.00 86.10           H  
ATOM   4209  CA  ARG A 270      49.155 -56.180  22.989  1.00 86.10           C  
ATOM   4210  HA  ARG A 270      48.277 -56.001  22.368  1.00 86.10           H  
ATOM   4211  C   ARG A 270      48.657 -56.744  24.312  1.00 86.10           C  
ATOM   4212  CB  ARG A 270      50.068 -57.158  22.241  1.00 86.10           C  
ATOM   4213  HB2 ARG A 270      50.441 -56.655  21.348  1.00 86.10           H  
ATOM   4214  HB3 ARG A 270      50.921 -57.411  22.871  1.00 86.10           H  
ATOM   4215  O   ARG A 270      49.439 -56.853  25.256  1.00 86.10           O  
ATOM   4216  CG  ARG A 270      49.346 -58.445  21.808  1.00 86.10           C  
ATOM   4217  HG2 ARG A 270      49.019 -59.016  22.676  1.00 86.10           H  
ATOM   4218  HG3 ARG A 270      48.477 -58.198  21.198  1.00 86.10           H  
ATOM   4219  CD  ARG A 270      50.309 -59.283  20.976  1.00 86.10           C  
ATOM   4220  HD2 ARG A 270      50.741 -58.645  20.205  1.00 86.10           H  
ATOM   4221  HD3 ARG A 270      51.106 -59.634  21.632  1.00 86.10           H  
ATOM   4222  NE  ARG A 270      49.657 -60.435  20.329  1.00 86.10           N  
ATOM   4223  HE  ARG A 270      48.700 -60.641  20.576  1.00 86.10           H  
ATOM   4224  NH1 ARG A 270      51.549 -61.154  19.261  1.00 86.10           N  
ATOM   4225 HH11 ARG A 270      52.053 -60.454  19.786  1.00 86.10           H  
ATOM   4226 HH12 ARG A 270      52.014 -61.842  18.687  1.00 86.10           H  
ATOM   4227  NH2 ARG A 270      49.659 -62.228  18.900  1.00 86.10           N  
ATOM   4228 HH21 ARG A 270      48.687 -62.365  19.138  1.00 86.10           H  
ATOM   4229 HH22 ARG A 270      50.123 -62.914  18.323  1.00 86.10           H  
ATOM   4230  CZ  ARG A 270      50.272 -61.265  19.507  1.00 86.10           C  
ATOM   4231  N   TYR A 271      47.384 -57.119  24.366  1.00 89.26           N  
ATOM   4232  H   TYR A 271      46.832 -57.084  23.520  1.00 89.26           H  
ATOM   4233  CA  TYR A 271      46.747 -57.674  25.561  1.00 89.26           C  
ATOM   4234  HA  TYR A 271      47.496 -57.805  26.342  1.00 89.26           H  
ATOM   4235  C   TYR A 271      46.134 -59.044  25.271  1.00 89.26           C  
ATOM   4236  CB  TYR A 271      45.674 -56.708  26.089  1.00 89.26           C  
ATOM   4237  HB2 TYR A 271      44.927 -56.550  25.310  1.00 89.26           H  
ATOM   4238  HB3 TYR A 271      45.165 -57.186  26.926  1.00 89.26           H  
ATOM   4239  O   TYR A 271      45.572 -59.247  24.198  1.00 89.26           O  
ATOM   4240  CG  TYR A 271      46.191 -55.362  26.562  1.00 89.26           C  
ATOM   4241  CD1 TYR A 271      46.703 -55.222  27.866  1.00 89.26           C  
ATOM   4242  HD1 TYR A 271      46.758 -56.082  28.517  1.00 89.26           H  
ATOM   4243  CD2 TYR A 271      46.143 -54.244  25.709  1.00 89.26           C  
ATOM   4244  HD2 TYR A 271      45.773 -54.353  24.700  1.00 89.26           H  
ATOM   4245  CE1 TYR A 271      47.141 -53.962  28.320  1.00 89.26           C  
ATOM   4246  HE1 TYR A 271      47.532 -53.839  29.319  1.00 89.26           H  
ATOM   4247  CE2 TYR A 271      46.575 -52.984  26.157  1.00 89.26           C  
ATOM   4248  HE2 TYR A 271      46.526 -52.134  25.492  1.00 89.26           H  
ATOM   4249  OH  TYR A 271      47.497 -51.630  27.917  1.00 89.26           O  
ATOM   4250  HH  TYR A 271      47.412 -50.941  27.254  1.00 89.26           H  
ATOM   4251  CZ  TYR A 271      47.071 -52.840  27.470  1.00 89.26           C  
ATOM   4252  N   SER A 272      46.151 -59.936  26.258  1.00 90.24           N  
ATOM   4253  H   SER A 272      46.666 -59.700  27.094  1.00 90.24           H  
ATOM   4254  CA  SER A 272      45.341 -61.157  26.285  1.00 90.24           C  
ATOM   4255  HA  SER A 272      44.813 -61.254  25.337  1.00 90.24           H  
ATOM   4256  C   SER A 272      44.303 -61.064  27.404  1.00 90.24           C  
ATOM   4257  CB  SER A 272      46.209 -62.404  26.468  1.00 90.24           C  
ATOM   4258  HB2 SER A 272      46.843 -62.290  27.348  1.00 90.24           H  
ATOM   4259  HB3 SER A 272      45.554 -63.263  26.610  1.00 90.24           H  
ATOM   4260  O   SER A 272      44.605 -60.536  28.472  1.00 90.24           O  
ATOM   4261  OG  SER A 272      47.004 -62.682  25.338  1.00 90.24           O  
ATOM   4262  HG  SER A 272      47.602 -61.948  25.181  1.00 90.24           H  
ATOM   4263  N   ILE A 273      43.090 -61.573  27.192  1.00 90.01           N  
ATOM   4264  H   ILE A 273      42.887 -61.958  26.281  1.00 90.01           H  
ATOM   4265  CA  ILE A 273      41.988 -61.515  28.159  1.00 90.01           C  
ATOM   4266  HA  ILE A 273      42.404 -61.192  29.113  1.00 90.01           H  
ATOM   4267  C   ILE A 273      41.341 -62.885  28.414  1.00 90.01           C  
ATOM   4268  CB  ILE A 273      40.933 -60.459  27.759  1.00 90.01           C  
ATOM   4269  HB  ILE A 273      40.148 -60.488  28.516  1.00 90.01           H  
ATOM   4270  O   ILE A 273      41.276 -63.735  27.529  1.00 90.01           O  
ATOM   4271  CG1 ILE A 273      40.288 -60.753  26.386  1.00 90.01           C  
ATOM   4272 HG12 ILE A 273      40.002 -61.803  26.330  1.00 90.01           H  
ATOM   4273 HG13 ILE A 273      41.010 -60.564  25.591  1.00 90.01           H  
ATOM   4274  CG2 ILE A 273      41.553 -59.051  27.794  1.00 90.01           C  
ATOM   4275 HG21 ILE A 273      42.231 -58.915  26.951  1.00 90.01           H  
ATOM   4276 HG22 ILE A 273      40.768 -58.296  27.748  1.00 90.01           H  
ATOM   4277 HG23 ILE A 273      42.114 -58.924  28.719  1.00 90.01           H  
ATOM   4278  CD1 ILE A 273      39.022 -59.932  26.123  1.00 90.01           C  
ATOM   4279 HD11 ILE A 273      39.235 -58.863  26.159  1.00 90.01           H  
ATOM   4280 HD12 ILE A 273      38.266 -60.172  26.871  1.00 90.01           H  
ATOM   4281 HD13 ILE A 273      38.630 -60.182  25.137  1.00 90.01           H  
ATOM   4282  N   ILE A 274      40.814 -63.083  29.623  1.00 90.15           N  
ATOM   4283  H   ILE A 274      41.001 -62.383  30.328  1.00 90.15           H  
ATOM   4284  CA  ILE A 274      39.864 -64.151  29.961  1.00 90.15           C  
ATOM   4285  HA  ILE A 274      39.581 -64.672  29.046  1.00 90.15           H  
ATOM   4286  C   ILE A 274      38.618 -63.499  30.541  1.00 90.15           C  
ATOM   4287  CB  ILE A 274      40.444 -65.198  30.940  1.00 90.15           C  
ATOM   4288  HB  ILE A 274      40.675 -64.716  31.890  1.00 90.15           H  
ATOM   4289  O   ILE A 274      38.692 -62.821  31.565  1.00 90.15           O  
ATOM   4290  CG1 ILE A 274      41.743 -65.792  30.368  1.00 90.15           C  
ATOM   4291 HG12 ILE A 274      42.461 -64.982  30.235  1.00 90.15           H  
ATOM   4292 HG13 ILE A 274      41.530 -66.213  29.385  1.00 90.15           H  
ATOM   4293  CG2 ILE A 274      39.382 -66.291  31.185  1.00 90.15           C  
ATOM   4294 HG21 ILE A 274      38.516 -65.879  31.702  1.00 90.15           H  
ATOM   4295 HG22 ILE A 274      39.777 -67.103  31.795  1.00 90.15           H  
ATOM   4296 HG23 ILE A 274      39.063 -66.722  30.236  1.00 90.15           H  
ATOM   4297  CD1 ILE A 274      42.427 -66.847  31.242  1.00 90.15           C  
ATOM   4298 HD11 ILE A 274      42.529 -66.465  32.258  1.00 90.15           H  
ATOM   4299 HD12 ILE A 274      43.416 -67.064  30.839  1.00 90.15           H  
ATOM   4300 HD13 ILE A 274      41.846 -67.768  31.253  1.00 90.15           H  
ATOM   4301  N   GLN A 275      37.476 -63.710  29.896  1.00 88.41           N  
ATOM   4302  H   GLN A 275      37.488 -64.284  29.065  1.00 88.41           H  
ATOM   4303  CA  GLN A 275      36.189 -63.201  30.355  1.00 88.41           C  
ATOM   4304  HA  GLN A 275      36.355 -62.379  31.051  1.00 88.41           H  
ATOM   4305  C   GLN A 275      35.413 -64.302  31.077  1.00 88.41           C  
ATOM   4306  CB  GLN A 275      35.424 -62.648  29.150  1.00 88.41           C  
ATOM   4307  HB2 GLN A 275      36.065 -61.946  28.617  1.00 88.41           H  
ATOM   4308  HB3 GLN A 275      35.182 -63.468  28.474  1.00 88.41           H  
ATOM   4309  O   GLN A 275      35.329 -65.419  30.594  1.00 88.41           O  
ATOM   4310  CG  GLN A 275      34.130 -61.929  29.558  1.00 88.41           C  
ATOM   4311  HG2 GLN A 275      33.486 -62.609  30.115  1.00 88.41           H  
ATOM   4312  HG3 GLN A 275      34.365 -61.074  30.192  1.00 88.41           H  
ATOM   4313  CD  GLN A 275      33.364 -61.437  28.339  1.00 88.41           C  
ATOM   4314  NE2 GLN A 275      32.076 -61.247  28.412  1.00 88.41           N  
ATOM   4315 HE21 GLN A 275      31.569 -61.248  29.285  1.00 88.41           H  
ATOM   4316 HE22 GLN A 275      31.660 -60.906  27.557  1.00 88.41           H  
ATOM   4317  OE1 GLN A 275      33.890 -61.208  27.274  1.00 88.41           O  
ATOM   4318  N   THR A 276      34.778 -64.007  32.200  1.00 90.22           N  
ATOM   4319  H   THR A 276      34.872 -63.071  32.569  1.00 90.22           H  
ATOM   4320  CA  THR A 276      33.916 -64.949  32.932  1.00 90.22           C  
ATOM   4321  HA  THR A 276      33.693 -65.814  32.307  1.00 90.22           H  
ATOM   4322  C   THR A 276      32.587 -64.284  33.267  1.00 90.22           C  
ATOM   4323  CB  THR A 276      34.601 -65.471  34.197  1.00 90.22           C  
ATOM   4324  HB  THR A 276      33.883 -66.043  34.784  1.00 90.22           H  
ATOM   4325  O   THR A 276      32.479 -63.052  33.282  1.00 90.22           O  
ATOM   4326  CG2 THR A 276      35.817 -66.349  33.902  1.00 90.22           C  
ATOM   4327 HG21 THR A 276      35.515 -67.196  33.285  1.00 90.22           H  
ATOM   4328 HG22 THR A 276      36.584 -65.781  33.377  1.00 90.22           H  
ATOM   4329 HG23 THR A 276      36.230 -66.725  34.838  1.00 90.22           H  
ATOM   4330  OG1 THR A 276      35.043 -64.371  34.939  1.00 90.22           O  
ATOM   4331  HG1 THR A 276      35.644 -63.868  34.384  1.00 90.22           H  
ATOM   4332  N   LYS A 277      31.537 -65.083  33.495  1.00 87.26           N  
ATOM   4333  H   LYS A 277      31.690 -66.076  33.596  1.00 87.26           H  
ATOM   4334  CA  LYS A 277      30.200 -64.540  33.785  1.00 87.26           C  
ATOM   4335  HA  LYS A 277      30.023 -63.657  33.171  1.00 87.26           H  
ATOM   4336  C   LYS A 277      30.084 -64.070  35.229  1.00 87.26           C  
ATOM   4337  CB  LYS A 277      29.124 -65.586  33.478  1.00 87.26           C  
ATOM   4338  HB2 LYS A 277      29.379 -66.527  33.965  1.00 87.26           H  
ATOM   4339  HB3 LYS A 277      28.174 -65.237  33.883  1.00 87.26           H  
ATOM   4340  O   LYS A 277      29.310 -63.158  35.512  1.00 87.26           O  
ATOM   4341  CG  LYS A 277      28.960 -65.801  31.970  1.00 87.26           C  
ATOM   4342  HG2 LYS A 277      28.722 -64.851  31.492  1.00 87.26           H  
ATOM   4343  HG3 LYS A 277      29.890 -66.188  31.551  1.00 87.26           H  
ATOM   4344  CD  LYS A 277      27.831 -66.800  31.705  1.00 87.26           C  
ATOM   4345  HD2 LYS A 277      26.904 -66.419  32.133  1.00 87.26           H  
ATOM   4346  HD3 LYS A 277      28.084 -67.748  32.179  1.00 87.26           H  
ATOM   4347  CE  LYS A 277      27.667 -66.998  30.198  1.00 87.26           C  
ATOM   4348  HE2 LYS A 277      27.405 -66.043  29.744  1.00 87.26           H  
ATOM   4349  HE3 LYS A 277      28.628 -67.309  29.787  1.00 87.26           H  
ATOM   4350  NZ  LYS A 277      26.634 -68.019  29.906  1.00 87.26           N  
ATOM   4351  HZ1 LYS A 277      26.899 -68.897  30.329  1.00 87.26           H  
ATOM   4352  HZ2 LYS A 277      25.741 -67.733  30.280  1.00 87.26           H  
ATOM   4353  HZ3 LYS A 277      26.552 -68.156  28.908  1.00 87.26           H  
ATOM   4354  N   THR A 278      30.839 -64.687  36.134  1.00 88.02           N  
ATOM   4355  H   THR A 278      31.461 -65.417  35.819  1.00 88.02           H  
ATOM   4356  CA  THR A 278      30.787 -64.407  37.570  1.00 88.02           C  
ATOM   4357  HA  THR A 278      30.170 -63.525  37.742  1.00 88.02           H  
ATOM   4358  C   THR A 278      32.164 -64.089  38.136  1.00 88.02           C  
ATOM   4359  CB  THR A 278      30.147 -65.565  38.344  1.00 88.02           C  
ATOM   4360  HB  THR A 278      30.211 -65.349  39.410  1.00 88.02           H  
ATOM   4361  O   THR A 278      33.187 -64.554  37.644  1.00 88.02           O  
ATOM   4362  CG2 THR A 278      28.674 -65.758  37.991  1.00 88.02           C  
ATOM   4363 HG21 THR A 278      28.129 -64.828  38.157  1.00 88.02           H  
ATOM   4364 HG22 THR A 278      28.254 -66.536  38.628  1.00 88.02           H  
ATOM   4365 HG23 THR A 278      28.571 -66.060  36.948  1.00 88.02           H  
ATOM   4366  OG1 THR A 278      30.819 -66.772  38.093  1.00 88.02           O  
ATOM   4367  HG1 THR A 278      30.800 -66.972  37.154  1.00 88.02           H  
ATOM   4368  N   GLU A 279      32.188 -63.290  39.200  1.00 88.29           N  
ATOM   4369  H   GLU A 279      31.326 -62.900  39.554  1.00 88.29           H  
ATOM   4370  CA  GLU A 279      33.431 -62.908  39.874  1.00 88.29           C  
ATOM   4371  HA  GLU A 279      34.103 -62.457  39.144  1.00 88.29           H  
ATOM   4372  C   GLU A 279      34.147 -64.120  40.492  1.00 88.29           C  
ATOM   4373  CB  GLU A 279      33.094 -61.873  40.956  1.00 88.29           C  
ATOM   4374  HB2 GLU A 279      32.659 -62.379  41.817  1.00 88.29           H  
ATOM   4375  HB3 GLU A 279      32.351 -61.179  40.564  1.00 88.29           H  
ATOM   4376  O   GLU A 279      35.375 -64.160  40.514  1.00 88.29           O  
ATOM   4377  CG  GLU A 279      34.325 -61.071  41.398  1.00 88.29           C  
ATOM   4378  HG2 GLU A 279      35.095 -61.762  41.740  1.00 88.29           H  
ATOM   4379  HG3 GLU A 279      34.720 -60.523  40.543  1.00 88.29           H  
ATOM   4380  CD  GLU A 279      34.003 -60.082  42.527  1.00 88.29           C  
ATOM   4381  OE1 GLU A 279      34.883 -59.923  43.410  1.00 88.29           O  
ATOM   4382  OE2 GLU A 279      32.889 -59.512  42.539  1.00 88.29           O  
ATOM   4383  N   ASP A 280      33.392 -65.121  40.960  1.00 87.58           N  
ATOM   4384  H   ASP A 280      32.387 -65.019  40.947  1.00 87.58           H  
ATOM   4385  CA  ASP A 280      33.943 -66.356  41.530  1.00 87.58           C  
ATOM   4386  HA  ASP A 280      34.693 -66.100  42.279  1.00 87.58           H  
ATOM   4387  C   ASP A 280      34.642 -67.211  40.469  1.00 87.58           C  
ATOM   4388  CB  ASP A 280      32.831 -67.165  42.218  1.00 87.58           C  
ATOM   4389  HB2 ASP A 280      32.013 -67.316  41.514  1.00 87.58           H  
ATOM   4390  HB3 ASP A 280      33.229 -68.144  42.486  1.00 87.58           H  
ATOM   4391  O   ASP A 280      35.733 -67.725  40.718  1.00 87.58           O  
ATOM   4392  CG  ASP A 280      32.301 -66.508  43.497  1.00 87.58           C  
ATOM   4393  OD1 ASP A 280      33.090 -65.812  44.181  1.00 87.58           O  
ATOM   4394  OD2 ASP A 280      31.099 -66.704  43.780  1.00 87.58           O  
ATOM   4395  N   GLU A 281      34.073 -67.308  39.260  1.00 89.22           N  
ATOM   4396  H   GLU A 281      33.182 -66.860  39.101  1.00 89.22           H  
ATOM   4397  CA  GLU A 281      34.753 -67.926  38.116  1.00 89.22           C  
ATOM   4398  HA  GLU A 281      35.039 -68.947  38.370  1.00 89.22           H  
ATOM   4399  C   GLU A 281      36.040 -67.165  37.773  1.00 89.22           C  
ATOM   4400  CB  GLU A 281      33.833 -67.957  36.888  1.00 89.22           C  
ATOM   4401  HB2 GLU A 281      33.368 -66.976  36.793  1.00 89.22           H  
ATOM   4402  HB3 GLU A 281      34.438 -68.135  35.999  1.00 89.22           H  
ATOM   4403  O   GLU A 281      37.082 -67.791  37.580  1.00 89.22           O  
ATOM   4404  CG  GLU A 281      32.750 -69.046  36.932  1.00 89.22           C  
ATOM   4405  HG2 GLU A 281      32.249 -69.018  37.900  1.00 89.22           H  
ATOM   4406  HG3 GLU A 281      33.235 -70.018  36.840  1.00 89.22           H  
ATOM   4407  CD  GLU A 281      31.700 -68.880  35.813  1.00 89.22           C  
ATOM   4408  OE1 GLU A 281      30.925 -69.837  35.596  1.00 89.22           O  
ATOM   4409  OE2 GLU A 281      31.605 -67.773  35.215  1.00 89.22           O  
ATOM   4410  N   ALA A 282      36.005 -65.827  37.761  1.00 90.57           N  
ATOM   4411  H   ALA A 282      35.114 -65.365  37.877  1.00 90.57           H  
ATOM   4412  CA  ALA A 282      37.190 -65.008  37.509  1.00 90.57           C  
ATOM   4413  HA  ALA A 282      37.590 -65.277  36.531  1.00 90.57           H  
ATOM   4414  C   ALA A 282      38.285 -65.247  38.562  1.00 90.57           C  
ATOM   4415  CB  ALA A 282      36.796 -63.527  37.490  1.00 90.57           C  
ATOM   4416  HB1 ALA A 282      36.686 -63.160  38.510  1.00 90.57           H  
ATOM   4417  HB2 ALA A 282      37.571 -62.956  36.978  1.00 90.57           H  
ATOM   4418  HB3 ALA A 282      35.841 -63.377  36.987  1.00 90.57           H  
ATOM   4419  O   ALA A 282      39.450 -65.439  38.225  1.00 90.57           O  
ATOM   4420  N   LYS A 283      37.929 -65.279  39.850  1.00 91.21           N  
ATOM   4421  H   LYS A 283      36.959 -65.111  40.077  1.00 91.21           H  
ATOM   4422  CA  LYS A 283      38.884 -65.560  40.932  1.00 91.21           C  
ATOM   4423  HA  LYS A 283      39.738 -64.888  40.843  1.00 91.21           H  
ATOM   4424  C   LYS A 283      39.459 -66.968  40.828  1.00 91.21           C  
ATOM   4425  CB  LYS A 283      38.223 -65.351  42.298  1.00 91.21           C  
ATOM   4426  HB2 LYS A 283      38.836 -65.818  43.069  1.00 91.21           H  
ATOM   4427  HB3 LYS A 283      37.241 -65.824  42.303  1.00 91.21           H  
ATOM   4428  O   LYS A 283      40.663 -67.129  40.992  1.00 91.21           O  
ATOM   4429  CG  LYS A 283      38.095 -63.859  42.622  1.00 91.21           C  
ATOM   4430  HG2 LYS A 283      39.088 -63.422  42.721  1.00 91.21           H  
ATOM   4431  HG3 LYS A 283      37.569 -63.358  41.809  1.00 91.21           H  
ATOM   4432  CD  LYS A 283      37.309 -63.653  43.919  1.00 91.21           C  
ATOM   4433  HD2 LYS A 283      37.846 -64.083  44.764  1.00 91.21           H  
ATOM   4434  HD3 LYS A 283      36.342 -64.145  43.814  1.00 91.21           H  
ATOM   4435  CE  LYS A 283      37.104 -62.150  44.114  1.00 91.21           C  
ATOM   4436  HE2 LYS A 283      36.889 -61.720  43.135  1.00 91.21           H  
ATOM   4437  HE3 LYS A 283      38.019 -61.687  44.483  1.00 91.21           H  
ATOM   4438  NZ  LYS A 283      35.952 -61.855  44.991  1.00 91.21           N  
ATOM   4439  HZ1 LYS A 283      36.182 -61.876  45.974  1.00 91.21           H  
ATOM   4440  HZ2 LYS A 283      35.583 -60.955  44.718  1.00 91.21           H  
ATOM   4441  HZ3 LYS A 283      35.199 -62.498  44.791  1.00 91.21           H  
ATOM   4442  N   ALA A 284      38.637 -67.963  40.493  1.00 90.26           N  
ATOM   4443  H   ALA A 284      37.651 -67.768  40.392  1.00 90.26           H  
ATOM   4444  CA  ALA A 284      39.102 -69.334  40.297  1.00 90.26           C  
ATOM   4445  HA  ALA A 284      39.608 -69.661  41.205  1.00 90.26           H  
ATOM   4446  C   ALA A 284      40.115 -69.439  39.145  1.00 90.26           C  
ATOM   4447  CB  ALA A 284      37.884 -70.236  40.065  1.00 90.26           C  
ATOM   4448  HB1 ALA A 284      38.213 -71.270  39.957  1.00 90.26           H  
ATOM   4449  HB2 ALA A 284      37.355 -69.930  39.162  1.00 90.26           H  
ATOM   4450  HB3 ALA A 284      37.206 -70.164  40.916  1.00 90.26           H  
ATOM   4451  O   ALA A 284      41.142 -70.102  39.289  1.00 90.26           O  
ATOM   4452  N   VAL A 285      39.860 -68.750  38.027  1.00 90.14           N  
ATOM   4453  H   VAL A 285      38.986 -68.250  37.959  1.00 90.14           H  
ATOM   4454  CA  VAL A 285      40.806 -68.670  36.902  1.00 90.14           C  
ATOM   4455  HA  VAL A 285      41.099 -69.679  36.610  1.00 90.14           H  
ATOM   4456  C   VAL A 285      42.082 -67.925  37.303  1.00 90.14           C  
ATOM   4457  CB  VAL A 285      40.152 -67.985  35.689  1.00 90.14           C  
ATOM   4458  HB  VAL A 285      39.761 -67.015  35.995  1.00 90.14           H  
ATOM   4459  O   VAL A 285      43.179 -68.366  36.966  1.00 90.14           O  
ATOM   4460  CG1 VAL A 285      41.156 -67.780  34.548  1.00 90.14           C  
ATOM   4461 HG11 VAL A 285      41.960 -67.110  34.854  1.00 90.14           H  
ATOM   4462 HG12 VAL A 285      41.585 -68.734  34.240  1.00 90.14           H  
ATOM   4463 HG13 VAL A 285      40.649 -67.312  33.705  1.00 90.14           H  
ATOM   4464  CG2 VAL A 285      39.000 -68.807  35.103  1.00 90.14           C  
ATOM   4465 HG21 VAL A 285      38.452 -68.203  34.380  1.00 90.14           H  
ATOM   4466 HG22 VAL A 285      38.312 -69.132  35.884  1.00 90.14           H  
ATOM   4467 HG23 VAL A 285      39.413 -69.682  34.601  1.00 90.14           H  
ATOM   4468  N   LEU A 286      41.967 -66.815  38.039  1.00 89.75           N  
ATOM   4469  H   LEU A 286      41.042 -66.478  38.262  1.00 89.75           H  
ATOM   4470  CA  LEU A 286      43.120 -66.047  38.519  1.00 89.75           C  
ATOM   4471  HA  LEU A 286      43.724 -65.766  37.656  1.00 89.75           H  
ATOM   4472  C   LEU A 286      44.005 -66.890  39.454  1.00 89.75           C  
ATOM   4473  CB  LEU A 286      42.619 -64.773  39.225  1.00 89.75           C  
ATOM   4474  HB2 LEU A 286      42.194 -65.062  40.187  1.00 89.75           H  
ATOM   4475  HB3 LEU A 286      41.826 -64.309  38.638  1.00 89.75           H  
ATOM   4476  O   LEU A 286      45.229 -66.834  39.362  1.00 89.75           O  
ATOM   4477  CG  LEU A 286      43.734 -63.737  39.453  1.00 89.75           C  
ATOM   4478  HG  LEU A 286      44.649 -64.234  39.774  1.00 89.75           H  
ATOM   4479  CD1 LEU A 286      44.018 -62.942  38.180  1.00 89.75           C  
ATOM   4480 HD11 LEU A 286      43.129 -62.399  37.860  1.00 89.75           H  
ATOM   4481 HD12 LEU A 286      44.337 -63.615  37.384  1.00 89.75           H  
ATOM   4482 HD13 LEU A 286      44.825 -62.233  38.363  1.00 89.75           H  
ATOM   4483  CD2 LEU A 286      43.333 -62.749  40.549  1.00 89.75           C  
ATOM   4484 HD21 LEU A 286      43.158 -63.291  41.478  1.00 89.75           H  
ATOM   4485 HD22 LEU A 286      42.425 -62.223  40.256  1.00 89.75           H  
ATOM   4486 HD23 LEU A 286      44.139 -62.032  40.703  1.00 89.75           H  
ATOM   4487  N   ASP A 287      43.401 -67.707  40.317  1.00 88.50           N  
ATOM   4488  H   ASP A 287      42.396 -67.656  40.403  1.00 88.50           H  
ATOM   4489  CA  ASP A 287      44.118 -68.644  41.184  1.00 88.50           C  
ATOM   4490  HA  ASP A 287      44.903 -68.105  41.717  1.00 88.50           H  
ATOM   4491  C   ASP A 287      44.812 -69.759  40.390  1.00 88.50           C  
ATOM   4492  CB  ASP A 287      43.153 -69.260  42.211  1.00 88.50           C  
ATOM   4493  HB2 ASP A 287      43.580 -70.200  42.561  1.00 88.50           H  
ATOM   4494  HB3 ASP A 287      42.204 -69.495  41.730  1.00 88.50           H  
ATOM   4495  O   ASP A 287      45.933 -70.143  40.733  1.00 88.50           O  
ATOM   4496  CG  ASP A 287      42.903 -68.397  43.452  1.00 88.50           C  
ATOM   4497  OD1 ASP A 287      43.648 -67.414  43.668  1.00 88.50           O  
ATOM   4498  OD2 ASP A 287      42.035 -68.819  44.250  1.00 88.50           O  
ATOM   4499  N   GLU A 288      44.187 -70.278  39.327  1.00 89.35           N  
ATOM   4500  H   GLU A 288      43.255 -69.955  39.109  1.00 89.35           H  
ATOM   4501  CA  GLU A 288      44.837 -71.217  38.401  1.00 89.35           C  
ATOM   4502  HA  GLU A 288      45.249 -72.049  38.973  1.00 89.35           H  
ATOM   4503  C   GLU A 288      46.032 -70.569  37.688  1.00 89.35           C  
ATOM   4504  CB  GLU A 288      43.828 -71.789  37.384  1.00 89.35           C  
ATOM   4505  HB2 GLU A 288      43.079 -71.035  37.144  1.00 89.35           H  
ATOM   4506  HB3 GLU A 288      44.358 -72.055  36.469  1.00 89.35           H  
ATOM   4507  O   GLU A 288      47.103 -71.175  37.627  1.00 89.35           O  
ATOM   4508  CG  GLU A 288      43.156 -73.069  37.905  1.00 89.35           C  
ATOM   4509  HG2 GLU A 288      42.718 -72.859  38.880  1.00 89.35           H  
ATOM   4510  HG3 GLU A 288      43.925 -73.829  38.046  1.00 89.35           H  
ATOM   4511  CD  GLU A 288      42.053 -73.619  36.980  1.00 89.35           C  
ATOM   4512  OE1 GLU A 288      41.731 -74.822  37.092  1.00 89.35           O  
ATOM   4513  OE2 GLU A 288      41.402 -72.842  36.242  1.00 89.35           O  
ATOM   4514  N   LEU A 289      45.900 -69.322  37.231  1.00 88.79           N  
ATOM   4515  H   LEU A 289      44.988 -68.893  37.300  1.00 88.79           H  
ATOM   4516  CA  LEU A 289      46.986 -68.551  36.615  1.00 88.79           C  
ATOM   4517  HA  LEU A 289      47.394 -69.114  35.776  1.00 88.79           H  
ATOM   4518  C   LEU A 289      48.148 -68.306  37.586  1.00 88.79           C  
ATOM   4519  CB  LEU A 289      46.418 -67.213  36.114  1.00 88.79           C  
ATOM   4520  HB2 LEU A 289      45.739 -66.811  36.866  1.00 88.79           H  
ATOM   4521  HB3 LEU A 289      47.229 -66.495  35.995  1.00 88.79           H  
ATOM   4522  O   LEU A 289      49.306 -68.539  37.242  1.00 88.79           O  
ATOM   4523  CG  LEU A 289      45.674 -67.345  34.782  1.00 88.79           C  
ATOM   4524  HG  LEU A 289      45.017 -68.215  34.804  1.00 88.79           H  
ATOM   4525  CD1 LEU A 289      44.804 -66.116  34.535  1.00 88.79           C  
ATOM   4526 HD11 LEU A 289      44.323 -66.188  33.559  1.00 88.79           H  
ATOM   4527 HD12 LEU A 289      45.414 -65.213  34.575  1.00 88.79           H  
ATOM   4528 HD13 LEU A 289      44.035 -66.060  35.304  1.00 88.79           H  
ATOM   4529  CD2 LEU A 289      46.667 -67.478  33.633  1.00 88.79           C  
ATOM   4530 HD21 LEU A 289      46.111 -67.373  32.701  1.00 88.79           H  
ATOM   4531 HD22 LEU A 289      47.434 -66.706  33.699  1.00 88.79           H  
ATOM   4532 HD23 LEU A 289      47.141 -68.459  33.658  1.00 88.79           H  
ATOM   4533  N   ASN A 290      47.852 -67.911  38.825  1.00 85.26           N  
ATOM   4534  H   ASN A 290      46.886 -67.698  39.033  1.00 85.26           H  
ATOM   4535  CA  ASN A 290      48.863 -67.682  39.860  1.00 85.26           C  
ATOM   4536  HA  ASN A 290      49.626 -67.012  39.465  1.00 85.26           H  
ATOM   4537  C   ASN A 290      49.590 -68.972  40.279  1.00 85.26           C  
ATOM   4538  CB  ASN A 290      48.187 -67.014  41.067  1.00 85.26           C  
ATOM   4539  HB2 ASN A 290      47.281 -67.561  41.327  1.00 85.26           H  
ATOM   4540  HB3 ASN A 290      48.863 -67.046  41.922  1.00 85.26           H  
ATOM   4541  O   ASN A 290      50.740 -68.917  40.713  1.00 85.26           O  
ATOM   4542  CG  ASN A 290      47.847 -65.553  40.828  1.00 85.26           C  
ATOM   4543  ND2 ASN A 290      46.842 -65.042  41.497  1.00 85.26           N  
ATOM   4544 HD21 ASN A 290      46.593 -64.095  41.248  1.00 85.26           H  
ATOM   4545 HD22 ASN A 290      46.216 -65.648  42.010  1.00 85.26           H  
ATOM   4546  OD1 ASN A 290      48.499 -64.839  40.085  1.00 85.26           O  
ATOM   4547  N   LYS A 291      48.953 -70.142  40.124  1.00 83.97           N  
ATOM   4548  H   LYS A 291      47.996 -70.108  39.801  1.00 83.97           H  
ATOM   4549  CA  LYS A 291      49.570 -71.465  40.334  1.00 83.97           C  
ATOM   4550  HA  LYS A 291      50.278 -71.388  41.159  1.00 83.97           H  
ATOM   4551  C   LYS A 291      50.413 -71.946  39.143  1.00 83.97           C  
ATOM   4552  CB  LYS A 291      48.487 -72.486  40.715  1.00 83.97           C  
ATOM   4553  HB2 LYS A 291      48.890 -73.496  40.653  1.00 83.97           H  
ATOM   4554  HB3 LYS A 291      47.662 -72.406  40.007  1.00 83.97           H  
ATOM   4555  O   LYS A 291      50.920 -73.065  39.182  1.00 83.97           O  
ATOM   4556  CG  LYS A 291      47.982 -72.263  42.146  1.00 83.97           C  
ATOM   4557  HG2 LYS A 291      48.774 -72.508  42.853  1.00 83.97           H  
ATOM   4558  HG3 LYS A 291      47.703 -71.219  42.285  1.00 83.97           H  
ATOM   4559  CD  LYS A 291      46.762 -73.149  42.410  1.00 83.97           C  
ATOM   4560  HD2 LYS A 291      46.013 -72.935  41.648  1.00 83.97           H  
ATOM   4561  HD3 LYS A 291      47.047 -74.199  42.350  1.00 83.97           H  
ATOM   4562  CE  LYS A 291      46.184 -72.827  43.788  1.00 83.97           C  
ATOM   4563  HE2 LYS A 291      46.883 -73.158  44.557  1.00 83.97           H  
ATOM   4564  HE3 LYS A 291      46.085 -71.744  43.864  1.00 83.97           H  
ATOM   4565  NZ  LYS A 291      44.854 -73.456  43.964  1.00 83.97           N  
ATOM   4566  HZ1 LYS A 291      44.233 -73.107  43.248  1.00 83.97           H  
ATOM   4567  HZ2 LYS A 291      44.453 -73.196  44.854  1.00 83.97           H  
ATOM   4568  HZ3 LYS A 291      44.909 -74.461  43.879  1.00 83.97           H  
ATOM   4569  N   GLY A 292      50.589 -71.117  38.114  1.00 83.79           N  
ATOM   4570  H   GLY A 292      50.137 -70.214  38.141  1.00 83.79           H  
ATOM   4571  CA  GLY A 292      51.367 -71.440  36.917  1.00 83.79           C  
ATOM   4572  HA2 GLY A 292      52.181 -72.119  37.172  1.00 83.79           H  
ATOM   4573  HA3 GLY A 292      51.797 -70.517  36.529  1.00 83.79           H  
ATOM   4574  C   GLY A 292      50.548 -72.072  35.791  1.00 83.79           C  
ATOM   4575  O   GLY A 292      51.130 -72.683  34.896  1.00 83.79           O  
ATOM   4576  N   GLY A 293      49.217 -71.955  35.828  1.00 84.70           N  
ATOM   4577  H   GLY A 293      48.785 -71.457  36.593  1.00 84.70           H  
ATOM   4578  CA  GLY A 293      48.355 -72.347  34.717  1.00 84.70           C  
ATOM   4579  HA2 GLY A 293      48.502 -73.406  34.506  1.00 84.70           H  
ATOM   4580  HA3 GLY A 293      47.312 -72.187  34.990  1.00 84.70           H  
ATOM   4581  C   GLY A 293      48.657 -71.535  33.454  1.00 84.70           C  
ATOM   4582  O   GLY A 293      48.937 -70.338  33.519  1.00 84.70           O  
ATOM   4583  N   ASP A 294      48.603 -72.185  32.292  1.00 88.84           N  
ATOM   4584  H   ASP A 294      48.355 -73.164  32.283  1.00 88.84           H  
ATOM   4585  CA  ASP A 294      48.831 -71.515  31.013  1.00 88.84           C  
ATOM   4586  HA  ASP A 294      49.717 -70.886  31.109  1.00 88.84           H  
ATOM   4587  C   ASP A 294      47.643 -70.612  30.653  1.00 88.84           C  
ATOM   4588  CB  ASP A 294      49.123 -72.541  29.911  1.00 88.84           C  
ATOM   4589  HB2 ASP A 294      48.298 -73.250  29.840  1.00 88.84           H  
ATOM   4590  HB3 ASP A 294      50.029 -73.092  30.162  1.00 88.84           H  
ATOM   4591  O   ASP A 294      46.503 -71.073  30.548  1.00 88.84           O  
ATOM   4592  CG  ASP A 294      49.320 -71.830  28.572  1.00 88.84           C  
ATOM   4593  OD1 ASP A 294      50.255 -71.004  28.486  1.00 88.84           O  
ATOM   4594  OD2 ASP A 294      48.476 -72.029  27.670  1.00 88.84           O  
ATOM   4595  N   PHE A 295      47.911 -69.320  30.438  1.00 90.74           N  
ATOM   4596  H   PHE A 295      48.864 -69.010  30.565  1.00 90.74           H  
ATOM   4597  CA  PHE A 295      46.869 -68.332  30.141  1.00 90.74           C  
ATOM   4598  HA  PHE A 295      46.139 -68.351  30.950  1.00 90.74           H  
ATOM   4599  C   PHE A 295      46.085 -68.687  28.880  1.00 90.74           C  
ATOM   4600  CB  PHE A 295      47.493 -66.928  30.034  1.00 90.74           C  
ATOM   4601  HB2 PHE A 295      48.082 -66.885  29.117  1.00 90.74           H  
ATOM   4602  HB3 PHE A 295      48.176 -66.787  30.871  1.00 90.74           H  
ATOM   4603  O   PHE A 295      44.864 -68.566  28.872  1.00 90.74           O  
ATOM   4604  CG  PHE A 295      46.505 -65.769  30.023  1.00 90.74           C  
ATOM   4605  CD1 PHE A 295      45.773 -65.451  28.862  1.00 90.74           C  
ATOM   4606  HD1 PHE A 295      45.887 -66.033  27.960  1.00 90.74           H  
ATOM   4607  CD2 PHE A 295      46.311 -64.999  31.185  1.00 90.74           C  
ATOM   4608  HD2 PHE A 295      46.873 -65.224  32.079  1.00 90.74           H  
ATOM   4609  CE1 PHE A 295      44.845 -64.394  28.879  1.00 90.74           C  
ATOM   4610  HE1 PHE A 295      44.239 -64.198  28.007  1.00 90.74           H  
ATOM   4611  CE2 PHE A 295      45.394 -63.933  31.196  1.00 90.74           C  
ATOM   4612  HE2 PHE A 295      45.236 -63.348  32.090  1.00 90.74           H  
ATOM   4613  CZ  PHE A 295      44.671 -63.620  30.037  1.00 90.74           C  
ATOM   4614  HZ  PHE A 295      43.962 -62.806  30.048  1.00 90.74           H  
ATOM   4615  N   ALA A 296      46.758 -69.172  27.833  1.00 88.98           N  
ATOM   4616  H   ALA A 296      47.735 -69.405  27.938  1.00 88.98           H  
ATOM   4617  CA  ALA A 296      46.100 -69.494  26.573  1.00 88.98           C  
ATOM   4618  HA  ALA A 296      45.454 -68.658  26.304  1.00 88.98           H  
ATOM   4619  C   ALA A 296      45.200 -70.736  26.684  1.00 88.98           C  
ATOM   4620  CB  ALA A 296      47.168 -69.642  25.485  1.00 88.98           C  
ATOM   4621  HB1 ALA A 296      46.693 -69.889  24.536  1.00 88.98           H  
ATOM   4622  HB2 ALA A 296      47.870 -70.433  25.749  1.00 88.98           H  
ATOM   4623  HB3 ALA A 296      47.711 -68.702  25.376  1.00 88.98           H  
ATOM   4624  O   ALA A 296      44.110 -70.756  26.106  1.00 88.98           O  
ATOM   4625  N   ALA A 297      45.623 -71.759  27.433  1.00 89.78           N  
ATOM   4626  H   ALA A 297      46.569 -71.738  27.787  1.00 89.78           H  
ATOM   4627  CA  ALA A 297      44.799 -72.926  27.736  1.00 89.78           C  
ATOM   4628  HA  ALA A 297      44.444 -73.358  26.800  1.00 89.78           H  
ATOM   4629  C   ALA A 297      43.559 -72.547  28.563  1.00 89.78           C  
ATOM   4630  CB  ALA A 297      45.661 -73.972  28.450  1.00 89.78           C  
ATOM   4631  HB1 ALA A 297      45.074 -74.874  28.622  1.00 89.78           H  
ATOM   4632  HB2 ALA A 297      45.997 -73.582  29.411  1.00 89.78           H  
ATOM   4633  HB3 ALA A 297      46.531 -74.217  27.840  1.00 89.78           H  
ATOM   4634  O   ALA A 297      42.440 -72.887  28.175  1.00 89.78           O  
ATOM   4635  N   LEU A 298      43.742 -71.773  29.640  1.00 90.66           N  
ATOM   4636  H   LEU A 298      44.687 -71.523  29.897  1.00 90.66           H  
ATOM   4637  CA  LEU A 298      42.641 -71.305  30.489  1.00 90.66           C  
ATOM   4638  HA  LEU A 298      42.056 -72.166  30.809  1.00 90.66           H  
ATOM   4639  C   LEU A 298      41.675 -70.390  29.730  1.00 90.66           C  
ATOM   4640  CB  LEU A 298      43.217 -70.585  31.720  1.00 90.66           C  
ATOM   4641  HB2 LEU A 298      42.421 -70.028  32.214  1.00 90.66           H  
ATOM   4642  HB3 LEU A 298      43.966 -69.867  31.386  1.00 90.66           H  
ATOM   4643  O   LEU A 298      40.462 -70.502  29.898  1.00 90.66           O  
ATOM   4644  CG  LEU A 298      43.844 -71.545  32.743  1.00 90.66           C  
ATOM   4645  HG  LEU A 298      44.527 -72.231  32.241  1.00 90.66           H  
ATOM   4646  CD1 LEU A 298      44.638 -70.755  33.778  1.00 90.66           C  
ATOM   4647 HD11 LEU A 298      45.381 -70.138  33.274  1.00 90.66           H  
ATOM   4648 HD12 LEU A 298      43.962 -70.132  34.364  1.00 90.66           H  
ATOM   4649 HD13 LEU A 298      45.157 -71.447  34.441  1.00 90.66           H  
ATOM   4650  CD2 LEU A 298      42.774 -72.350  33.479  1.00 90.66           C  
ATOM   4651 HD21 LEU A 298      42.066 -71.681  33.969  1.00 90.66           H  
ATOM   4652 HD22 LEU A 298      43.243 -72.977  34.238  1.00 90.66           H  
ATOM   4653 HD23 LEU A 298      42.241 -73.006  32.792  1.00 90.66           H  
ATOM   4654  N   ALA A 299      42.186 -69.532  28.846  1.00 90.10           N  
ATOM   4655  H   ALA A 299      43.188 -69.417  28.802  1.00 90.10           H  
ATOM   4656  CA  ALA A 299      41.358 -68.698  27.986  1.00 90.10           C  
ATOM   4657  HA  ALA A 299      40.681 -68.117  28.613  1.00 90.10           H  
ATOM   4658  C   ALA A 299      40.497 -69.536  27.029  1.00 90.10           C  
ATOM   4659  CB  ALA A 299      42.262 -67.739  27.211  1.00 90.10           C  
ATOM   4660  HB1 ALA A 299      42.873 -67.145  27.891  1.00 90.10           H  
ATOM   4661  HB2 ALA A 299      42.928 -68.312  26.564  1.00 90.10           H  
ATOM   4662  HB3 ALA A 299      41.651 -67.067  26.609  1.00 90.10           H  
ATOM   4663  O   ALA A 299      39.311 -69.256  26.878  1.00 90.10           O  
ATOM   4664  N   LYS A 300      41.053 -70.588  26.415  1.00 87.96           N  
ATOM   4665  H   LYS A 300      42.030 -70.777  26.588  1.00 87.96           H  
ATOM   4666  CA  LYS A 300      40.297 -71.489  25.525  1.00 87.96           C  
ATOM   4667  HA  LYS A 300      39.797 -70.898  24.758  1.00 87.96           H  
ATOM   4668  C   LYS A 300      39.188 -72.251  26.243  1.00 87.96           C  
ATOM   4669  CB  LYS A 300      41.250 -72.494  24.865  1.00 87.96           C  
ATOM   4670  HB2 LYS A 300      40.686 -73.366  24.532  1.00 87.96           H  
ATOM   4671  HB3 LYS A 300      41.999 -72.826  25.584  1.00 87.96           H  
ATOM   4672  O   LYS A 300      38.150 -72.506  25.641  1.00 87.96           O  
ATOM   4673  CG  LYS A 300      41.927 -71.873  23.646  1.00 87.96           C  
ATOM   4674  HG2 LYS A 300      42.396 -70.931  23.930  1.00 87.96           H  
ATOM   4675  HG3 LYS A 300      41.166 -71.694  22.886  1.00 87.96           H  
ATOM   4676  CD  LYS A 300      42.984 -72.797  23.054  1.00 87.96           C  
ATOM   4677  HD2 LYS A 300      42.524 -73.741  22.760  1.00 87.96           H  
ATOM   4678  HD3 LYS A 300      43.758 -72.977  23.800  1.00 87.96           H  
ATOM   4679  CE  LYS A 300      43.577 -72.087  21.837  1.00 87.96           C  
ATOM   4680  HE2 LYS A 300      42.779 -71.894  21.120  1.00 87.96           H  
ATOM   4681  HE3 LYS A 300      43.963 -71.119  22.158  1.00 87.96           H  
ATOM   4682  NZ  LYS A 300      44.653 -72.887  21.213  1.00 87.96           N  
ATOM   4683  HZ1 LYS A 300      45.402 -73.023  21.877  1.00 87.96           H  
ATOM   4684  HZ2 LYS A 300      45.013 -72.393  20.409  1.00 87.96           H  
ATOM   4685  HZ3 LYS A 300      44.295 -73.786  20.921  1.00 87.96           H  
ATOM   4686  N   GLU A 301      39.430 -72.651  27.487  1.00 87.99           N  
ATOM   4687  H   GLU A 301      40.345 -72.474  27.877  1.00 87.99           H  
ATOM   4688  CA  GLU A 301      38.511 -73.504  28.241  1.00 87.99           C  
ATOM   4689  HA  GLU A 301      37.982 -74.157  27.547  1.00 87.99           H  
ATOM   4690  C   GLU A 301      37.443 -72.704  28.998  1.00 87.99           C  
ATOM   4691  CB  GLU A 301      39.346 -74.392  29.176  1.00 87.99           C  
ATOM   4692  HB2 GLU A 301      40.186 -74.796  28.610  1.00 87.99           H  
ATOM   4693  HB3 GLU A 301      39.737 -73.786  29.993  1.00 87.99           H  
ATOM   4694  O   GLU A 301      36.288 -73.127  29.055  1.00 87.99           O  
ATOM   4695  CG  GLU A 301      38.536 -75.572  29.730  1.00 87.99           C  
ATOM   4696  HG2 GLU A 301      38.120 -76.131  28.892  1.00 87.99           H  
ATOM   4697  HG3 GLU A 301      37.708 -75.183  30.324  1.00 87.99           H  
ATOM   4698  CD  GLU A 301      39.366 -76.522  30.607  1.00 87.99           C  
ATOM   4699  OE1 GLU A 301      38.820 -77.594  30.954  1.00 87.99           O  
ATOM   4700  OE2 GLU A 301      40.522 -76.179  30.942  1.00 87.99           O  
ATOM   4701  N   LYS A 302      37.809 -71.547  29.567  1.00 88.75           N  
ATOM   4702  H   LYS A 302      38.779 -71.274  29.492  1.00 88.75           H  
ATOM   4703  CA  LYS A 302      36.954 -70.797  30.503  1.00 88.75           C  
ATOM   4704  HA  LYS A 302      36.002 -71.318  30.598  1.00 88.75           H  
ATOM   4705  C   LYS A 302      36.561 -69.392  30.047  1.00 88.75           C  
ATOM   4706  CB  LYS A 302      37.603 -70.775  31.900  1.00 88.75           C  
ATOM   4707  HB2 LYS A 302      36.973 -70.182  32.564  1.00 88.75           H  
ATOM   4708  HB3 LYS A 302      38.585 -70.304  31.850  1.00 88.75           H  
ATOM   4709  O   LYS A 302      35.682 -68.808  30.679  1.00 88.75           O  
ATOM   4710  CG  LYS A 302      37.730 -72.191  32.487  1.00 88.75           C  
ATOM   4711  HG2 LYS A 302      36.773 -72.704  32.394  1.00 88.75           H  
ATOM   4712  HG3 LYS A 302      38.482 -72.751  31.932  1.00 88.75           H  
ATOM   4713  CD  LYS A 302      38.127 -72.157  33.965  1.00 88.75           C  
ATOM   4714  HD2 LYS A 302      37.412 -71.563  34.534  1.00 88.75           H  
ATOM   4715  HD3 LYS A 302      39.120 -71.713  34.033  1.00 88.75           H  
ATOM   4716  CE  LYS A 302      38.208 -73.573  34.539  1.00 88.75           C  
ATOM   4717  HE2 LYS A 302      38.833 -74.168  33.873  1.00 88.75           H  
ATOM   4718  HE3 LYS A 302      37.214 -74.019  34.554  1.00 88.75           H  
ATOM   4719  NZ  LYS A 302      38.816 -73.572  35.892  1.00 88.75           N  
ATOM   4720  HZ1 LYS A 302      39.741 -73.169  35.858  1.00 88.75           H  
ATOM   4721  HZ2 LYS A 302      39.018 -74.506  36.218  1.00 88.75           H  
ATOM   4722  HZ3 LYS A 302      38.284 -73.049  36.573  1.00 88.75           H  
ATOM   4723  N   SER A 303      37.153 -68.835  28.986  1.00 89.48           N  
ATOM   4724  H   SER A 303      37.821 -69.367  28.446  1.00 89.48           H  
ATOM   4725  CA  SER A 303      36.762 -67.495  28.526  1.00 89.48           C  
ATOM   4726  HA  SER A 303      36.710 -66.863  29.412  1.00 89.48           H  
ATOM   4727  C   SER A 303      35.385 -67.513  27.852  1.00 89.48           C  
ATOM   4728  CB  SER A 303      37.798 -66.848  27.607  1.00 89.48           C  
ATOM   4729  HB2 SER A 303      38.794 -66.943  28.040  1.00 89.48           H  
ATOM   4730  HB3 SER A 303      37.784 -67.351  26.640  1.00 89.48           H  
ATOM   4731  O   SER A 303      35.129 -68.289  26.933  1.00 89.48           O  
ATOM   4732  OG  SER A 303      37.502 -65.472  27.430  1.00 89.48           O  
ATOM   4733  HG  SER A 303      37.958 -65.165  26.643  1.00 89.48           H  
ATOM   4734  N   ALA A 304      34.498 -66.625  28.290  1.00 88.95           N  
ATOM   4735  H   ALA A 304      34.766 -66.082  29.098  1.00 88.95           H  
ATOM   4736  CA  ALA A 304      33.175 -66.397  27.724  1.00 88.95           C  
ATOM   4737  HA  ALA A 304      32.725 -67.364  27.496  1.00 88.95           H  
ATOM   4738  C   ALA A 304      33.219 -65.594  26.412  1.00 88.95           C  
ATOM   4739  CB  ALA A 304      32.320 -65.692  28.786  1.00 88.95           C  
ATOM   4740  HB1 ALA A 304      32.287 -66.295  29.693  1.00 88.95           H  
ATOM   4741  HB2 ALA A 304      31.308 -65.553  28.405  1.00 88.95           H  
ATOM   4742  HB3 ALA A 304      32.750 -64.717  29.017  1.00 88.95           H  
ATOM   4743  O   ALA A 304      32.253 -65.645  25.647  1.00 88.95           O  
ATOM   4744  N   ASP A 305      34.314 -64.875  26.136  1.00 81.51           N  
ATOM   4745  H   ASP A 305      35.099 -64.906  26.771  1.00 81.51           H  
ATOM   4746  CA  ASP A 305      34.503 -64.213  24.846  1.00 81.51           C  
ATOM   4747  HA  ASP A 305      33.550 -63.783  24.536  1.00 81.51           H  
ATOM   4748  C   ASP A 305      34.939 -65.227  23.785  1.00 81.51           C  
ATOM   4749  CB  ASP A 305      35.503 -63.056  24.910  1.00 81.51           C  
ATOM   4750  HB2 ASP A 305      35.155 -62.291  25.604  1.00 81.51           H  
ATOM   4751  HB3 ASP A 305      36.466 -63.425  25.264  1.00 81.51           H  
ATOM   4752  O   ASP A 305      36.104 -65.612  23.697  1.00 81.51           O  
ATOM   4753  CG  ASP A 305      35.652 -62.424  23.519  1.00 81.51           C  
ATOM   4754  OD1 ASP A 305      34.685 -62.485  22.724  1.00 81.51           O  
ATOM   4755  OD2 ASP A 305      36.781 -62.008  23.188  1.00 81.51           O  
ATOM   4756  N   ILE A 306      33.989 -65.651  22.954  1.00 80.23           N  
ATOM   4757  H   ILE A 306      33.066 -65.270  23.106  1.00 80.23           H  
ATOM   4758  CA  ILE A 306      34.158 -66.732  21.974  1.00 80.23           C  
ATOM   4759  HA  ILE A 306      34.442 -67.636  22.514  1.00 80.23           H  
ATOM   4760  C   ILE A 306      35.278 -66.422  20.966  1.00 80.23           C  
ATOM   4761  CB  ILE A 306      32.816 -66.982  21.239  1.00 80.23           C  
ATOM   4762  HB  ILE A 306      32.593 -66.100  20.638  1.00 80.23           H  
ATOM   4763  O   ILE A 306      35.949 -67.339  20.481  1.00 80.23           O  
ATOM   4764  CG1 ILE A 306      31.641 -67.193  22.229  1.00 80.23           C  
ATOM   4765 HG12 ILE A 306      31.591 -66.361  22.931  1.00 80.23           H  
ATOM   4766 HG13 ILE A 306      31.808 -68.103  22.804  1.00 80.23           H  
ATOM   4767  CG2 ILE A 306      32.930 -68.195  20.291  1.00 80.23           C  
ATOM   4768 HG21 ILE A 306      31.992 -68.355  19.758  1.00 80.23           H  
ATOM   4769 HG22 ILE A 306      33.699 -68.019  19.538  1.00 80.23           H  
ATOM   4770 HG23 ILE A 306      33.182 -69.087  20.864  1.00 80.23           H  
ATOM   4771  CD1 ILE A 306      30.259 -67.263  21.564  1.00 80.23           C  
ATOM   4772 HD11 ILE A 306      29.491 -67.252  22.338  1.00 80.23           H  
ATOM   4773 HD12 ILE A 306      30.115 -66.401  20.913  1.00 80.23           H  
ATOM   4774 HD13 ILE A 306      30.152 -68.183  20.990  1.00 80.23           H  
ATOM   4775  N   ILE A 307      35.466 -65.145  20.621  1.00 81.59           N  
ATOM   4776  H   ILE A 307      34.987 -64.429  21.149  1.00 81.59           H  
ATOM   4777  CA  ILE A 307      36.397 -64.731  19.569  1.00 81.59           C  
ATOM   4778  HA  ILE A 307      36.318 -65.437  18.742  1.00 81.59           H  
ATOM   4779  C   ILE A 307      37.834 -64.819  20.083  1.00 81.59           C  
ATOM   4780  CB  ILE A 307      36.037 -63.332  19.021  1.00 81.59           C  
ATOM   4781  HB  ILE A 307      36.093 -62.611  19.837  1.00 81.59           H  
ATOM   4782  O   ILE A 307      38.636 -65.558  19.505  1.00 81.59           O  
ATOM   4783  CG1 ILE A 307      34.595 -63.332  18.457  1.00 81.59           C  
ATOM   4784 HG12 ILE A 307      34.525 -64.046  17.636  1.00 81.59           H  
ATOM   4785 HG13 ILE A 307      33.903 -63.648  19.238  1.00 81.59           H  
ATOM   4786  CG2 ILE A 307      37.047 -62.919  17.930  1.00 81.59           C  
ATOM   4787 HG21 ILE A 307      38.060 -62.901  18.332  1.00 81.59           H  
ATOM   4788 HG22 ILE A 307      36.832 -61.909  17.581  1.00 81.59           H  
ATOM   4789 HG23 ILE A 307      37.004 -63.612  17.090  1.00 81.59           H  
ATOM   4790  CD1 ILE A 307      34.108 -61.964  17.967  1.00 81.59           C  
ATOM   4791 HD11 ILE A 307      34.249 -61.218  18.750  1.00 81.59           H  
ATOM   4792 HD12 ILE A 307      33.047 -62.025  17.726  1.00 81.59           H  
ATOM   4793 HD13 ILE A 307      34.648 -61.661  17.071  1.00 81.59           H  
ATOM   4794  N   SER A 308      38.152 -64.128  21.182  1.00 84.81           N  
ATOM   4795  H   SER A 308      37.464 -63.545  21.636  1.00 84.81           H  
ATOM   4796  CA  SER A 308      39.497 -64.180  21.766  1.00 84.81           C  
ATOM   4797  HA  SER A 308      40.222 -63.977  20.978  1.00 84.81           H  
ATOM   4798  C   SER A 308      39.819 -65.565  22.333  1.00 84.81           C  
ATOM   4799  CB  SER A 308      39.682 -63.097  22.830  1.00 84.81           C  
ATOM   4800  HB2 SER A 308      39.471 -62.117  22.402  1.00 84.81           H  
ATOM   4801  HB3 SER A 308      40.715 -63.106  23.176  1.00 84.81           H  
ATOM   4802  O   SER A 308      40.943 -66.039  22.153  1.00 84.81           O  
ATOM   4803  OG  SER A 308      38.821 -63.332  23.919  1.00 84.81           O  
ATOM   4804  HG  SER A 308      38.051 -62.784  23.751  1.00 84.81           H  
ATOM   4805  N   ALA A 309      38.843 -66.283  22.913  1.00 87.19           N  
ATOM   4806  H   ALA A 309      37.957 -65.828  23.079  1.00 87.19           H  
ATOM   4807  CA  ALA A 309      39.037 -67.626  23.470  1.00 87.19           C  
ATOM   4808  HA  ALA A 309      39.685 -67.553  24.344  1.00 87.19           H  
ATOM   4809  C   ALA A 309      39.695 -68.584  22.469  1.00 87.19           C  
ATOM   4810  CB  ALA A 309      37.690 -68.209  23.915  1.00 87.19           C  
ATOM   4811  HB1 ALA A 309      37.225 -67.566  24.663  1.00 87.19           H  
ATOM   4812  HB2 ALA A 309      37.841 -69.193  24.359  1.00 87.19           H  
ATOM   4813  HB3 ALA A 309      37.014 -68.296  23.065  1.00 87.19           H  
ATOM   4814  O   ALA A 309      40.650 -69.275  22.816  1.00 87.19           O  
ATOM   4815  N   ARG A 310      39.259 -68.587  21.198  1.00 84.97           N  
ATOM   4816  H   ARG A 310      38.515 -67.947  20.961  1.00 84.97           H  
ATOM   4817  CA  ARG A 310      39.839 -69.458  20.154  1.00 84.97           C  
ATOM   4818  HA  ARG A 310      39.751 -70.495  20.478  1.00 84.97           H  
ATOM   4819  C   ARG A 310      41.337 -69.230  19.941  1.00 84.97           C  
ATOM   4820  CB  ARG A 310      39.087 -69.269  18.830  1.00 84.97           C  
ATOM   4821  HB2 ARG A 310      38.890 -68.210  18.662  1.00 84.97           H  
ATOM   4822  HB3 ARG A 310      39.715 -69.632  18.016  1.00 84.97           H  
ATOM   4823  O   ARG A 310      42.059 -70.193  19.673  1.00 84.97           O  
ATOM   4824  CG  ARG A 310      37.777 -70.062  18.813  1.00 84.97           C  
ATOM   4825  HG2 ARG A 310      37.112 -69.695  19.596  1.00 84.97           H  
ATOM   4826  HG3 ARG A 310      37.994 -71.115  18.992  1.00 84.97           H  
ATOM   4827  CD  ARG A 310      37.098 -69.909  17.450  1.00 84.97           C  
ATOM   4828  HD2 ARG A 310      36.798 -68.869  17.330  1.00 84.97           H  
ATOM   4829  HD3 ARG A 310      37.818 -70.163  16.671  1.00 84.97           H  
ATOM   4830  NE  ARG A 310      35.920 -70.788  17.336  1.00 84.97           N  
ATOM   4831  HE  ARG A 310      35.639 -71.267  18.180  1.00 84.97           H  
ATOM   4832  NH1 ARG A 310      35.423 -70.314  15.148  1.00 84.97           N  
ATOM   4833 HH11 ARG A 310      34.832 -70.424  14.336  1.00 84.97           H  
ATOM   4834 HH12 ARG A 310      36.183 -69.649  15.143  1.00 84.97           H  
ATOM   4835  NH2 ARG A 310      34.158 -71.768  16.277  1.00 84.97           N  
ATOM   4836 HH21 ARG A 310      33.926 -72.257  17.129  1.00 84.97           H  
ATOM   4837 HH22 ARG A 310      33.579 -71.875  15.456  1.00 84.97           H  
ATOM   4838  CZ  ARG A 310      35.176 -70.953  16.258  1.00 84.97           C  
ATOM   4839  N   ASN A 311      41.802 -67.998  20.124  1.00 84.11           N  
ATOM   4840  H   ASN A 311      41.149 -67.287  20.423  1.00 84.11           H  
ATOM   4841  CA  ASN A 311      43.204 -67.604  19.996  1.00 84.11           C  
ATOM   4842  HA  ASN A 311      43.738 -68.382  19.450  1.00 84.11           H  
ATOM   4843  C   ASN A 311      43.934 -67.512  21.349  1.00 84.11           C  
ATOM   4844  CB  ASN A 311      43.285 -66.321  19.153  1.00 84.11           C  
ATOM   4845  HB2 ASN A 311      42.581 -65.583  19.536  1.00 84.11           H  
ATOM   4846  HB3 ASN A 311      44.284 -65.891  19.231  1.00 84.11           H  
ATOM   4847  O   ASN A 311      45.011 -66.931  21.424  1.00 84.11           O  
ATOM   4848  CG  ASN A 311      43.026 -66.564  17.676  1.00 84.11           C  
ATOM   4849  ND2 ASN A 311      42.793 -65.513  16.929  1.00 84.11           N  
ATOM   4850 HD21 ASN A 311      42.790 -64.596  17.352  1.00 84.11           H  
ATOM   4851 HD22 ASN A 311      42.638 -65.670  15.944  1.00 84.11           H  
ATOM   4852  OD1 ASN A 311      43.044 -67.677  17.168  1.00 84.11           O  
ATOM   4853  N   GLY A 312      43.395 -68.118  22.413  1.00 86.26           N  
ATOM   4854  H   GLY A 312      42.469 -68.514  22.336  1.00 86.26           H  
ATOM   4855  CA  GLY A 312      44.034 -68.115  23.733  1.00 86.26           C  
ATOM   4856  HA2 GLY A 312      43.574 -68.892  24.344  1.00 86.26           H  
ATOM   4857  HA3 GLY A 312      45.096 -68.336  23.627  1.00 86.26           H  
ATOM   4858  C   GLY A 312      43.901 -66.792  24.492  1.00 86.26           C  
ATOM   4859  O   GLY A 312      44.726 -66.504  25.353  1.00 86.26           O  
ATOM   4860  N   GLY A 313      42.878 -65.996  24.180  1.00 87.88           N  
ATOM   4861  H   GLY A 313      42.263 -66.276  23.429  1.00 87.88           H  
ATOM   4862  CA  GLY A 313      42.578 -64.718  24.827  1.00 87.88           C  
ATOM   4863  HA2 GLY A 313      42.919 -64.755  25.862  1.00 87.88           H  
ATOM   4864  HA3 GLY A 313      41.499 -64.562  24.836  1.00 87.88           H  
ATOM   4865  C   GLY A 313      43.232 -63.501  24.169  1.00 87.88           C  
ATOM   4866  O   GLY A 313      42.906 -62.379  24.537  1.00 87.88           O  
ATOM   4867  N   ASP A 314      44.125 -63.689  23.200  1.00 87.75           N  
ATOM   4868  H   ASP A 314      44.360 -64.636  22.941  1.00 87.75           H  
ATOM   4869  CA  ASP A 314      44.865 -62.606  22.543  1.00 87.75           C  
ATOM   4870  HA  ASP A 314      45.403 -62.033  23.298  1.00 87.75           H  
ATOM   4871  C   ASP A 314      43.943 -61.638  21.778  1.00 87.75           C  
ATOM   4872  CB  ASP A 314      45.908 -63.252  21.628  1.00 87.75           C  
ATOM   4873  HB2 ASP A 314      45.397 -63.932  20.946  1.00 87.75           H  
ATOM   4874  HB3 ASP A 314      46.588 -63.846  22.239  1.00 87.75           H  
ATOM   4875  O   ASP A 314      43.208 -62.039  20.872  1.00 87.75           O  
ATOM   4876  CG  ASP A 314      46.738 -62.271  20.802  1.00 87.75           C  
ATOM   4877  OD1 ASP A 314      46.980 -61.105  21.184  1.00 87.75           O  
ATOM   4878  OD2 ASP A 314      47.213 -62.708  19.733  1.00 87.75           O  
ATOM   4879  N   MET A 315      44.010 -60.353  22.134  1.00 85.73           N  
ATOM   4880  H   MET A 315      44.645 -60.108  22.880  1.00 85.73           H  
ATOM   4881  CA  MET A 315      43.272 -59.255  21.497  1.00 85.73           C  
ATOM   4882  HA  MET A 315      42.365 -59.658  21.047  1.00 85.73           H  
ATOM   4883  C   MET A 315      44.049 -58.578  20.363  1.00 85.73           C  
ATOM   4884  CB  MET A 315      42.853 -58.219  22.548  1.00 85.73           C  
ATOM   4885  HB2 MET A 315      43.725 -57.831  23.074  1.00 85.73           H  
ATOM   4886  HB3 MET A 315      42.378 -57.383  22.034  1.00 85.73           H  
ATOM   4887  O   MET A 315      43.534 -57.666  19.717  1.00 85.73           O  
ATOM   4888  CG  MET A 315      41.853 -58.804  23.549  1.00 85.73           C  
ATOM   4889  HG2 MET A 315      42.341 -58.924  24.516  1.00 85.73           H  
ATOM   4890  HG3 MET A 315      41.537 -59.791  23.211  1.00 85.73           H  
ATOM   4891  SD  MET A 315      40.366 -57.794  23.731  1.00 85.73           S  
ATOM   4892  CE  MET A 315      41.050 -56.423  24.666  1.00 85.73           C  
ATOM   4893  HE1 MET A 315      41.912 -56.005  24.147  1.00 85.73           H  
ATOM   4894  HE2 MET A 315      40.264 -55.670  24.729  1.00 85.73           H  
ATOM   4895  HE3 MET A 315      41.339 -56.760  25.661  1.00 85.73           H  
ATOM   4896  N   GLY A 316      45.283 -59.010  20.094  1.00 82.87           N  
ATOM   4897  H   GLY A 316      45.672 -59.748  20.664  1.00 82.87           H  
ATOM   4898  CA  GLY A 316      46.143 -58.384  19.100  1.00 82.87           C  
ATOM   4899  HA2 GLY A 316      45.577 -58.236  18.181  1.00 82.87           H  
ATOM   4900  HA3 GLY A 316      46.978 -59.053  18.888  1.00 82.87           H  
ATOM   4901  C   GLY A 316      46.705 -57.032  19.553  1.00 82.87           C  
ATOM   4902  O   GLY A 316      46.610 -56.635  20.714  1.00 82.87           O  
ATOM   4903  N   TRP A 317      47.373 -56.341  18.628  1.00 85.35           N  
ATOM   4904  H   TRP A 317      47.348 -56.669  17.674  1.00 85.35           H  
ATOM   4905  CA  TRP A 317      48.023 -55.056  18.894  1.00 85.35           C  
ATOM   4906  HA  TRP A 317      48.464 -55.077  19.891  1.00 85.35           H  
ATOM   4907  C   TRP A 317      47.013 -53.907  18.849  1.00 85.35           C  
ATOM   4908  CB  TRP A 317      49.146 -54.831  17.876  1.00 85.35           C  
ATOM   4909  HB2 TRP A 317      48.737 -54.901  16.869  1.00 85.35           H  
ATOM   4910  HB3 TRP A 317      49.520 -53.814  18.002  1.00 85.35           H  
ATOM   4911  O   TRP A 317      46.388 -53.682  17.816  1.00 85.35           O  
ATOM   4912  CG  TRP A 317      50.313 -55.759  17.998  1.00 85.35           C  
ATOM   4913  CD1 TRP A 317      50.522 -56.882  17.274  1.00 85.35           C  
ATOM   4914  HD1 TRP A 317      49.854 -57.251  16.509  1.00 85.35           H  
ATOM   4915  CD2 TRP A 317      51.459 -55.639  18.891  1.00 85.35           C  
ATOM   4916  CE2 TRP A 317      52.350 -56.723  18.630  1.00 85.35           C  
ATOM   4917  CE3 TRP A 317      51.833 -54.720  19.894  1.00 85.35           C  
ATOM   4918  HE3 TRP A 317      51.172 -53.902  20.139  1.00 85.35           H  
ATOM   4919  NE1 TRP A 317      51.721 -57.458  17.647  1.00 85.35           N  
ATOM   4920  HE1 TRP A 317      52.105 -58.279  17.201  1.00 85.35           H  
ATOM   4921  CH2 TRP A 317      53.931 -55.912  20.265  1.00 85.35           C  
ATOM   4922  HH2 TRP A 317      54.877 -55.995  20.780  1.00 85.35           H  
ATOM   4923  CZ2 TRP A 317      53.571 -56.867  19.301  1.00 85.35           C  
ATOM   4924  HZ2 TRP A 317      54.237 -57.687  19.075  1.00 85.35           H  
ATOM   4925  CZ3 TRP A 317      53.053 -54.859  20.579  1.00 85.35           C  
ATOM   4926  HZ3 TRP A 317      53.317 -54.149  21.349  1.00 85.35           H  
ATOM   4927  N   LEU A 318      46.907 -53.156  19.943  1.00 83.10           N  
ATOM   4928  H   LEU A 318      47.430 -53.427  20.764  1.00 83.10           H  
ATOM   4929  CA  LEU A 318      46.005 -52.017  20.108  1.00 83.10           C  
ATOM   4930  HA  LEU A 318      45.349 -51.931  19.242  1.00 83.10           H  
ATOM   4931  C   LEU A 318      46.812 -50.719  20.224  1.00 83.10           C  
ATOM   4932  CB  LEU A 318      45.137 -52.259  21.357  1.00 83.10           C  
ATOM   4933  HB2 LEU A 318      45.800 -52.464  22.198  1.00 83.10           H  
ATOM   4934  HB3 LEU A 318      44.584 -51.349  21.588  1.00 83.10           H  
ATOM   4935  O   LEU A 318      47.788 -50.647  20.970  1.00 83.10           O  
ATOM   4936  CG  LEU A 318      44.139 -53.425  21.200  1.00 83.10           C  
ATOM   4937  HG  LEU A 318      44.569 -54.215  20.584  1.00 83.10           H  
ATOM   4938  CD1 LEU A 318      43.795 -54.033  22.558  1.00 83.10           C
[truncated: 1,488,955 more chars]
